# Supplementary material for: Comparative genomics of Stutzerimonas balearica (Pseudomonas balearica): diversity, habitats, and biodegradation of aromatic compounds
Source: Front Microbiol. 2023 May 15;14:1159176. doi: 10.3389/fmicb.2023.1159176 (PMC10234333; doi:10.3389/fmicb.2023.1159176)
Supplement: SUPPLEMENTARY FIGURE 1 — Phylogenetic tree based on partial rpoD sequences (549 bp). The tree includes 111 of the 113 genome sequences included in this study; the other two did not contain any rpoD sequence in the assembly. The phylogenetic analysis also includes the reference rpoD sequences of most of the described species and phylogenomic species of Stutzerimonas. The GenBank accession numbers of the genome sequences are listed in Supplementary Table 1 and those of the reference sequences obtained from the PseudoMLSA database are indicated in parenthesis. For each strain, the final taxonomic assignment is indicated. The final phylogenomic species assignment of each strain is indicated in parenthesis. The distances were calculated, using the Jukes-Cantor method, and the tree was constructed, using the neighbor-joining method. Bootstrap values of 50% or greater (from 1,000 replicates) are shown at the nodes. P. aeruginosa CCM 1960T was used as an outgroup. Pgs: phylogenomic species; gv.: genomovar; ref.: reference. [file Table_1.XLSX]

## Sheet: List of genome sequences
Supplementary Table 1. List of the 113 genome sequences used in the study and their associated metadata.
			Taxonomic assignment		Taxonomic assignment confirmation												CheckM
GenBank designation	Strain	Genome sequence type	rpoD	ANIb	dDDH (d4, in %)a	C.I. (d4, in %)	Final taxonomic assignment	Former P. stutzeri genomovar	Reference status	GenBank accession number	Genome size (bp)	G+C (%)	Assembly level	No. contigs/scaffolds	No. plasmids	Coverage	Completeness	Contamination	No. proteins PGAP	No. proteins Prokka	Isolation source	Geographic location	Reference	Reference DOI
Stutzerimonas balearica	DSM 6083T	Isolate-derived	-	-	-	-	S. balearica	gv. 6 (ref.)	Type strain	CP007511.1	4383480	64.7	Complete	1	0	100x	-	-	3980	4060	Wastewater	Mallorca, Spain	Bennasar-Figueras et al., 2016	https://doi.org/10.1128/genomeA.00217-16
Stutzerimonas balearica	LS401	Isolate-derived	S. balearica	S. balearica	87.3	[84.7 - 89.5]	S. balearica	gv. 6	-	LONE00000000.1	4292911	65	Draft	60	n/d	200x	-	-	3960	4035	Polluted marine sediment	Barcelona, Spain	Salvà-Serra et al., 2017	https://doi.org/10.1128/genomeA.00116-17
Stutzerimonas balearica	st101	Isolate-derived	S. balearica	S. balearica	87.6	[85.0 - 89.7]	S. balearica	gv. 6	-	LONF00000000.1	4362508	64.9	Draft	45	n/d	200x	-	-	3991	4013	Rhizosphere of Spartina patens at an oil refinery site	NJ/NY, USA	Salvà-Serra et al., 2017	https://doi.org/10.1128/genomeA.00116-17
Stutzerimonas stutzeri	YC-YH1	Isolate-derived	-	S. balearica	87.2	[84.6 - 89.4]	S. balearica	gv. 6	-	JUDR00000000.1	4798133	64	Draft	56	n/d	80x	-	-	4446	4542	Pesticide contaminated sludge	Xingtai, China	Shi et al., 2015	https://doi.org/10.1128/genomeA.00192-15
Stutzerimonas balearica	Z8	Isolate-derived	S. balearica	S. balearica	84.4	[81.6 - 86.8]	S. balearica	gv. 6	-	QXMO00000000.1	4343330	64.9	Draft	65	n/d	227x	-	-	3959	4022	Petrochemical wastewater	Iran	Unpublished	-
Stutzerimonas balearica	SAGV3_2SA2	Isolate-derived	S. balearica	S. balearica	87.7	[85.2 - 89.9]	S. balearica	gv. 6	-	RAXS00000000.1	4324298	64.9	Draft	18	n/d	248x	-	-	3973	3973	Activated sludge from wastewater plant	Biobio Region, Chile	This study	This study
Stutzerimonas balearica	EC28	Isolate-derived	S. balearica	S. balearica	85.6	[82.9 - 87.9]	S. balearica	gv. 6	-	CP045858.1	4642566	64.4	Complete	1	0	124x	-	-	4123	4246	Corrosion products from a corroded pipe in a floating production storage and offloading (FPSO) unit	WA, Australia	Salgar-Chaparro et al., 2020	https://doi.org/10.1128/MRA.00275-20
Stutzerimonas balearica	FDAARGOS_1013	Isolate-derived	S. balearica	S. balearica	87.2	[84.7 - 89.4]	S. balearica	gv. 6	-	CP067013.1	4411233	64.8	Complete	1	0	745x	-	-	3955	4093	Anoxic soil impregnated with water	Border of the Berre lagoon, France	Unpublished	-
Stutzerimonas balearica	KOL14.W.20.10	Isolate-derived	S. balearica	S. balearica	88	[85.5 - 90.1]	S. balearica	gv. 6	-	WIFZ00000000.1	4375038	65	Draft	4	n/d	171x	-	-	4038	4058	Kolumbo submarine volcano (depth: 20 m)	Santorini, Greece	Bravakos et al., 2021	https://doi.org/10.1038/s41598-020-79359-y
Stutzerimonas balearica	KOL14.W25.495.49	Isolate-derived	S. balearica	S. balearica	88	[85.4 - 90.1]	S. balearica	gv. 6	-	WIFQ00000000.1	4361437	65	Draft	5	n/d	213x	-	-	4036	4061	Kolumbo submarine volcano (depth: 495 m)	Santorini, Greece	Bravakos et al., 2021	https://doi.org/10.1038/s41598-020-79359-y
Stutzerimonas balearica	KOL14.W25.495.B5	Isolate-derived	S. balearica	S. balearica	87.9	[85.4 - 90.1]	S. balearica	gv. 6	-	WIGF00000000.1	4356257	65	Draft	6	n/d	186x	-	-	4031	4054	Kolumbo submarine volcano (depth: 495 m)	Santorini, Greece	Bravakos et al., 2021	https://doi.org/10.1038/s41598-020-79359-y
Stutzerimonas stutzeri	UBA3230	MAG	S. balearica	S. balearica	88.3	[85.8 - 90.4]	S. balearica	gv. 6	-	DEVS00000000.1	2678205	64.7	Draft	41	n/d	39x	0.676	0.0072	2492c	2499	Metal/plastic, subway (terrestrial metagenome)	New York City, USA	Parks et al., 2017	https://doi.org/10.1038/s41564-017-0012-7
Stutzerimonas stutzeri	UBA6635	MAG	S. balearica	S. balearica	86.9	[84.3 - 89.2]	S. balearica	gv. 6	-	DKLR00000000.1	2354155	64.2	Draft	105	n/d	90x	0.6669	0.0079	2200c	2278	Wood, subway (terrestrial metagenome)	New York City, USA	Parks et al., 2017	https://doi.org/10.1038/s41564-017-0012-7
Pseudomonas sp.	UBA8696	MAG	S. balearica	S. balearica	87.6	[85.1 - 89.8]	S. balearica	gv. 6	-	DPPT00000000.1	2936511	65.2	Draft	469	n/d	6x	0.6848	0.012	2956	2984	Metal/plastic, subway (terrestrial metagenome)	New York City, USA	Parks et al., 2017	https://doi.org/10.1038/s41564-017-0012-7
Pseudomonas sp.	SP133	MAG	S. balearica	S. balearica	85.6	[83.0 - 88.0]	S. balearica	gv. 6	-	PAQP00000000.1	4248066	65	Draft	48	n/d	Missing	0.9797	0.0134	3886	3971	Surface marine water sample, size fraction: protistan (marine metagenome)	South Pacific Ocean	Tully et al., 2018	https://doi.org/10.1038/sdata.2017.203
Stutzerimonas balearica	MAG-101	MAG	S. balearica	S. balearica	87.8	[85.3 - 90.0]	S. balearica	gv. 6	-	JACIZJ000000000.1	4545036	64.6	Draft	100	n/d	87x	0.9893	0.0266	4285	4292	Shengli oilfield (oil production facility metagenome)	Dongying, China	Liu et al., 2020	https://doi.org/10.1021/acs.est.0c02071
Stutzerimonas balearica	OC16.005	MAG	S. balearica	S. balearica	87.6	[85.1 - 89.8]	S. balearica	gv. 6	-	JACXVJ000000000.1	4536722	64.8	Draft	102	n/d	10x	0.9893	0.0175	4228	4218	Geothermal water (hot springs metagenome)	Thermopyles, Greece	Meziti et al., 2020	https://doi.org/10.1111/1462-2920.15373
Stutzerimonas balearica	3300027365_7	MAG	S. balearica	S. balearica	87.7	[85.2 - 89.9]	S. balearica	gv. 6	-	Not available in GenBankb	2613204	65.1	Draft	100	n/d	Missing	0.6838	0.0106	2500c	2533	Deep shales (deep subsurface metagenome)	OH/WV, USA	Nayfach et al., 2021	https://doi.org/10.1038/s41587-020-0718-6
Stutzerimonas stutzeri	19	Isolate-derived	S. stutzeri	S. stutzeri	79.2	[76.2 - 81.9]	S. stutzeri	gv. 1	-	NFZU00000000.1	5100040	63.3	Draft	136	n/d	26x	-	-	4704	4813	Wastewater	OH, USA	Brown et al., 2019	https://doi.org/10.1128/genomeA.01373-17
Stutzerimonas stutzeri	273	Isolate-derived	Stutzerimonas sp. (pgs 18)	?	?	?	Stutzerimonas sp. (pgs 18)	gv. 18	Genomic group representant	CP015641.1	5030940	60.3	Complete	1	0	Missing	-	-	4525	4676	Marine sediment	Rizhao, China	Wu et al., 2017	https://doi.org/10.3390/md15070218
Stutzerimonas stutzeri	1223_PMEN	Isolate-derived	S. stutzeri	S. stutzeri	79.2	[76.2 - 81.9]	S. stutzeri	gv. 1	-	JVYC00000000.1	4585454	63.9	Draft	199	n/d	33x	-	-	4178	4195	Homo sapiens	WA, USA	Roach et al., 2015	https://doi.org/10.1371/journal.pgen.1005413
Stutzerimonas stutzeri	19SMN4T	Isolate-derived	-	-	-	-	"S. decontaminans"	gv. 4 (ref.)	Type strain	CP007509.1 - CP007510.1	4833395	62.21	Complete	2	1	50x	-	-	4397	4470	Marine sediment	Barcelona, Spain	Unpublished	-
Stutzerimonas stutzeri	1W1-1A	Isolate-derived	S. stutzeri	S. stutzeri	80	[77.1 - 82.7]	S. stutzeri	gv. 1	-	CP027664.1	4454378	64.2	Complete	1	0	260x	-	-	4089	4125	Oil reservoir	Wuhan, China	Unpublished	-
Stutzerimonas stutzeri	24a13	Isolate-derived	Stutzerimonas sp. (pgs 16, ref.)	Stutzerimonas sp. (pgs 16, ref.)	-	-	Stutzerimonas sp. (pgs 16, ref.)	gv. 16 (ref.)	Pgs reference	PPXG00000000.1	4803302	61.3	Draft	28	n/d	25x	-	-	4354	4426	Mineral oil-contaminated soil	Espelkamp, Germany	Unpublished	-
Stutzerimonas stutzeri	24a75	Isolate-derived	Stutzerimonas sp. (pgs 17, ref.)	Stutzerimonas sp. (pgs 17, ref.)	-	-	Stutzerimonas sp. (pgs 17, ref.)	gv. 17 (ref.)	Pgs reference	POUT00000000.1	4768552	65.2	Draft	37	n/d	25x	-	-	4298	4342	Mineral oil-contaminated soil	Espelkamp, Germany	Unpublished	-
Stutzerimonas stutzeri	267_PSTU	Isolate-derived	S. stutzeri	S. stutzeri	78.7	[75.7 - 81.4]	S. stutzeri	gv. 1	-	JVNQ00000000.1	4637100	63.8	Draft	144	n/d	16x	-	-	4214	4246	Homo sapiens	Seattle, WA, USA	Roach et al., 2015	https://doi.org/10.1371/journal.pgen.1005413
Stutzerimonas stutzeri	28a24	Isolate-derived	Stutzerimonas sp. (pgs 11)	?	?	?	Stutzerimonas sp. (pgs 11)	gv. 11	Genomic group representant	CP007441.1	4731359	60.6	Complete	1	0	150x	-	-	4182	4297	Soil	Near Tel Aviv airport, Israel	Smith et al., 2014	https://doi.org/10.1128/genomeA.00543-14
Stutzerimonas stutzeri	28a3	Isolate-derived	Stutzerimonas sp. (pgs 14, ref.)	Stutzerimonas sp. (pgs 14, ref.)	-	-	Stutzerimonas sp. (pgs 14, ref.)	gv. 14 (ref.)	Pgs reference	POUW00000000.1	4986438	62.3	Draft	23	n/d	29x	-	-	4479	4527	Soil	Near Tel Aviv airport, Israel	Unpublished	-
Stutzerimonas stutzeri	40D2	Isolate-derived	S. stutzeri	S. stutzeri	80.3	[77.3 - 82.9]	S. stutzeri	gv. 1	-	MWUI00000000.1	4568647	63.8	Draft	102	n/d	Missing	-	-	3985	4290	Homo sapiens (inflamed tissue lesion of infected patient during surgery)	Dhaka, Bangladesh	Bashar et al., 2017	https://doi.org/10.1038/emi.2017.12
Stutzerimonas stutzeri	4C29	Isolate-derived	Stutzerimonas sp. (pgs 15, ref.)	Stutzerimonas sp. (pgs 15, ref.)	-	-	Stutzerimonas sp. (pgs 15, ref.)	gv. 15 (ref.)	Pgs reference	POUL00000000.1	4450585	60.5	Draft	22	n/d	26x	-	-	4009	4077	Marine sediment	North Sea off Dangast, Germany	Unpublished	-
Stutzerimonas stutzeri	A1501	Isolate-derived	S. stutzeri	S. stutzeri	74.8	[71.8 - 77.6]	S. stutzeri	gv. 1	-	CP000304.1	4567418	63.9	Complete	1	0	Missing	-	-	4123	4167	Rice paddy soils	China	Yan et al., 2008	https://doi.org/10.1073/pnas.0801093105
Stutzerimonas stutzeri	AK6	Isolate-derived	S. stutzeri	S. stutzeri	78.6	[75.7 - 81.3]	S. stutzeri	gv. 1	-	PZYR00000000.1	4416401	64	Draft	30	n/d	240x	-	-	3973	4065	Textile effluent	Ankleshwar, India	Joshi et al., 2020	https://doi.org/10.1007/s13205-020-02205-5
Stutzerimonas stutzeri	AR9-4	Isolate-derived	S. stutzeri	S. stutzeri	80.9	[78.0 - 83.5]	S. stutzeri	gv. 1	-	MDGV00000000.1	4580740	64.1	Draft	16	n/d	300x	-	-	4204	4225	Mosquito Anopheles sinensis	Jiuzhaigou, China	Unpublished	-
Stutzerimonas stutzeri	B1SMN1	Isolate-derived	S. stutzeri	S. stutzeri	73.4	[70.4 - 76.2]	S. stutzeri	gv. 1	-	AMVM00000000.1	5318847	63.4	Draft	78	n/d	28x	-	-	5038	5095	Lagooning wastewater treatment plant	Mallorca, Spain	Busquets et al., 2013	https://doi.org/10.1128/genomeA.00584-13
Stutzerimonas stutzeri	C2	Isolate-derived	S. stutzeri	S. stutzeri	79.2	[76.3 - 81.9]	S. stutzeri	gv. 1	-	LDWB00000000.1	4341300	64.1	Draft	126	n/d	100x	-	-	3978	4001	Lungs of cystic fibrosis patient (sputum sample)	Brisbane, Australia	Unpublished	-
Stutzerimonas stutzeri	CCUG 16156T (= ZoBellT)	Isolate-derived	-	-	-	-	S. perfectomarina	gv. 2	Type strain	AGSL00000000.1	4525589	61.4	Draft	130	n/d	20x	-	-	4096	4168	Marine sample from the Pacific Ocean	CA, USA	Peña et al., 2012	https://doi.org/10.1128/JB.06648-11
Stutzerimonas stutzeri	CCUG 29243 (= AN10)	Isolate-derived	S. chloritidismutans	S. chloritidismutans	72	[69.0 - 74.8]	S. chloritidismutans	gv. 3	-	CP003677.1	4709064	62.7	Complete	1	0	123x	-	-	4275	4350	Polluted marine sediment	Barcelona, Spain	Brunet-Galmés et al., 2012	https://doi.org/10.1128/JB.01753-12
Stutzerimonas stutzeri	CCUG 44592	Isolate-derived	S. perfectomarina	S. perfectomarina	78.6	[75.7 - 81.3]	S. perfectomarina	gv. 2 (ref.)	-	POUM00000000.1	4656296	61.5	Draft	56	n/d	29x	-	-	4142	4289	Human urine	Denmark	Unpublished	-
Stutzerimonas stutzeri	CGMCC 1.1803T	Isolate-derived	-	-	-	-	S. stutzeri	gv. 1 (ref.)	Type strain	CP002881.1	4547930	63.9	Complete	1	0	Missing	-	-	4059	4191	Human spinal fluid	Copenhaguen, Denmark	Chen et al., 2011	https://doi.org/10.1128/JB.06061-11
Stutzerimonas stutzeri	CM	Isolate-derived	S. stutzeri	S. stutzeri	77.7	[74.8 - 80.5]	S. stutzeri	gv. 1	-	QLAB00000000.1	4680416	63.9	Draft	56	n/d	223x	-	-	4239	4302	Humulus lupulus	NH,USA	Unpublished	-
Stutzerimonas stutzeri	CM14	Isolate-derived	S. stutzeri	S. stutzeri	77.7	[74.8 - 80.5]	S. stutzeri	gv. 1	-	SRXR00000000.1	4677845	63.9	Draft	55	n/d	188x	-	-	4237	4301	Humulus lupulus	Bradford, NH,USA	Unpublished	-
Stutzerimonas stutzeri	DCP-Ps1	Isolate-derived	S. degradans	S. degradans	66	[63.0 - 68.8]	S. degradans	gv. 7	-	MQMM00000000.1	4085355	64.5	Draft	17	n/d	169x	-	-	3783	3797	Agricultural soil	Havana, IL, USA	Unpublished	-
Stutzerimonas stutzeri	DNSP21T	Isolate-derived	-	-	-	-	S. frequens	gv. 5 (ref.)	Type strain	POUJ00000000.1	4380392	63.6	Draft	7	n/d	28x	-	-	4034	4080	Sewage water	Santa Ponça, Mallorca, Spain	Unpublished	-
Stutzerimonas stutzeri	DSM 10701 (= JM300)	Isolate-derived	S. nitrititolerans	S. nitrititolerans	82	[79.1 - 84.5]	S. nitrititolerans	gv. 8 (ref.)	-	CP003725.1	4174118	63.2	Complete	1	0	30x	-	-	3788	3835	Soil	California, USA	Busquets et al., 2012	https://doi.org/10.1128/JB.01257-12
Stutzerimonas stutzeri	DSM 17088	Isolate-derived	Stutzerimonas sp. (pgs 14)	Stutzerimonas sp. (pgs 14)	71.5	[68.5 - 74.4]	Stutzerimonas sp. (pgs 14)	gv. 14	-	POUU00000000.1	4804094	62.5	Draft	13	n/d	28x	-	-	4283	4341	Soil	Near Tel Aviv airport, Israel	Unpublished	-
Stutzerimonas stutzeri	DSM 4166	Isolate-derived	S. stutzeri	S. stutzeri	78.5	[75.5 - 81.2]	S. stutzeri	gv. 1	-	CP002622.1	4689946	64	Complete	1	0	Missing	-	-	4267	4330	Rhizosphere of Sorghum nutans	India	Yu et al., 2011	https://doi.org/10.1128/JB.05039-11
Stutzerimonas stutzeri	DSM 50227	Isolate-derived	S. chloritidismutans	S. chloritidismutans	77	[74.0 - 79.7]	S. chloritidismutans	gv. 3 (ref.)	-	PJJZ00000000.1	4406761	63.1	Draft	19	n/d	32x	-	-	4080	4095	Clinical sample	Missing	Unpublished	-
Stutzerimonas stutzeri	DSM 50238T	Isolate-derived	-	-	-	-	S. degradans	gv. 7 (ref.)	Type strain	POUK00000000.1	4020773	64.5	Draft	20	n/d	31x	-	-	3721	3715	Soil, enrichment with L-(+)-tartrate	Berkeley, CA, USA	Unpublished	-
Stutzerimonas stutzeri	DW2-1	Isolate-derived	"S. songnenensis"	"S. songnenensis"	85	[82.3 - 87.4]	"S. songnenensis"	-	-	CP027543.1	4400660	63	Complete	1	0	236x	-	-	4030	4053	Oil reservoir of XinJiang oil-field	Wuhan, China	Unpublished	-
Stutzerimonas stutzeri	GOM2	Isolate-derived	S. frequens	S. frequens	73.4	[70.4 - 76.2]	S. frequens	gv. 5	-	WOUM00000000.1	4946496	63.5	Draft	24	n/d	104x	-	-	4495	4550	Marine sample	Gulf of Mexico, Mexico	Rodríguez-Salazar et al., 2020	https://doi.org/10.3389/fmicb.2020.01100
Stutzerimonas stutzeri	KC	Isolate-derived	Stutzerimonas sp. (pgs 9, ref.)	Stutzerimonas sp. (pgs 9, ref.)	-	-	Stutzerimonas sp. (pgs 9, ref.)	gv. 9 (ref.)	Pgs reference	POUN00000000.1	4615749	61.8	Draft	18	n/d	23x	-	-	4196	4239	Aquifer cores	Seal beach, CA, USA	Unpublished	-
Stutzerimonas stutzeri	KF716	Isolate-derived	S. degradans	S. degradans	66.7	[63.7 - 69.5]	S. degradans	gv. 7	-	BBQQ00000000.1	4188013	64.2	Draft	30	n/d	81x	-	-	3839	3871	Soil	Japan	Hirose et al., 215	https://doi.org/10.1128/genomeA.01215-15
Stutzerimonas stutzeri	KMS 55	Isolate-derived	S. stutzeri	S. stutzeri	77.9	[75.0 - 80.6]	S. stutzeri	gv. 1	-	MUEH00000000.1	4611727	63.8	Draft	51	n/d	500x	-	-	4185	4247	Rice root (Oryza sativa)	New Delhi, India	Annapurna et al., 2017	https://doi.org/10.1128/genomeA.00972-17
Stutzerimonas stutzeri	KOS6	Isolate-derived	?	?	?	?	Stutzerimonas sp. (pgs 23, ref.) (Gomila et al., 2022)	-	Pgs reference	AMCZ00000000.2	4947254	62.7	Draft	5	n/d	200x	-	-	4432	4515	chemical hydrocarbon sludge (waste waters from petrol industry factory)	Kazan, Russia	Grigoryeva et al., 2013	https://doi.org/10.1128/genomeA.00072-12
Stutzerimonas stutzeri	LH-42	Isolate-derived	S. stutzeri	S. stutzeri	79.3	[76.4 - 82.0]	S. stutzeri	gv. 1	-	NCKS00000000.2	4477802	64.1	Draft	298	n/d	100x	-	-	4188	4179	Petroleum-contaminated soil	Liaohe Oil Field, China	Zhang et al., 2017	https://doi.org/10.1128/genomeA.00589-17
Stutzerimonas stutzeri	MF28	Isolate-derived	Stutzerimonas sp. (pgs 14)	Stutzerimonas sp. (pgs 14)	88.6	[86.1 - 90.7]	Stutzerimonas sp. (pgs 14)	gv. 14	-	ATAR00000000.1	4943564	62.3	Draft	91	n/d	200x	-	-	4463	4525	Oyster mantle fluid, crude oil-degrading bacteria	Apalachicola Bay, FL, USA	Chauhan et al., 2013	https://doi.org/10.1128/genomeA.00802-13
Stutzerimonas stutzeri	NCTC10450	Isolate-derived	S. stutzeri	S. stutzeri	80.1	[77.2 - 82.8]	S. stutzeri	gv. 1	-	LR134319.1	4438731	64.1	Complete	1	0	100x	-	-	4010	4093	Chronic leg ulcer	Preston, UK	Unpublished	-
Stutzerimonas stutzeri	NCTC10473	Isolate-derived	S. nitrititolerans	S. nitrititolerans	82.1	[79.3 - 84.7]	S. nitrititolerans	gv. 8	-	UGVA00000000.1	4095934	63.1	Draft	8	n/d	100x	-	-	3717	3752	Missing	Missing	Unpublished	-
Stutzerimonas stutzeri	NCTC10475	Isolate-derived	S. chloritidismutans	S. chloritidismutans	77	[74.0 - 79.8]	S. chloritidismutans	gv. 3	-	LR134482.1	4426240	63.1	Complete	1	0	100x	-	-	4082	4100	Missing	Missing	Unpublished	-
Stutzerimonas stutzeri	NF13	Isolate-derived	Stutzerimonas sp. (pgs 19)	Stutzerimonas sp. (pgs 19)	-	-	Stutzerimonas sp. (pgs 19)	gv. 19	Genomic group representant	AOBS00000000.1	4674667	63	Draft	82	n/d	17x	-	-	4247	4306	Hydrothermal vent	Galapagos rift	Peña et al., 2013	https://doi.org/10.1128/genomeA.00113-13
Stutzerimonas stutzeri	NP_8Ht	Isolate-derived	Stutzerimonas sp. (pgs 15)	Stutzerimonas sp. (pgs 15)	75.5	[72.5 - 78.3]	Stutzerimonas sp. (pgs 15)	gv. 15		VNHQ00000000.1	4726600	60.2	Draft	14	n/d	163x	-	-	4241	4328	Missing	Missing	Unpublished	-
Stutzerimonas stutzeri	NT0124	Isolate-derived	S. stutzeri	S. stutzeri	82.6	[79.7 - 85.1]	S. stutzeri	gv. 1		JXTL00000000.1	4596711	64.2	Draft	35	n/d	289x	-	-	4259	4278	Soil (host: Triticum turgidum)	West Negev region, Israel	Tovi et al., 2019	https://doi.org/10.3389/fmicb.2018.03263
Stutzerimonas stutzeri	NT0128	Isolate-derived	?	?	?	?	Stutzerimonas sp. (pgs 30, ref.) (Gomila et al., 2022)	-	Pgs reference	JYHV00000000.1	4898270	61	Draft	47	n/d	387x	-	-	4406	4484	Soil (host: Triticum turgidum)	West Negev region, Israel	Tovi et al., 2019	https://doi.org/10.3389/fmicb.2018.03263
Stutzerimonas stutzeri	ODKF13	Isolate-derived	S. stutzeri	S. stutzeri	82	[79.1 - 84.5]	S. stutzeri	gv. 1	-	LSVE00000000.1	4591328	64.2	Draft	45	n/d	289x	-	-	4218	4189	Soil	Alvin, TX, USA	Iyer et al., 2016	https://doi.org/10.1128/genomeA.00293-16
Stutzerimonas stutzeri	PheN2	Isolate-derived	S. degradans	S. degradans	66.7	[63.7 - 69.5]	S. degradans	gv. 7	-	CP040459.1 - CP040460.1	4059291	64.19	Complete	1	1	352x	-	-	3760	3821	Anaerobic environments	Beijing, China	Unpublished	-
Stutzerimonas stutzeri	PM101005	Isolate-derived	?	?	?	?	Stutzerimonas sp. (pgs 33, ref.) (Gomila et al., 2022)	-	Pgs reference	CP046902.1 - CP046903.1	4948328	61.85	Complete	1	1	206x	-	-	4524	4595	Particulate matter	Daejeon, South Korea	Unpublished	-
Stutzerimonas stutzeri	PS_001	Isolate-derived	S. stutzeri	S. stutzeri	77.8	[74.8 - 80.5]	S. stutzeri	gv. 1	-	RXOW00000000.1	4423505	64	Draft	87	n/d	150x	-	-	4012	4071	Bedside light switch in hospital intensive care unit	Pakistan	D'Souza et al., 2019	https://doi.org/10.1038/s41467-019-12563-1
Stutzerimonas stutzeri	PS_050	Isolate-derived	S. stutzeri	S. stutzeri	75.9	[72.9 - 78.7]	S. stutzeri	gv. 1	-	RIAN00000000.1	4682689	63.7	Draft	48	n/d	36x	-	-	4227	4305	Alcohol foam dispenser in hospital intensive care unit	Pakistan	D'Souza et al., 2019	https://doi.org/10.1038/s41467-019-12563-1
Stutzerimonas stutzeri	PS_066	Isolate-derived	Stutzerimonas sp. (pgs 23)	S. stutzeri	77.7	[74.7 - 80.4]	S. stutzeri	gv. 1	-	RHRP00000000.1	4423457	64.2	Draft	47	n/d	28x	-	-	4008	4098	Bedside light switch in hospital intensive care unit	Pakistan	D'Souza et al., 2019	https://doi.org/10.1038/s41467-019-12563-1
Stutzerimonas stutzeri	PS_072	Isolate-derived	S. stutzeri	S. stutzeri	78.5	[75.6 - 81.2]	S. stutzeri	gv. 1	-	RHRO00000000.1	4530385	64	Draft	68	n/d	41x	-	-	4100	4139	Washroom sink in hospital intensive care unit	Pakistan	D'Souza et al., 2019	https://doi.org/10.1038/s41467-019-12563-1
Stutzerimonas stutzeri	PS_075	Isolate-derived	S. stutzeri	S. stutzeri	79.3	[76.4 - 82.0]	S. stutzeri	gv. 1	-	RHRN00000000.1	4323084	64	Draft	43	n/d	27x	-	-	3891	3948	Alcohol foam dispenser in hospital intensive care unit	Pakistan	D'Souza et al., 2019	https://doi.org/10.1038/s41467-019-12563-1
Stutzerimonas stutzeri	PS_087	Isolate-derived	S. stutzeri	S. stutzeri	78.5	[75.6 - 81.2]	S. stutzeri	gv. 1	-	RHRM00000000.1	4528738	64	Draft	69	n/d	31x	-	-	4102	4141	Alcohol foam dispenser in hospital intensive care unit	Pakistan	D'Souza et al., 2019	https://doi.org/10.1038/s41467-019-12563-1
Stutzerimonas stutzeri	PS_110	Isolate-derived	S. stutzeri	S. stutzeri	79.6	[76.7 - 82.3]	S. stutzeri	gv. 1	-	RHRL00000000.1	4296585	64.2	Draft	26	n/d	33x	-	-	3891	3944	Alcohol foam dispenser in hospital intensive care unit	Pakistan	D'Souza et al., 2019	https://doi.org/10.1038/s41467-019-12563-1
Stutzerimonas stutzeri	PS_125	Isolate-derived	S. stutzeri	S. stutzeri	78.4	[75.4 - 81.1]	S. stutzeri	gv. 1	-	RHRK00000000.1	4715222	63.9	Draft	33	n/d	30x	-	-	4310	4346	Washroom sink in hospital intensive care unit	Pakistan	D'Souza et al., 2019	https://doi.org/10.1038/s41467-019-12563-1
Stutzerimonas stutzeri	PS_128	Isolate-derived	S. stutzeri	S. stutzeri	78	[75.1 - 80.8]	S. stutzeri	gv. 1	-	RHRJ00000000.1	4420542	64	Draft	50	n/d	35x	-	-	4005	4044	Alcohol foam dispenser in hospital intensive care unit	Pakistan	D'Souza et al., 2019	https://doi.org/10.1038/s41467-019-12563-1
Stutzerimonas stutzeri	PS_130	Isolate-derived	S. stutzeri	S. stutzeri	78.3	[75.3 - 81.0]	S. stutzeri	gv. 1	-	RHRI00000000.1	4519819	64.2	Draft	60	n/d	36x	-	-	4090	4153	Bedside rail in hospital intensive care unit	Pakistan	D'Souza et al., 2019	https://doi.org/10.1038/s41467-019-12563-1
Stutzerimonas stutzeri	PS_131	Isolate-derived	S. stutzeri	S. stutzeri	78.3	[75.4 - 81.0]	S. stutzeri	gv. 1	-	RHRH00000000.1	4518939	64.2	Draft	60	n/d	32x	-	-	4086	4156	Bedside rail in hospital intensive care unit	Pakistan	D'Souza et al., 2019	https://doi.org/10.1038/s41467-019-12563-1
Stutzerimonas stutzeri	PS_133	Isolate-derived	S. stutzeri	S. stutzeri	78.3	[75.3 - 81.0]	S. stutzeri	gv. 1	-	RHRG00000000.1	4520769	64.2	Draft	56	n/d	37x	-	-	4085	4159	Bedside light switch in hospital intensive care unit	Pakistan	D'Souza et al., 2019	https://doi.org/10.1038/s41467-019-12563-1
Stutzerimonas stutzeri	PS_134	Isolate-derived	S. stutzeri	S. stutzeri	78.3	[75.3 - 81.0]	S. stutzeri	gv. 1	-	RHRF00000000.1	4522165	64.2	Draft	61	n/d	37x	-	-	4089	4159	Bedside light switch in hospital intensive care unit	Pakistan	D'Souza et al., 2019	https://doi.org/10.1038/s41467-019-12563-1
Stutzerimonas stutzeri	PS_138	Isolate-derived	S. stutzeri	S. stutzeri	77.5	[74.5 - 80.2]	S. stutzeri	gv. 1	-	RHRE00000000.1	4358309	64	Draft	52	n/d	28x	-	-	3963	4020	Nursing call button in hospital intensive care unit	Pakistan	D'Souza et al., 2019	https://doi.org/10.1038/s41467-019-12563-1
Stutzerimonas stutzeri	PS_151	Isolate-derived	S. stutzeri	S. stutzeri	77.3	[74.3 - 80.0]	S. stutzeri	gv. 1	-	RHRD00000000.1	4449646	63.9	Draft	45	n/d	26x	-	-	4025	4066	Washroom sink in hospital intensive care unit	Pakistan	D'Souza et al., 2019	https://doi.org/10.1038/s41467-019-12563-1
Stutzerimonas stutzeri	PS_167	Isolate-derived	S. frequens	S. frequens	70.5	[67.5 - 73.3]	S. frequens	gv. 5	-	RHRC00000000.1	4512064	63.3	Draft	28	n/d	64x	-	-	4136	4174	Alcohol foam dispenser in hospital intensive care unit	Pakistan	D'Souza et al., 2019	https://doi.org/10.1038/s41467-019-12563-1
Stutzerimonas stutzeri	PS_197	Isolate-derived	S. stutzeri	S. stutzeri	77.8	[74.8 - 80.5]	S. stutzeri	gv. 1	-	RHRB00000000.1	4422807	63.9	Draft	51	n/d	55x	-	-	4041	4086	Washroom sink in hospital intensive care unit	Pakistan	D'Souza et al., 2019	https://doi.org/10.1038/s41467-019-12563-1
Stutzerimonas stutzeri	PS_211	Isolate-derived	S. stutzeri	S. stutzeri	77.8	[74.8 - 80.5]	S. stutzeri	gv. 1	-	RHRA00000000.1	4421089	63.9	Draft	37	n/d	37x	-	-	4006	4063	Bedside light switch in hospital intensive care unit	Pakistan	D'Souza et al., 2019	https://doi.org/10.1038/s41467-019-12563-1
Stutzerimonas stutzeri	PS_234	Isolate-derived	S. stutzeri	S. stutzeri	77.6	[74.6 - 80.3]	S. stutzeri	gv. 1	-	RHQZ00000000.1	4638717	63.8	Draft	50	n/d	29x	-	-	4212	4275	Bedside rail in hospital intensive care unit	Pakistan	D'Souza et al., 2019	https://doi.org/10.1038/s41467-019-12563-1
Stutzerimonas stutzeri	PS_257	Isolate-derived	S. stutzeri	S. stutzeri	78.3	[75.3 - 81.0]	S. stutzeri	gv. 1	-	RHQY00000000.1	4731911	63.8	Draft	139	n/d	61x	-	-	4321	4356	Alcohol foam dispenser in hospital intensive care unit	Pakistan	D'Souza et al., 2019	https://doi.org/10.1038/s41467-019-12563-1
Stutzerimonas stutzeri	PS_366	Isolate-derived	S. stutzeri	S. stutzeri	78.1	[75.1 - 80.8]	S. stutzeri	gv. 1	-	RHQX00000000.1	4733160	63.8	Draft	65	n/d	83x	-	-	4296	4348	Washroom sink in hospital intensive care unit	Pakistan	D'Souza et al., 2019	https://doi.org/10.1038/s41467-019-12563-1
Stutzerimonas stutzeri	PS_376	Isolate-derived	S. stutzeri	S. stutzeri	79.2	[76.2 - 81.8]	S. stutzeri	gv. 1	-	RHQW00000000.1	4378608	64.2	Draft	72	n/d	21x	-	-	4013	4032	Bedside light switch in hospital intensive care unit	Pakistan	D'Souza et al., 2019	https://doi.org/10.1038/s41467-019-12563-1
Stutzerimonas stutzeri	PS_377	Isolate-derived	S. stutzeri	S. stutzeri	77.7	[74.7 - 80.4]	S. stutzeri	gv. 1	-	RHQV00000000.1	4529229	64.1	Draft	38	n/d	84x	-	-	4165	4234	Washroom sink in hospital intensive care unit	Pakistan	D'Souza et al., 2019	https://doi.org/10.1038/s41467-019-12563-1
Stutzerimonas stutzeri	RCH2	Isolate-derived	?	?	?	?	Stutzerimonas sp. (pgs 24, ref.) (Gomila et al., 2022)	-	Pgs reference	CP003074.1 - CP003077.1	4600489	62.47	Complete	1	3	30x	-	-	4229	4302	Soil (Rice roots)	Missing	Chakraborty et al., 2017	https://doi.org/10.1186/s40793-017-0233-7
Stutzerimonas stutzeri	SDM-LAC	Isolate-derived	?	?	?	?	Stutzerimonas sp. (pgs 37, ref.) (Gomila et al., 2022)	-	Pgs reference	AGSX00000000.1	4242853	60.6	Draft	201	n/d	180x	-	-	3807	3887	Soil	Missing	Jiang et al., 2012	https://doi.org/10.1128/JB.06478-11
Stutzerimonas stutzeri	SGAir0442	Isolate-derived	Stutzerimonas sp. (pgs 23)	S. stutzeri	78.4	[75.5 - 81.1]	S. stutzeri	gv. 1	-	CP025149.2	4524655	64	Complete	1	0	122x	-	-	4151	4226	Air	Singapore	Kee et al., 2019	https://doi.org/10.1128/MRA.00737-19
Stutzerimonas stutzeri	SLG510A3-8	Isolate-derived	S. stutzeri	S. stutzeri	81.4	[78.6 - 84.0]	S. stutzeri	gv. 1	-	CP011854.1	4650155	64	Complete	1	0	224x	-	-	4157	4320	Oil-contaminated soil	Shandong, China	Hu et al., 2015	https://doi.org/10.1016/j.jbiotec.2015.06.421
Stutzerimonas stutzeri	ST27MN3	Isolate-derived	"S. decontaminans"	"S. decontaminans"	96.1	[94.7 - 97.1]	"S. decontaminans"	gv. 4	-	POUI00000000.1	4671675	62.4	Draft	18	n/d	28x	-	-	4259	4307	Marine, enrichment in 2-methylnaphthalene	Barcelona, Spain	Unpublished	-
Stutzerimonas stutzeri	ST-9	Isolate-derived	S. chloritidismutans	S. chloritidismutans	70.9	[67.8 - 73.7]	S. chloritidismutans	gv. 3	-	JXJL00000000.1	4643775	62.7	Draft	116	n/d	75x	-	-	4274	4331	Toluene-contaminated soil	Barkan industrial zone, Samaria, Israel	Gomila et al., 2015	https://doi.org/10.1128/genomeA.00567-15
Stutzerimonas stutzeri	T13	Isolate-derived	S. stutzeri	S. stutzeri	81	[78.1 - 83.6]	S. stutzeri	gv. 1	-	ALJB00000000.1	4650137	63.9	Draft	71	n/d	42x	-	-	4347	4376	Activated sludge	Harbin, China	Li et al., 2012	https://doi.org/10.1128/JB.01376-12
Stutzerimonas stutzeri	TS44	Isolate-derived	?	?	?	?	Stutzerimonas sp. (pgs 26, ref.) (Gomila et al., 2022)	-	Pgs reference	AJXE00000000.1	4278818	64.4	Draft	78	n/d	27x	-	-	3926	3969	Highly arsenic-contaminated soil from metal (gold, copper, iron) mine	Huangshi, China	Li et al., 2012	https://doi.org/10.1128/JB.00907-12
Stutzerimonas stutzeri	XL272	Isolate-derived	S. degradans	S. degradans	66	[63.0 - 68.8]	S. degradans	gv. 7	-	CP046538.1	3925175	64.7	Complete	1	0	100x	-	-	3642	3640	Cucumber rhizosphere	Nanjing, China	Unpublished	-
Stutzerimonas stutzeri	XLDN-R	Isolate-derived	S. stutzeri	S. stutzeri	78.5	[75.6 - 81.2]	S. stutzeri	gv. 1	-	AKYE00000000.1	4695416	63.9	Draft	167	n/d	466x	-	-	4311	4320	Soil, near a petroleum refinery	Shanghai, China	Li et al., 2012	https://doi.org/10.1128/JB.01296-12
"Stutzerimonas songnenensis"	NEAU-ST5-5T	Isolate-derived	-	-	-	-	"S. songnenensis"	-	Type strain	RFFN00000000.1	4321177	63.2	Draft	25	n/d	332x	-	-	3992	4021	Saline and alkaline soil	Songnen Plain, China	Unpublished	-
Stutzerimonas chloritidismutans	AW-1T	Isolate-derived	-	-	-	-	S. chloritidismutans	gv. 3	Type strain	AOFQ00000000.1	5056349	62.5	Draft	77	n/d	20x	-	-	4572	4719	Anaerobic chlorate-reducing bioreactor	Rotterdam, Netherlands	Mehboob et al., 2015	https://doi.org/10.1111/1462-2920.12880
Stutzerimonas kunmingensis	DSM 25974T	Isolate-derived	Stutzerimonas sp. (pgs 19)	S. chloritidismutans	71.9	[68.9 - 74.8]	S. chloritidismutans	gv. 3	Type strain of heterotypic synonym	FORS00000000.1	4654543	62.6	Draft	33	n/d	169x	-	-	4242	4341	Phosphate rock powder from a phosphate mining field	Kunming, China	Hesse et al., 2018	https://doi.org/10.1111/1462-2920.14130
Stutzerimonas nitrititolerans	GL14T	Isolate-derived	-	-	-	-	S. nitrititolerans	gv. 8	Type strain	RFFL00000000.1	4357823	63	Draft	102	n/d	335x	-	-	4021	4029	Nitrification/denitrification bioreactor	Beijing, China	Peng et al., 2019	https://doi.org/10.1099/ijsem.0.003516
Stutzerimonas azotifigens	DSM 17556T	Isolate-derived	-	-	-	-	S. azotifigens	-	Type strain	AUDU00000000.1	5017423	66.9	Draft	59	n/d	Missing	-	-	4486	4520	Hyperthermal compost pile	Japan	Busquets et al., 2013	https://doi.org/10.1128/genomeA.00893-13
Stutzerimonas nosocomialis	A31/70T	Isolate-derived	-	-	-	-	S. nosocomialis	-	Type strain	QLAE00000000.1	4755882	65.5	Draft	86	n/d	146x	-	-	4363	4359	Human cerebrospinal fluid	Gaborone, Botswana	Mulet et al., 2019	https://doi.org/10.1099/ijsem.0.003628
"Stutzerimonas saudiphocaensis"	20_BNT	Isolate-derived	-	-	-	-	"S. saudiphocaensis"	-	Type strain	CCSF00000000.1	3673759	61.2	Draft	1	0	12x	-	-	3343	3414	Currency notes	Makkah, Saudi Arabia	Unpublished	-
Stutzerimonas xanthomarina	LMG 23572T	Isolate-derived	-	-	-	-	S. xanthomarina	-	Type strain	LT629970.1	4332289	60.3	Complete	1	0	144x	-	-	3866	3982	Marine ascidian specimens (Halocynthia aurantium)	Troitsa Bay, The Sea of Japan, Russia	Hesse et al., 2018	https://doi.org/10.1111/1462-2920.14130
Pseudomonas indica	JCM 21544T	Isolate-derived	-	-	-	-	P. indica	-	Type strain	FNFD00000000.1	5786922	64.1	Draft	64	n/d	166x	-	-	5170	5134	Soil sample of oil field	Gujarat, India	Hesse et al., 2018	https://doi.org/10.1111/1462-2920.14130
Stutzerimonas kirkiae	P4CT	Isolate-derived	-	-	-	-	S. kirkiae	-	Type strain	QJUO00000000.1	4353628	63.7	Draft	85	n/d	30x	-	-	3670	3712	Quercus robur, inner bark	UK	Bueno-Gonzalez et al., 2020	https://doi.org/10.1099/ijsem.0.004055
Stutzerimonas zhaodongensis	NEAU-ST5-21T	Isolate-derived	-	-	-	-	S. zhaodongensis	gv. 20	Type strain	RFFM00000000.1	4668208	59.6	Draft	27	n/d	285x	-	-	4213	4293	Saline and alkaline soils	Zhaodong, China	Unpublished	-
Stutzerimonas urumqiensis	T3T	Isolate-derived	-	-	-	-	S. urumqiensis	-	Type strain	RBZQ00000000.1	4074717	65.3	Draft	18	n/d	100x	-	-	3705	3723	Rhizosphere soil of Alhagi sparsifolia	Xinjiang, China	Unpublished	-
Pseudomonas kuykendallii	NRRL B-59562T	Isolate-derived	-	-	-	-	P. kuykendallii	-	Type strain	FNNU00000000.1	4690373	65.9	Draft	15	n/d	174x	-	-	4321	4310	Hexazinone degrading bioreactor, inoculated with soil	Wiggins, CO, USA	Hesse et al., 2018	https://doi.org/10.1111/1462-2920.14130
Pseudomonas matsuisoli	JCM 30078T	Isolate-derived	-	-	-	-	P. matsuisoli	-	Type strain	BMPO00000000.1	4609972	59.5	Draft	20	n/d	142x	-	-	4001	4090	Soil	Taiwan, Matsu island	Shi et al., 2021	https://doi.org/10.1093/nar/gkaa957
aCalculated with the respective type or reference strain.
bAvailable through Nayfach et al., 2020.
cDetermined using DFAST.
C.I.: confidence interval
gv.: genomovar
MAG: metagenome-assembled genome
n/d: not determined
pgs: phylogenomic species
ref.: reference
