# Supplementary material for: Comparative genomics of Stutzerimonas balearica (Pseudomonas balearica): diversity, habitats, and biodegradation of aromatic compounds
Source: Front Microbiol. 2023 May 15;14:1159176. doi: 10.3389/fmicb.2023.1159176 (PMC10234333; doi:10.3389/fmicb.2023.1159176)
Supplement: SUPPLEMENTARY FIGURE 2 — Core genome-based phylogenomic tree of 11 isolate-derived genome sequences and seven MAGs of S. balearica, 92 strains of other species and phylogenomic groups of the genus Stutzerimonas, and the type strains of P. indica, P. kuykendallii and P. matsuisoli. The tree was generated, using 35,374 amino acid positions derived from 127 single copy core proteins. Pgs: phylogenomic species; ref.: reference. [file Table_2.XLSX]

## Sheet: ANIb (all vs. all)
Supplementary Table 2. ANIb values between the 113 genome sequences (all vs. all) included in the study. Each pairwise comparison was performed bidirectionally; the average value is displayed.
Strain	Stutzerimonas balearica DSM 6083T	Stutzerimonas balearica LS401	Stutzerimonas balearica YC-YH1	Stutzerimonas balearica Z8	Stutzerimonas balearica SAGV3-2SA2	Stutzerimonas balearica EC28	Stutzerimonas balearica FDAARGOS_1013	Stutzerimonas balearica KOL14W2010	Stutzerimonas balearica KOL14W2549549	Stutzerimonas balearica KOL14W25495B5	Stutzerimonas balearica UBA3230	Stutzerimonas balearica UBA6635	Stutzerimonas balearica UBA8696	Stutzerimonas balearica SP133	Stutzerimonas balearica MAG101	Stutzerimonas balearica OC16005	Stutzerimonas balearica 3300027365_7	Stutzerimonas balearica st101	Stutzerimonas stutzeri B1SMN1	"Stutzerimonas decontaminans" 19SMN4T	Stutzerimonas sp. 28a24 (pgs 11)	Stutzerimonas stutzeri 267_PSTU	Stutzerimonas sp. 273 (pgs 18)	Stutzerimonas stutzeri 1223_PMEN	Stutzerimonas stutzeri A1501	Stutzerimonas stutzeri AR9-4	Stutzerimonas stutzeri C2	Stutzerimonas perfectomarina CCUG 16156T	Stutzerimonas chloritidismutans CCUG 29243	Stutzerimonas stutzeri 1W1-1A	Stutzerimonas sp. 4C29 (pgs 15)	Stutzerimonas stutzeri 19	Stutzerimonas sp. 24a13 (pgs 16, ref.)	Stutzerimonas sp. 24a75 (pgs 17, ref.)	Stutzerimonas sp. 28a3 (pgs 14, ref.)	Stutzerimonas stutzeri 40D2	Stutzerimonas perfectomarina CCUG 44592	Stutzerimonas stutzeri CM	Stutzerimonas frequens DNSP21T	Stutzerimonas sp. DSM 17088 (pgs 14)	Stutzerimonas chloritidismutans DSM 50227	Stutzerimonas degradans DSM 50238T	"Stutzerimonas songnensis" DW2-1	Stutzerimonas sp. KC (pgs 9, ref.)	Stutzerimonas stutzeri KMS 55	Stutzerimonas stutzeri LH-42	Stutzerimonas stutzeri SGAir0442	"Stutzerimonas decontaminans" ST27MN3	Stutzerimonas stutzeri AK6
Stutzerimonas balearica DSM 6083T	100	98.325	97.86	97.815	98.225	97.815	98.305	98.255	98.25	98.25	97.56	97.36	97.85	97.88	98.365	98.195	97.39	98.105	80.85	79.84	76.93	80.62	77.32	80.725	80.415	80.475	80.615	79.165	80.36	80.86	76.63	80.99	79.21	81.24	77.79	80.625	79.045	80.7	80.61	77.995	79.745	81.08	79.805	78.82	80.49	80.57	80.6	80.2	80.535
Stutzerimonas balearica LS401	98.325	100	97.75	97.935	98.125	97.81	98.305	98.225	98.23	98.225	97.5	97.285	97.785	97.975	98.365	98.2	97.415	98.075	80.695	79.795	76.85	80.675	77.035	80.68	80.45	80.445	80.585	79.1	80.27	80.85	76.605	80.85	79.005	81.33	77.67	80.63	79	80.71	80.555	77.77	79.8	80.89	79.785	78.88	80.49	80.49	80.57	79.895	80.565
Stutzerimonas balearica YC-YH1	97.86	97.75	100	97.16	97.885	97.26	97.485	97.65	97.655	97.645	97.26	96.925	97.35	97.45	97.845	97.605	96.945	97.46	80.44	79.39	76.63	80.555	76.915	80.425	80.365	80.245	80.455	79.02	80.065	80.58	76.49	80.595	79.13	80.93	77.715	80.48	78.895	80.585	80.37	77.85	79.555	80.85	79.5	78.61	80.355	80.41	80.435	79.51	80.495
Stutzerimonas balearica Z8	97.815	97.935	97.16	100	97.795	97.48	97.815	97.695	97.705	97.705	97.045	96.645	97.3	97.74	97.945	97.68	97.01	97.58	81.32	79.815	76.79	81	77.105	81.07	81.195	80.65	80.78	79.37	80.295	80.93	76.55	81.155	79.08	81.39	77.685	80.805	79.195	81.05	80.595	77.84	79.95	80.83	79.935	78.88	81.01	80.655	81.17	79.805	80.86
Stutzerimonas balearica SAGV3-2SA2	98.225	98.125	97.885	97.795	100	98	98.09	98.45	98.465	98.455	97.62	97.25	97.63	97.915	98.175	98.285	97.17	98.335	80.475	79.635	76.82	80.595	76.835	80.445	80.535	80.475	80.51	79.055	80.045	80.525	76.675	80.68	78.88	80.855	77.825	80.54	79.01	80.62	80.72	77.995	79.7	80.82	79.77	78.765	80.505	80.64	80.68	79.45	80.555
Stutzerimonas balearica EC28	97.815	97.81	97.26	97.48	98	100	97.755	97.995	97.99	98	97.305	97.105	97.775	97.75	98.055	97.99	97.39	97.9	80.74	79.895	76.81	80.885	76.79	80.57	80.845	80.62	80.56	79.19	80.01	80.615	76.65	80.77	78.87	81.1	77.875	80.605	79.135	81.415	80.795	77.975	79.845	80.605	79.825	78.865	80.64	80.78	80.955	79.465	80.63
Stutzerimonas balearica FDAARGOS_1013	98.305	98.305	97.485	97.815	98.09	97.755	100	98.065	98.065	98.06	97.385	97.235	97.74	97.895	98.28	98.005	97.54	97.905	80.82	79.665	76.84	80.72	77.155	80.71	80.635	80.46	80.53	79.27	80.155	80.815	76.695	81.21	79.195	81.18	77.66	80.67	79.055	80.835	80.645	77.83	79.78	80.93	79.785	78.83	80.56	80.62	80.84	79.875	80.595
Stutzerimonas balearica KOL14W2010	98.255	98.225	97.65	97.695	98.45	97.995	98.065	100	100	99.995	97.63	97.39	97.675	97.955	98.23	98.25	97.325	98.26	80.33	79.655	76.86	80.505	76.81	80.46	80.45	80.46	80.47	79.055	80.025	80.495	76.645	80.635	79.075	80.915	77.84	80.565	78.995	80.525	80.77	78.015	79.815	80.755	79.75	78.845	80.525	80.68	80.575	79.515	80.445
Stutzerimonas balearica KOL14W2549549	98.25	98.23	97.655	97.705	98.465	97.99	98.065	100	100	99.995	97.605	97.35	97.7	97.97	98.24	98.245	97.27	98.27	80.28	79.635	76.82	80.465	76.765	80.43	80.415	80.435	80.44	79.04	80.015	80.46	76.635	80.6	79.055	80.905	77.84	80.535	78.98	80.5	80.76	78.025	79.8	80.745	79.74	78.835	80.49	80.645	80.53	79.5	80.41
Stutzerimonas balearica KOL14W25495B5	98.25	98.225	97.645	97.705	98.455	98	98.06	99.995	99.995	100	97.605	97.32	97.7	97.96	98.24	98.26	97.23	98.265	80.265	79.605	76.8	80.44	76.755	80.42	80.4	80.415	80.41	79.005	79.965	80.425	76.59	80.58	79.035	80.885	77.825	80.515	78.945	80.465	80.76	78	79.74	80.72	79.72	78.785	80.465	80.625	80.515	79.455	80.385
Stutzerimonas balearica UBA3230	97.56	97.5	97.26	97.045	97.62	97.305	97.385	97.63	97.605	97.605	100	97.185	97.3	97.455	97.525	97.645	96.54	97.53	79.585	78.875	76.395	79.75	75.995	79.64	79.67	79.615	79.765	78.25	79.12	79.62	76.165	79.83	77.99	80.215	77.3	79.765	78.195	79.805	79.79	77.4	79.17	80.045	78.995	78.295	79.74	79.815	79.75	78.73	79.56
Stutzerimonas balearica UBA6635	97.36	97.285	96.925	96.645	97.25	97.105	97.235	97.39	97.35	97.32	97.185	100	97.325	96.995	97.35	97.495	96.65	97.23	79.625	78.895	76.435	79.74	76.07	79.725	79.76	79.68	79.705	78.295	79.21	79.65	76.14	79.62	77.96	80.37	77.17	79.65	78.215	79.785	79.715	77.29	79.315	79.885	78.985	78.21	79.655	79.705	79.705	78.905	79.705
Stutzerimonas balearica UBA8696	97.85	97.785	97.35	97.3	97.63	97.775	97.74	97.675	97.7	97.7	97.3	97.325	100	97.61	97.825	97.725	96.78	97.64	79.725	78.655	76.14	79.67	75.83	79.54	79.6	79.465	79.65	78.085	78.95	79.575	75.88	79.73	77.8	80.18	76.92	79.535	78.055	79.795	79.82	76.975	78.825	79.75	78.81	78.055	79.55	79.635	79.72	78.69	79.495
Stutzerimonas balearica SP133	97.88	97.975	97.45	97.74	97.915	97.75	97.895	97.955	97.97	97.96	97.455	96.995	97.61	100	98.145	97.87	97.29	97.895	80.625	79.53	76.825	80.575	76.55	80.44	80.535	80.365	80.59	79.045	79.84	80.5	76.6	80.575	78.805	80.825	77.81	80.495	78.905	80.71	80.435	77.815	79.79	80.51	79.75	78.805	80.68	80.495	80.52	79.4	80.62
Stutzerimonas balearica MAG101	98.365	98.365	97.845	97.945	98.175	98.055	98.28	98.23	98.24	98.24	97.525	97.35	97.825	98.145	100	98.14	97.61	98.205	80.575	79.67	76.83	80.7	76.875	80.515	80.595	80.53	80.61	79.13	80.02	80.665	76.675	80.85	78.945	80.97	77.78	80.655	78.99	80.8	80.71	78.02	79.805	80.73	79.775	78.86	80.675	80.775	80.695	79.575	80.655
Stutzerimonas balearica OC16005	98.195	98.2	97.605	97.68	98.285	97.99	98.005	98.25	98.245	98.26	97.645	97.495	97.725	97.87	98.14	100	97.18	98.185	80.295	79.83	76.665	80.47	76.725	80.515	80.36	80.54	80.49	79.065	79.94	80.425	76.565	80.56	78.88	80.92	77.825	80.635	78.955	80.49	80.755	78.015	79.67	80.745	79.74	78.765	80.39	80.715	80.59	79.425	80.44
Stutzerimonas balearica 3300027365_7	97.39	97.415	96.945	97.01	97.17	97.39	97.54	97.325	97.27	97.23	96.54	96.65	96.78	97.29	97.61	97.18	100	97.15	80.57	79.6	76.805	80.55	76.765	80.44	80.58	80.38	80.49	79.225	79.9	80.525	76.665	80.565	78.84	81.115	77.675	80.5	78.86	80.88	80.415	77.91	79.845	80.46	79.83	78.99	80.55	80.7	80.5	79.605	80.645
Stutzerimonas balearica st101	98.105	98.075	97.46	97.58	98.335	97.9	97.905	98.26	98.27	98.265	97.53	97.23	97.64	97.895	98.205	98.185	97.15	100	80.26	79.59	76.745	80.43	76.79	80.35	80.36	80.435	80.485	79.025	79.93	80.425	76.6	80.58	78.815	80.84	77.885	80.46	78.925	80.435	80.71	77.995	79.71	80.75	79.785	78.815	80.435	80.7	80.51	79.495	80.335
Stutzerimonas stutzeri B1SMN1	80.85	80.695	80.44	81.32	80.475	80.74	80.82	80.33	80.28	80.265	79.585	79.625	79.725	80.625	80.575	80.295	80.57	80.26	100	86.115	77.97	97.5	78.2	96.77	97.285	97.335	97.305	85.485	86.38	96.96	77.805	96.385	84.59	85.47	78.83	96.955	85.32	96.845	89.365	78.845	86.11	82.345	87.38	84.7	96.98	97.2	97.35	86	97.325
"Stutzerimonas decontaminans" 19SMN4T	79.84	79.795	79.39	79.815	79.635	79.895	79.665	79.655	79.635	79.605	78.875	78.895	78.655	79.53	79.67	79.83	79.6	79.59	86.115	100	77.835	86.14	77.92	85.925	86.14	86.19	86.01	86.625	88.26	85.915	77.775	85.99	86.345	84.13	78.48	86.09	86.755	85.945	86	78.6	88.32	81.69	88.745	87.49	86.16	86.05	86.025	99.2	85.935
Stutzerimonas sp. 28a24 (pgs 11)	76.93	76.85	76.63	76.79	76.82	76.81	76.84	76.86	76.82	76.8	76.395	76.435	76.14	76.825	76.83	76.665	76.805	76.745	77.97	77.835	100	78.105	81.37	78.125	78.08	77.99	78.035	77.55	78.015	78.085	81.09	78.07	77.25	78.58	83.155	78.03	77.475	78.02	77.875	83.34	78.06	77.98	77.9	77.44	78.055	78.05	78.05	77.785	78.04
Stutzerimonas stutzeri 267_PSTU	80.62	80.675	80.555	81	80.595	80.885	80.72	80.505	80.465	80.44	79.75	79.74	79.67	80.575	80.7	80.47	80.55	80.43	97.5	86.14	78.105	100	78.135	97.475	97.435	97.78	97.61	85.345	85.995	97.49	77.925	97.055	84.395	85.52	78.88	97.565	85.305	97.37	89.525	78.995	86.055	82.24	87.31	84.7	97.23	97.51	97.595	85.91	99.315
Stutzerimonas sp. 273 (pgs 18)	77.32	77.035	76.915	77.105	76.835	76.79	77.155	76.81	76.765	76.755	75.995	76.07	75.83	76.55	76.875	76.725	76.765	76.79	78.2	77.92	81.37	78.135	100	78.16	77.84	77.855	77.885	77.46	78.67	78.305	86.745	78.48	78.175	78.675	81.615	77.89	77.535	77.885	77.9	81.71	77.975	78.2	77.845	77.47	77.845	78.115	77.995	78.045	77.945
Stutzerimonas stutzeri 1223_PMEN	80.725	80.68	80.425	81.07	80.445	80.57	80.71	80.46	80.43	80.42	79.64	79.725	79.54	80.44	80.515	80.515	80.44	80.35	96.77	85.925	78.125	97.475	78.16	100	97.04	97.55	97.85	85.405	86.125	97.46	77.925	97.125	84.495	85.055	78.805	97.38	85.305	97	89.285	78.99	86.095	82.32	87.485	84.76	97.135	97.49	97.385	86.03	97.4
Stutzerimonas stutzeri A1501	80.415	80.45	80.365	81.195	80.535	80.845	80.635	80.45	80.415	80.4	79.67	79.76	79.6	80.535	80.595	80.36	80.58	80.36	97.285	86.14	78.08	97.435	77.84	97.04	100	97.3	97.27	85.59	86.02	97.065	77.955	96.605	84.505	85.45	78.91	97.03	85.335	96.985	89.485	78.97	86.12	82.14	87.435	84.775	97.19	97.1	97.235	85.895	97.455
Stutzerimonas stutzeri AR9-4	80.475	80.445	80.245	80.65	80.475	80.62	80.46	80.46	80.435	80.415	79.615	79.68	79.465	80.365	80.53	80.54	80.38	80.435	97.335	86.19	77.99	97.78	77.855	97.55	97.3	100	97.85	85.235	85.945	98.065	77.965	97.425	84.415	85.345	78.89	97.935	85.135	97.815	89.595	79.005	86.115	82.115	87.685	84.78	97.5	98.23	97.715	86.01	97.695
Stutzerimonas stutzeri C2	80.615	80.585	80.455	80.78	80.51	80.56	80.53	80.47	80.44	80.41	79.765	79.705	79.65	80.59	80.61	80.49	80.49	80.485	97.305	86.01	78.035	97.61	77.885	97.85	97.27	97.85	100	85.44	86.115	97.75	77.94	97.38	84.525	85.065	78.835	97.81	85.185	97.545	89.525	78.98	86.23	82.26	87.545	84.89	97.395	97.715	97.52	86.03	97.6
Stutzerimonas perfectomarina CCUG 16156T	79.165	79.1	79.02	79.37	79.055	79.19	79.27	79.055	79.04	79.005	78.25	78.295	78.085	79.045	79.13	79.065	79.225	79.025	85.485	86.625	77.55	85.345	77.46	85.405	85.59	85.235	85.44	100	87.77	85.305	77.355	85.575	89.45	83.115	77.955	85.395	97.215	85.33	85.13	78.13	87.8	80.84	87.17	85.92	85.425	85.285	85.405	86.745	85.385
Stutzerimonas chloritidismutans CCUG 29243	80.36	80.27	80.065	80.295	80.045	80.01	80.155	80.025	80.015	79.965	79.12	79.21	78.95	79.84	80.02	79.94	79.9	79.93	86.38	88.26	78.015	85.995	78.67	86.125	86.02	85.945	86.115	87.77	100	86.14	77.98	86.195	87.055	84.255	78.77	85.895	87.755	85.84	86.83	79.005	96.715	82.08	87.48	86.405	86.04	86.01	85.99	88.26	85.985
Stutzerimonas stutzeri 1W1-1A	80.86	80.85	80.58	80.93	80.525	80.615	80.815	80.495	80.46	80.425	79.62	79.65	79.575	80.5	80.665	80.425	80.525	80.425	96.96	85.915	78.085	97.49	78.305	97.46	97.065	98.065	97.75	85.305	86.14	100	77.975	97.395	84.67	85.11	78.77	97.715	85.135	97.315	89.355	79.045	86.15	82.715	87.515	84.825	97.33	98.015	97.54	86.17	97.525
Stutzerimonas sp. 4C29 (pgs 15)	76.63	76.605	76.49	76.55	76.675	76.65	76.695	76.645	76.635	76.59	76.165	76.14	75.88	76.6	76.675	76.565	76.665	76.6	77.805	77.775	81.09	77.925	86.745	77.925	77.955	77.965	77.94	77.355	77.98	77.975	100	77.9	77.355	78.25	81.535	77.95	77.325	77.925	77.85	81.52	78.095	77.53	77.95	77.525	77.95	78.025	78	77.73	77.9
Stutzerimonas stutzeri 19	80.99	80.85	80.595	81.155	80.68	80.77	81.21	80.635	80.6	80.58	79.83	79.62	79.73	80.575	80.85	80.56	80.565	80.58	96.385	85.99	78.07	97.055	78.48	97.125	96.605	97.425	97.38	85.575	86.195	97.395	77.9	100	84.805	84.965	78.89	97.21	85.37	97.11	89.44	79.095	86.205	82.795	87.45	84.765	96.88	97.335	97.1	86.1	97.06
Stutzerimonas sp. 24a13 (pgs 16, ref.)	79.21	79.005	79.13	79.08	78.88	78.87	79.195	79.075	79.055	79.035	77.99	77.96	77.8	78.805	78.945	78.88	78.84	78.815	84.59	86.345	77.25	84.395	78.175	84.495	84.505	84.415	84.525	89.45	87.055	84.67	77.355	84.805	100	83.005	77.92	84.38	89.525	84.18	84.42	78.26	86.895	81.1	85.955	86.59	84.395	84.515	84.37	86.46	84.37
Stutzerimonas sp. 24a75 (pgs 17, ref.)	81.24	81.33	80.93	81.39	80.855	81.1	81.18	80.915	80.905	80.885	80.215	80.37	80.18	80.825	80.97	80.92	81.115	80.84	85.47	84.13	78.58	85.52	78.675	85.055	85.45	85.345	85.065	83.115	84.255	85.11	78.25	84.965	83.005	100	79.465	84.99	83.17	85.34	84.865	79.6	84.05	83.295	84.175	83.045	85.125	85.295	85.565	84.005	85.23
Stutzerimonas sp. 28a3 (pgs 14, ref.)	77.79	77.67	77.715	77.685	77.825	77.875	77.66	77.84	77.84	77.825	77.3	77.17	76.92	77.81	77.78	77.825	77.675	77.885	78.83	78.48	83.155	78.88	81.615	78.805	78.91	78.89	78.835	77.955	78.77	78.77	81.535	78.89	77.92	79.465	100	78.865	78.045	78.935	78.855	96.35	78.66	78.93	78.58	78.11	78.785	78.985	78.795	78.25	78.73
Stutzerimonas stutzeri 40D2	80.625	80.63	80.48	80.805	80.54	80.605	80.67	80.565	80.535	80.515	79.765	79.65	79.535	80.495	80.655	80.635	80.5	80.46	96.955	86.09	78.03	97.565	77.89	97.38	97.03	97.935	97.81	85.395	85.895	97.715	77.95	97.21	84.38	84.99	78.865	100	85.25	97.395	89.525	79.01	86.09	82.2	87.51	84.78	97.28	97.82	97.44	85.81	97.525
Stutzerimonas perfectomarina CCUG 44592	79.045	79	78.895	79.195	79.01	79.135	79.055	78.995	78.98	78.945	78.195	78.215	78.055	78.905	78.99	78.955	78.86	78.925	85.32	86.755	77.475	85.305	77.535	85.305	85.335	85.135	85.185	97.215	87.755	85.135	77.325	85.37	89.525	83.17	78.045	85.25	100	85.25	85.125	78.13	87.98	80.77	87.14	85.965	85.3	85.125	85.225	86.685	85.23
Stutzerimonas stutzeri CM	80.7	80.71	80.585	81.05	80.62	81.415	80.835	80.525	80.5	80.465	79.805	79.785	79.795	80.71	80.8	80.49	80.88	80.435	96.845	85.945	78.02	97.37	77.885	97	96.985	97.815	97.545	85.33	85.84	97.315	77.925	97.11	84.18	85.34	78.935	97.395	85.25	100	89.615	78.965	86.05	82.08	87.46	84.74	97.215	97.58	97.76	85.725	97.295
Stutzerimonas frequens DNSP21T	80.61	80.555	80.37	80.595	80.72	80.795	80.645	80.77	80.76	80.76	79.79	79.715	79.82	80.435	80.71	80.755	80.415	80.71	89.365	86	77.875	89.525	77.9	89.285	89.485	89.595	89.525	85.13	86.83	89.355	77.85	89.44	84.42	84.865	78.855	89.525	85.125	89.615	100	79.035	86.79	82.245	86.535	84.515	89.43	89.605	89.515	85.89	89.36
Stutzerimonas sp. DSM 17088 (pgs 14)	77.995	77.77	77.85	77.84	77.995	77.975	77.83	78.015	78.025	78	77.4	77.29	76.975	77.815	78.02	78.015	77.91	77.995	78.845	78.6	83.34	78.995	81.71	78.99	78.97	79.005	78.98	78.13	79.005	79.045	81.52	79.095	78.26	79.6	96.35	79.01	78.13	78.965	79.035	100	78.88	78.985	78.76	78.25	78.94	79.195	79.005	78.53	78.96
Stutzerimonas chloritidismutans DSM 50227	79.745	79.8	79.555	79.95	79.7	79.845	79.78	79.815	79.8	79.74	79.17	79.315	78.825	79.79	79.805	79.67	79.845	79.71	86.11	88.32	78.06	86.055	77.975	86.095	86.12	86.115	86.23	87.8	96.715	86.15	78.095	86.205	86.895	84.05	78.66	86.09	87.98	86.05	86.79	78.88	100	81.67	87.61	86.6	86.205	86.025	86.065	88.335	86.07
Stutzerimonas degradans DSM 50238T	81.08	80.89	80.85	80.83	80.82	80.605	80.93	80.755	80.745	80.72	80.045	79.885	79.75	80.51	80.73	80.745	80.46	80.75	82.345	81.69	77.98	82.24	78.2	82.32	82.14	82.115	82.26	80.84	82.08	82.715	77.53	82.795	81.1	83.295	78.93	82.2	80.77	82.08	82.245	78.985	81.67	100	81.635	80.66	82.08	82.405	82.145	81.675	82.095
"Stutzerimonas songnensis" DW2-1	79.805	79.785	79.5	79.935	79.77	79.825	79.785	79.75	79.74	79.72	78.995	78.985	78.81	79.75	79.775	79.74	79.83	79.785	87.38	88.745	77.9	87.31	77.845	87.485	87.435	87.685	87.545	87.17	87.48	87.515	77.95	87.45	85.955	84.175	78.58	87.51	87.14	87.46	86.535	78.76	87.61	81.635	100	87.265	87.455	87.595	87.39	88.795	87.335
Stutzerimonas sp. KC (pgs 9, ref.)	78.82	78.88	78.61	78.88	78.765	78.865	78.83	78.845	78.835	78.785	78.295	78.21	78.055	78.805	78.86	78.765	78.99	78.815	84.7	87.49	77.44	84.7	77.47	84.76	84.775	84.78	84.89	85.92	86.405	84.825	77.525	84.765	86.59	83.045	78.11	84.78	85.965	84.74	84.515	78.25	86.6	80.66	87.265	100	84.77	84.795	84.785	87.58	84.745
Stutzerimonas stutzeri KMS 55	80.49	80.49	80.355	81.01	80.505	80.64	80.56	80.525	80.49	80.465	79.74	79.655	79.55	80.68	80.675	80.39	80.55	80.435	96.98	86.16	78.055	97.23	77.845	97.135	97.19	97.5	97.395	85.425	86.04	97.33	77.95	96.88	84.395	85.125	78.785	97.28	85.3	97.215	89.43	78.94	86.205	82.08	87.455	84.77	100	97.165	97.305	85.825	97.225
Stutzerimonas stutzeri LH-42	80.57	80.49	80.41	80.655	80.64	80.78	80.62	80.68	80.645	80.625	79.815	79.705	79.635	80.495	80.775	80.715	80.7	80.7	97.2	86.05	78.05	97.51	78.115	97.49	97.1	98.23	97.715	85.285	86.01	98.015	78.025	97.335	84.515	85.295	78.985	97.82	85.125	97.58	89.605	79.195	86.025	82.405	87.595	84.795	97.165	100	97.55	86	97.515
Stutzerimonas stutzeri SGAir0442	80.6	80.57	80.435	81.17	80.68	80.955	80.84	80.575	80.53	80.515	79.75	79.705	79.72	80.52	80.695	80.59	80.5	80.51	97.35	86.025	78.05	97.595	77.995	97.385	97.235	97.715	97.52	85.405	85.99	97.54	78	97.1	84.37	85.565	78.795	97.44	85.225	97.76	89.515	79.005	86.065	82.145	87.39	84.785	97.305	97.55	100	85.885	97.51
"Stutzerimonas decontaminans" ST27MN3	80.2	79.895	79.51	79.805	79.45	79.465	79.875	79.515	79.5	79.455	78.73	78.905	78.69	79.4	79.575	79.425	79.605	79.495	86	99.2	77.785	85.91	78.045	86.03	85.895	86.01	86.03	86.745	88.26	86.17	77.73	86.1	86.46	84.005	78.25	85.81	86.685	85.725	85.89	78.53	88.335	81.675	88.795	87.58	85.825	86	85.885	100	85.87
Stutzerimonas stutzeri AK6	80.535	80.565	80.495	80.86	80.555	80.63	80.595	80.445	80.41	80.385	79.56	79.705	79.495	80.62	80.655	80.44	80.645	80.335	97.325	85.935	78.04	99.315	77.945	97.4	97.455	97.695	97.6	85.385	85.985	97.525	77.9	97.06	84.37	85.23	78.73	97.525	85.23	97.295	89.36	78.96	86.07	82.095	87.335	84.745	97.225	97.515	97.51	85.87	100
Stutzerimonas stutzeri CM14	80.715	80.705	80.595	81.05	80.62	81.4	80.83	80.525	80.505	80.47	79.805	79.785	79.78	80.72	80.795	80.49	80.865	80.435	96.815	85.925	78.035	97.35	77.875	96.99	96.97	97.795	97.565	85.305	85.825	97.3	77.93	97.085	84.17	85.27	78.93	97.35	85.225	100	89.58	78.955	86.05	82.05	87.455	84.715	97.2	97.595	97.755	85.705	97.28
Stutzerimonas frequens GOM2	80.65	80.54	80.535	80.765	80.695	80.645	80.605	80.64	80.61	80.59	79.645	79.545	79.385	80.545	80.685	80.64	80.475	80.705	88.73	85.955	77.89	88.8	78.08	88.77	88.795	89.145	89.025	85.05	86.935	88.995	77.96	89	84.73	84.45	78.92	88.995	85.005	88.925	96.5	79.12	86.9	82.275	86.47	84.64	89.035	88.935	88.92	85.87	88.815
Stutzerimonas stutzeri NCTC10450	80.74	80.7	80.615	80.94	80.465	80.63	80.77	80.415	80.375	80.35	79.58	79.575	79.505	80.505	80.56	80.475	80.51	80.38	96.605	85.93	78.06	97.225	78.125	97.29	96.705	97.595	97.5	85.825	86.24	97.55	77.965	97.355	84.63	85	78.795	97.455	85.485	97.07	89.41	79.02	86.215	82.33	87.535	84.905	96.985	97.455	97.2	86.11	97.22
Stutzerimonas nitrititolerans NCTC10473	78.97	78.93	78.555	78.825	78.775	78.97	78.865	78.84	78.81	78.79	78.455	78.415	77.945	78.805	78.86	78.77	78.75	78.81	80.325	79.905	79.345	80.46	78.605	80.225	80.365	80.455	80.175	79.27	79.895	80.215	78.755	80.195	78.89	81.52	79.84	80.33	79.265	80.34	80.145	79.965	79.875	80.485	79.89	79.105	80.215	80.515	80.355	79.665	80.265
Stutzerimonas sp. NP_8Ht (pgs 15)	76.73	76.64	76.535	76.635	76.855	76.745	76.595	76.805	76.83	76.785	76.3	76.19	75.805	76.595	76.655	76.755	76.705	76.78	77.96	77.765	81.03	78.005	86.82	78.005	78.03	77.955	77.935	77.485	78.175	77.97	96.89	77.995	77.525	78.34	81.67	77.97	77.46	78.07	77.92	81.65	78.085	77.745	77.94	77.58	78.04	78.11	78.065	77.725	78.025
Stutzerimonas degradans PheN2	80.8	80.66	80.39	80.63	80.545	80.585	80.575	80.54	80.53	80.48	79.885	79.82	79.615	80.495	80.625	80.475	80.495	80.6	82.1	81.635	77.98	82.315	77.59	82.29	82.16	82.225	82.33	80.865	81.615	82.275	77.63	82.195	80.535	83.1	78.725	82.3	80.8	82.2	82.16	78.85	81.745	95.605	81.81	80.705	82.175	82.28	82.245	81.585	82.21
Stutzerimonas sp. PM101005 (pgs 33, ref.)	77.915	77.51	77.68	77.62	77.76	77.605	77.705	77.755	77.73	77.71	76.94	77.045	76.63	77.475	77.665	77.725	77.54	77.75	78.35	78.37	83.255	78.58	81.18	78.425	78.445	78.43	78.395	77.615	78.57	78.42	80.535	78.555	77.945	79.29	82.32	78.575	77.74	78.435	78.435	82.61	78.125	78.655	78.18	77.665	78.69	78.65	78.455	78.005	78.445
Stutzerimonas stutzeri PS_001	80.68	80.69	80.44	80.885	80.62	80.895	80.745	80.605	80.565	80.56	79.88	79.77	79.725	80.695	80.725	80.56	80.605	80.575	97.06	86.085	78.115	97.395	77.92	97.295	97.175	97.555	97.66	85.405	86.05	97.28	78.015	96.9	84.35	85.265	78.935	97.405	85.205	97.245	89.845	79.03	86.1	82.27	87.38	84.75	97.1	97.475	97.34	85.92	97.39
Stutzerimonas stutzeri PS_050	80.475	80.535	80.425	80.78	80.56	80.745	80.555	80.48	80.46	80.43	79.705	79.715	79.795	80.54	80.665	80.5	80.44	80.415	96.945	86.145	77.965	97.54	77.815	96.975	97.555	97.43	97.47	85.33	85.875	97.035	77.865	96.66	84.23	85.1	78.71	97.13	85.23	97.175	89.51	78.88	86.02	82.005	87.27	84.675	97.215	97.2	97.465	85.74	97.49
Stutzerimonas stutzeri PS_066	80.46	80.43	80.285	81.04	80.57	80.61	80.64	80.385	80.365	80.34	79.66	79.665	79.58	80.475	80.6	80.33	80.43	80.405	97.055	85.94	77.965	97.355	77.87	97.095	97.025	97.335	97.325	85.475	86.16	97.21	77.875	96.91	84.535	85.21	78.82	97.24	85.295	97.2	89.375	78.9	86.245	82.085	87.42	84.765	97.125	97.135	97.485	85.89	97.405
Stutzerimonas stutzeri PS_072	80.545	80.385	80.22	80.675	80.46	80.61	80.46	80.36	80.335	80.31	79.735	79.655	79.6	80.665	80.495	80.43	80.395	80.44	97.275	86.22	78.01	97.665	77.85	97.475	97.33	97.91	98	85.415	85.91	97.595	77.855	97.04	84.445	85.165	78.855	97.645	85.295	97.52	89.57	78.95	86.13	82.22	87.53	84.79	97.38	97.66	97.465	85.995	97.54
Stutzerimonas stutzeri PS_075	80.49	80.465	80.345	80.81	80.535	80.535	80.51	80.5	80.45	80.435	79.82	79.775	79.49	80.605	80.57	80.465	80.595	80.435	97.45	86.08	78.105	97.75	77.78	97.635	97.535	97.745	97.915	85.275	86.06	97.66	77.925	97.23	84.455	85.105	78.845	97.62	85.235	97.415	89.37	78.965	86.16	82.045	87.44	84.82	97.415	97.645	97.53	85.935	97.74
Stutzerimonas stutzeri PS_087	80.51	80.365	80.2	80.65	80.43	80.595	80.435	80.34	80.315	80.29	79.705	79.62	79.63	80.65	80.475	80.41	80.395	80.415	97.27	86.21	78.005	97.66	77.855	97.495	97.32	97.915	97.995	85.425	85.91	97.59	77.88	97.055	84.445	85.155	78.825	97.655	85.315	97.525	89.575	78.95	86.13	82.21	87.57	84.79	97.385	97.65	97.47	85.99	97.525
Stutzerimonas stutzeri PS_110	80.48	80.495	80.33	80.75	80.495	80.455	80.545	80.415	80.375	80.35	79.625	79.73	79.625	80.515	80.525	80.43	80.42	80.405	97.305	86.045	78.125	97.75	77.855	97.66	97.28	97.66	97.77	85.41	86.135	97.62	77.955	97.275	84.41	85.07	78.85	97.53	85.36	97.375	89.44	78.945	86.23	82.115	87.505	84.825	97.285	97.535	97.575	86.04	97.675
Stutzerimonas stutzeri PS_125	80.425	80.46	80.51	80.555	80.51	80.795	80.455	80.56	80.525	80.515	79.7	79.66	79.505	80.56	80.515	80.4	80.41	80.425	96.78	85.95	77.99	97.485	77.74	97.045	97.065	97.995	97.68	85.16	85.78	97.42	77.93	96.9	84.19	85.145	78.965	97.605	85.085	97.275	89.605	78.9	86.025	81.97	87.415	84.715	97.135	97.745	97.42	85.665	97.41
Stutzerimonas stutzeri PS_128	80.465	80.45	80.32	80.82	80.555	80.625	80.48	80.49	80.465	80.42	79.685	79.655	79.43	80.515	80.555	80.415	80.485	80.42	97.145	85.88	78.075	97.545	77.845	97.545	97.24	97.565	97.565	85.415	85.99	97.45	77.81	97.055	84.435	85.13	78.815	97.435	85.195	97.195	89.37	78.945	86.12	82.19	87.43	84.78	97.21	97.365	97.56	85.97	97.55
Stutzerimonas stutzeri PS_130	80.77	80.69	80.53	81.035	80.515	80.56	80.78	80.48	80.47	80.42	79.645	79.655	79.55	80.56	80.625	80.52	80.53	80.41	96.95	86	78.055	97.5	78.085	97.71	97.135	97.57	97.65	85.335	86.14	97.42	77.995	97.17	84.52	85.12	78.85	97.335	85.115	96.94	89.415	79.03	86.125	82.495	87.475	84.78	97.395	97.45	97.365	86	97.495
Stutzerimonas stutzeri PS_131	80.715	80.635	80.515	80.98	80.475	80.515	80.735	80.45	80.435	80.39	79.645	79.65	79.48	80.515	80.565	80.47	80.515	80.35	96.925	85.965	78.04	97.48	78.07	97.67	97.105	97.57	97.63	85.34	86.115	97.41	77.97	97.15	84.495	85.115	78.825	97.31	85.12	96.92	89.395	78.985	86.125	82.435	87.455	84.775	97.395	97.445	97.335	85.985	97.48
Stutzerimonas stutzeri PS_133	80.755	80.675	80.54	81.035	80.52	80.545	80.775	80.475	80.465	80.42	79.665	79.665	79.57	80.55	80.605	80.51	80.545	80.39	96.925	85.99	78.075	97.51	78.075	97.71	97.14	97.565	97.64	85.33	86.125	97.415	77.975	97.15	84.5	85.115	78.855	97.325	85.095	96.915	89.405	79.01	86.12	82.455	87.46	84.755	97.39	97.45	97.35	85.985	97.505
Stutzerimonas stutzeri PS_134	80.77	80.69	80.525	81.04	80.51	80.56	80.785	80.47	80.46	80.415	79.65	79.64	79.53	80.56	80.61	80.515	80.57	80.405	96.945	86	78.065	97.51	78.08	97.71	97.145	97.555	97.65	85.345	86.135	97.415	77.995	97.155	84.52	85.11	78.855	97.325	85.13	96.915	89.4	79.025	86.14	82.49	87.47	84.78	97.395	97.445	97.35	86	97.485
Stutzerimonas stutzeri PS_138	80.495	80.465	80.295	80.975	80.56	80.715	80.58	80.445	80.42	80.4	79.745	79.715	79.59	80.5	80.625	80.41	80.565	80.41	97.245	86.03	78.015	97.55	77.89	97.33	97.315	97.59	97.425	85.35	86	97.375	77.92	97.005	84.365	85.525	78.79	97.45	85.22	97.415	89.6	78.925	86.04	82.055	87.4	84.71	97.405	97.44	97.85	85.905	97.395
Stutzerimonas stutzeri PS_151	80.775	80.54	80.26	80.89	80.51	80.72	80.575	80.485	80.445	80.41	79.77	79.71	79.55	80.53	80.565	80.415	80.52	80.44	97.17	86.14	78	97.645	77.95	97.395	97.19	97.705	97.72	85.28	86	97.37	77.925	96.975	84.305	85.37	78.87	97.405	85.175	97.37	89.705	78.93	86.12	82.225	87.36	84.785	97.35	97.495	97.375	85.9	97.435
Stutzerimonas frequens PS_167	80.655	80.67	80.385	80.84	80.525	80.58	80.585	80.5	80.485	80.475	79.67	79.59	79.51	80.585	80.59	80.495	80.26	80.395	89.665	85.95	77.985	89.8	77.94	89.81	89.715	89.59	90.005	85.265	86.895	89.79	77.815	89.59	84.335	84.57	78.63	89.895	85.2	89.71	96.13	78.785	86.985	82.05	86.575	84.6	89.98	89.675	89.7	85.8	89.735
Stutzerimonas stutzeri PS_197	80.395	80.385	80.16	80.665	80.475	80.475	80.405	80.405	80.375	80.33	79.77	79.565	79.41	80.44	80.515	80.39	80.52	80.4	96.77	85.975	78.06	97.495	77.8	97.34	97.28	97.43	97.735	85.295	85.86	97.16	77.925	96.81	84.295	84.955	78.795	97.45	85.07	97.06	89.425	78.955	86.1	82.035	87.475	84.8	97.265	97.3	97.35	85.825	97.495
Stutzerimonas stutzeri PS_211	80.675	80.65	80.445	80.86	80.59	80.905	80.725	80.6	80.555	80.545	79.905	79.76	79.655	80.71	80.735	80.53	80.525	80.56	97.075	86.09	78.055	97.41	77.875	97.275	97.225	97.555	97.635	85.41	86.055	97.27	77.95	96.915	84.345	85.275	78.88	97.385	85.2	97.275	89.85	78.97	86.105	82.25	87.375	84.75	97.1	97.465	97.35	85.91	97.37
Stutzerimonas stutzeri PS_234	80.675	80.51	80.37	80.925	80.54	80.84	80.645	80.5	80.47	80.45	79.8	79.83	79.735	80.745	80.68	80.58	80.69	80.575	97.1	86.085	78.015	97.415	77.895	97.285	97.275	97.655	97.69	85.35	86.065	97.365	77.9	96.855	84.33	85.205	78.945	97.38	85.075	97.155	89.65	78.945	86.045	82.285	87.45	84.72	97.21	97.485	97.28	85.855	97.41
Stutzerimonas stutzeri PS_257	80.41	80.455	80.185	80.995	80.53	80.72	80.54	80.43	80.4	80.375	79.645	79.645	79.465	80.395	80.65	80.55	80.44	80.36	97.04	86.135	77.99	97.55	78.19	97.145	97.24	97.7	97.52	85.195	85.69	97.3	77.89	96.75	84.13	85.41	78.815	97.4	85.19	97.36	89.54	78.965	85.95	81.965	87.36	84.68	97.25	97.55	97.72	85.58	97.445
Stutzerimonas stutzeri PS_366	80.39	80.45	80.14	80.98	80.525	80.715	80.555	80.435	80.405	80.38	79.665	79.605	79.425	80.42	80.615	80.53	80.42	80.375	97.015	86.125	77.985	97.545	78.155	97.13	97.22	97.695	97.5	85.14	85.67	97.275	77.885	96.72	84.135	85.425	78.8	97.39	85.155	97.365	89.505	78.95	85.96	81.935	87.31	84.66	97.21	97.525	97.715	85.56	97.435
Stutzerimonas stutzeri PS_376	80.585	80.56	80.29	80.695	80.555	80.6	80.605	80.505	80.485	80.445	79.81	79.66	79.565	80.52	80.59	80.455	80.525	80.55	97.13	85.99	78.025	97.645	77.8	97.37	97.34	97.67	97.8	85.255	85.985	97.545	77.875	97.16	84.39	85.135	78.805	97.515	85.08	97.365	89.46	78.91	86.155	82.21	87.46	84.78	97.36	97.43	97.465	86.005	97.605
Stutzerimonas stutzeri PS_377	80.67	80.565	80.65	81.065	80.43	80.455	80.615	80.35	80.32	80.295	79.62	79.58	79.49	80.42	80.505	80.45	80.425	80.35	96.89	86.11	78.095	97.495	78.08	97.915	97.17	97.63	97.68	85.455	86.12	97.415	77.835	97.13	84.52	85.27	78.82	97.46	85.325	97.065	89.39	78.97	86.12	82.355	87.465	84.755	97.225	97.46	97.275	86.13	97.575
Stutzerimonas degradans XL272	80.615	80.625	80.265	80.59	80.895	80.58	80.61	80.95	80.925	80.895	80.16	79.82	79.61	80.49	80.56	80.43	80.39	80.885	82.04	81.52	77.9	82.155	77.505	82.1	82.055	82.145	82.25	80.83	81.64	82.205	77.59	82.175	80.55	83	78.72	82.175	80.76	82.125	82.115	78.82	81.8	95.515	81.73	80.755	82.13	82.175	82.19	81.545	82.135
Stutzerimonas stutzeri CGMCC 11803T	80.925	80.795	80.685	81.12	80.55	80.73	80.935	80.42	80.4	80.375	79.595	79.545	79.61	80.495	80.67	80.39	80.5	80.36	96.17	85.955	78.1	97.05	78.215	97.065	96.575	97.41	97.165	85.825	86.14	97.325	77.995	96.985	84.59	85.085	78.77	97.175	85.56	96.8	89.29	79.03	86.235	82.365	87.515	84.785	96.925	97.175	97.04	86.26	96.965
Stutzerimonas degradans DCP-Ps1	80.56	80.54	80.135	80.525	80.74	80.525	80.505	80.835	80.785	80.765	80.155	79.705	79.54	80.465	80.505	80.42	80.385	80.785	82.02	81.43	77.815	82.17	77.4	82.035	82.03	82.115	82.215	80.745	81.535	82.15	77.49	82.12	80.38	82.9	78.57	82.155	80.695	82	82.065	78.7	81.67	95.39	81.69	80.615	82.08	82.17	82.21	81.415	82.11
Stutzerimonas nitrititolerans DSM 10701	78.92	78.825	78.5	78.775	78.725	78.915	78.78	78.775	78.77	78.725	78.415	78.31	77.97	78.755	78.81	78.735	78.695	78.805	80.25	79.795	79.28	80.38	78.6	80.17	80.295	80.39	80.135	79.185	79.785	80.175	78.715	80.125	78.825	81.49	79.775	80.28	79.18	80.24	80.075	80.01	79.87	80.455	79.815	79.04	80.205	80.415	80.275	79.59	80.22
Stutzerimonas stutzeri DSM 4166	80.62	80.69	80.485	81.06	80.6	81.375	80.84	80.555	80.53	80.505	79.82	79.86	79.745	80.62	80.755	80.455	80.84	80.46	96.87	86.04	78.07	97.42	77.995	97.035	96.975	98	97.52	85.305	85.93	97.385	78.015	97.19	84.265	85.42	79	97.47	85.25	99.03	89.615	79	86.12	82.065	87.555	84.825	97.26	97.75	97.665	85.815	97.27
Stutzerimonas degradans KF716	81.02	80.87	81.015	80.805	81.04	80.705	80.86	81.085	81.05	81.03	80.245	79.8	79.64	80.455	80.665	80.665	80.31	80.965	82.55	81.98	77.835	82.355	78.075	82.41	82.25	82.245	82.27	80.8	82.26	82.37	77.565	82.645	80.885	83.365	78.865	82.21	80.935	82.055	82.325	78.965	81.61	95.575	81.69	80.61	82.275	82.46	82.215	81.835	82.135
Stutzerimonas sp. KOS6 (pgs 23, ref.)	80.385	80.045	80.2	80.17	79.86	79.975	79.995	79.795	79.795	79.795	79.07	79.15	78.89	79.665	79.875	79.775	79.77	79.76	85.295	85.135	77.935	85.075	78.145	85.07	85.09	84.92	84.98	84.255	85.965	84.965	77.62	85	84.37	84.455	78.62	84.855	84.295	84.905	85.43	78.855	85.565	81.945	84.95	84.205	84.95	85.13	85.03	85.295	84.835
Stutzerimonas sp. MF28 (pgs 14)	78.035	77.755	77.79	77.85	77.97	77.775	77.825	77.865	77.905	77.865	77.28	77.25	77.08	77.92	77.97	77.88	77.875	77.975	78.7	78.49	83.13	78.905	81.715	78.83	78.815	78.86	78.88	78.085	78.8	78.77	81.55	78.97	78.21	79.495	98.505	78.915	78.08	78.82	78.91	96.25	78.745	79.04	78.62	78.235	78.84	79.035	78.8	78.425	78.825
Stutzerimonas sp. NF13 (pgs 19)	80.175	79.985	79.945	80.4	80.14	80.57	80.085	80.075	80.04	80.01	79.37	79.325	79.05	80.045	80.275	79.965	80.28	80.065	86.385	87.57	78.02	86.46	78.055	86.11	86.415	86.35	86.27	86.925	92.785	86.245	77.885	86.395	86.09	84.785	78.755	86.175	87.09	86.425	87.055	79.02	92.835	82.22	87.235	85.925	86.225	86.34	86.375	87.56	86.33
Stutzerimonas sp. NT0128 (pgs 30, ref.)	77.13	77.095	76.855	77.035	77.055	77.16	77.06	77.12	77.07	77.04	76.595	76.645	76.23	76.94	77.11	77.075	76.965	77.025	78.225	78.08	87.785	78.385	81.56	78.41	78.38	78.365	78.335	77.78	78.245	78.36	81.29	78.375	77.595	78.95	83.705	78.4	77.73	78.29	78.275	83.91	78.445	78.15	78.265	77.835	78.36	78.405	78.33	78.04	78.29
Stutzerimonas stutzeri ODKF13	80.375	80.435	80.005	80.545	80.385	80.38	80.285	80.335	80.31	80.275	79.6	79.605	79.365	80.34	80.365	80.59	80.305	80.275	97.145	86.02	77.965	97.595	77.73	97.665	97.155	98.295	97.84	85.165	85.84	98.17	78	97.46	84.22	84.92	78.835	97.905	85.055	97.535	89.265	78.97	86.005	82.155	87.71	84.83	97.39	98.145	97.625	86	97.665
Stutzerimonas sp. RCH2 (pgs 24, ref.)	79.955	79.805	79.74	79.935	79.91	79.77	79.895	79.92	79.885	79.865	78.915	78.965	78.71	79.76	79.945	79.885	79.81	79.95	86.055	89.665	77.86	86.25	78.205	86.145	86.065	86.3	86.28	86.56	87.795	86.205	77.9	86.255	86.305	84	78.68	86.3	86.7	86.09	86.015	78.885	87.815	81.855	92.455	87.65	86.11	86.38	86.16	89.635	86.125
Stutzerimonas sp. SDM-LAC (pgs 37, ref.)	76.935	76.955	76.78	76.825	76.935	76.945	76.885	76.905	76.89	76.875	76.535	76.46	76.12	76.815	76.905	76.865	76.845	76.805	78.14	77.88	81.525	78.19	85.945	78.18	78.24	78.105	78.11	77.64	78.185	78.115	86.99	78.105	77.325	78.615	81.845	78.115	77.64	78.23	78.03	81.805	78.08	78.025	78.04	77.625	78.215	78.21	78.135	77.88	78.235
Stutzerimonas stutzeri SLG510A3-8	80.485	80.485	80.18	80.575	80.5	80.59	80.45	80.48	80.445	80.41	79.665	79.565	79.53	80.425	80.49	80.68	80.455	80.45	97.16	86.2	78.055	97.475	77.805	97.56	97.165	98.27	97.855	85.27	85.98	98.02	78.03	97.375	84.35	85.13	78.96	97.875	85.125	97.46	89.42	79.12	86.06	82.18	87.63	84.77	97.385	98.085	97.585	86.065	97.455
Stutzerimonas chloritidismutans ST-9	80.145	80.02	80.065	80.325	80.03	80.425	80.27	80.07	80.04	79.985	79.19	79.175	79.1	79.98	80.185	79.95	79.895	79.89	86.265	88.045	77.98	86.41	78.355	85.95	86.245	86.205	86.15	87.64	96.02	86.045	77.91	86.42	86.63	84.045	78.715	86.13	87.775	86.12	87.015	78.87	96.515	81.725	87.585	86.32	86.17	86.22	86.23	88.005	86.09
Stutzerimonas stutzeri T13	80.52	80.51	80.38	80.67	80.635	80.495	80.54	80.65	80.62	80.615	79.72	79.685	79.375	80.475	80.645	80.735	80.59	80.59	97.19	86.08	77.955	97.54	78.035	97.71	97.25	99.11	97.91	85.24	86.04	98.065	78.015	97.53	84.49	85.08	79.02	97.98	85.105	97.69	89.59	79.08	86.08	82.185	87.675	84.795	97.45	98.12	97.59	85.995	97.65
Stutzerimonas sp. TS44 (pgs 26, ref.)	80.83	80.675	80.52	80.77	80.625	80.915	80.905	80.61	80.575	80.575	80.21	80.095	79.865	80.64	80.845	80.485	80.845	80.585	82.235	81.725	78.135	82.54	78.13	82.26	82.265	82.27	82.345	81.08	81.63	82	77.715	82.16	80.275	83.25	79.66	82.42	81.105	82.47	82.175	79.115	81.73	91.79	81.655	80.585	82.235	82.265	82.33	81.79	82.25
Stutzerimonas stutzeri XLDN-R	81.015	80.97	80.735	81.03	80.795	80.675	81.02	80.815	80.77	80.76	79.875	79.71	79.595	80.645	80.775	80.78	80.77	80.765	96.585	86.17	78.025	96.965	78.53	97.005	96.71	97.675	97.29	85.155	86.51	97.495	78.005	97.015	84.745	85.205	79.125	97.25	85.03	96.9	89.51	79.26	86.145	82.66	87.57	84.785	97.005	97.67	97.17	86.105	97.075
Stutzerimonas azotifigens DSM 17556T	78.53	78.285	78.6	78.605	78.505	78.42	78.445	78.6	78.62	78.575	77.85	77.85	77.715	78.45	78.525	78.485	78.28	78.46	78.49	77.94	76.635	78.6	76.32	78.52	78.66	78.575	78.57	77.29	78.125	78.54	76.01	78.625	77.305	80.09	77.4	78.52	77.335	78.675	78.575	77.675	77.955	79.07	78.04	77.18	78.735	78.705	78.755	78.105	78.45
Pseudomonas indica JCM 21544T	76.885	76.86	76.69	76.925	76.855	76.945	76.9	76.755	76.765	76.765	76.44	76.535	76.05	76.83	76.835	76.725	76.755	76.765	77.425	76.785	75.46	77.4	75.225	77.495	77.505	77.39	77.48	76.32	76.9	77.49	75.2	77.47	75.945	78.315	76.2	77.48	76.375	77.41	77.215	76.27	76.83	77.37	77.215	76.235	77.46	77.5	77.445	76.685	77.41
Stutzerimonas kirkiae P4CT	77.205	77.06	77.095	77.265	77.07	77.315	77.305	77.155	77.105	77.12	76.855	77.155	76.745	77.13	77.135	76.955	77.235	77.065	77.615	77.025	76	77.925	75.625	77.83	77.975	77.495	77.675	76.6	77.285	77.815	75.61	77.6	76.2	78.58	76.495	77.71	76.58	77.845	77.455	76.34	77.155	77.865	77.25	76.43	77.73	77.62	77.885	76.995	77.785
Stutzerimonas kunmingensis DSM 25974T	80.005	79.725	79.98	80.025	80.02	80.11	79.92	80.035	80.015	79.97	79.23	79.245	78.88	80.02	80.125	80	79.84	79.92	86.08	88.2	77.845	86.17	78.125	85.92	86.05	86	86.185	87.695	96.03	85.8	77.8	86.13	86.65	83.775	78.8	86.25	87.91	85.9	86.79	78.79	96.715	81.795	87.455	86.27	86.16	86	85.895	87.815	86.005
Pseudomonas kuykendallii NRRL B-59562T	76.455	76.24	76.115	76.31	76.205	76.37	76.27	76.285	76.215	76.21	76.075	76.06	75.65	76.165	76.35	76.235	76.12	76.175	76.745	76.085	74.785	76.865	74.52	76.9	76.825	76.765	76.9	75.74	76.43	76.93	74.49	76.78	75.445	77.675	75.62	76.87	75.67	76.77	76.6	75.64	76.255	77.16	76.415	75.64	76.745	76.695	76.81	76.07	76.775
Pseudomonas matsuisoli JCM 30078T	72.45	72.325	72.125	72.405	72.32	72.465	72.455	72.415	72.35	72.3	72.29	72.41	71.66	72.295	72.405	72.235	72.36	72.395	72.425	72.205	71.875	72.555	71.565	72.48	72.57	72.335	72.36	72.01	72.31	72.505	71.575	72.425	71.785	72.76	72.08	72.395	71.94	72.385	72.42	72.155	72.27	72.665	72.355	71.825	72.385	72.385	72.535	72.175	72.41
Stutzerimonas nitrititolerans GL14T	78.815	78.73	78.49	78.64	78.655	78.92	78.71	78.72	78.7	78.69	78.39	78.235	77.9	78.66	78.775	78.73	78.675	78.72	80.21	79.685	79.21	80.465	78.655	80.135	80.31	80.35	80.2	79.09	79.715	80.255	78.545	80.05	78.77	81.54	79.685	80.35	79.055	80.3	80.075	79.805	79.75	80.385	79.705	78.9	80.11	80.395	80.325	79.52	80.34
Stutzerimonas nosocomialis A31-70T	78.425	78.115	78.275	78.18	78.49	78.37	78.34	78.495	78.47	78.46	77.83	77.86	77.355	78.265	78.44	78.5	78.255	78.46	78.995	78.61	77.27	79.15	77.09	79.09	79.155	79.225	79.18	77.84	78.715	79.005	76.73	79.275	77.93	80.035	78.08	79.525	77.83	79.165	78.98	78.32	78.575	79.22	78.73	77.885	79.115	79.345	79.065	78.23	78.94
"Stutzerimonas saudiphocaensis" 20BNT	77.78	77.71	77.515	77.685	77.685	77.83	77.75	77.82	77.77	77.74	77.26	77.37	76.985	77.65	77.795	77.77	77.895	77.635	78.735	78.415	78.53	78.83	78.08	79.055	78.795	78.88	78.83	78.145	78.58	78.855	78.075	78.91	77.925	79.63	78.95	78.935	78.205	78.84	78.69	79.125	78.62	79.02	78.595	77.995	78.845	78.925	78.915	78.45	78.82
"Stutzerimonas songnenensis" NEAU-ST5-5T	79.78	79.82	79.56	79.9	79.775	79.8	79.77	79.805	79.8	79.775	78.97	79.06	78.815	79.77	79.79	79.79	79.83	79.78	87.31	88.825	77.87	87.295	77.74	87.33	87.365	87.565	87.42	87.1	87.575	87.46	77.895	87.39	85.88	84.125	78.55	87.465	87.08	87.36	86.52	78.72	87.655	81.52	98.195	87.245	87.395	87.43	87.34	88.87	87.29
Stutzerimonas urumqiensis T3T	76.975	77.015	76.805	76.955	76.965	76.955	77.055	77.045	77.02	77	76.6	76.485	76.215	76.895	76.99	76.91	76.915	76.915	77.055	76.605	75.595	77.085	75.305	77.13	77.065	77.19	77.045	75.97	76.64	77.13	75.28	77.11	75.73	77.905	76.53	77.15	75.905	77.035	76.99	76.655	76.68	77.36	76.95	76.08	77.125	77.145	77.075	76.505	77.015
Stutzerimonas xanthomarina LMG 23572T	76.87	76.73	76.785	76.72	77	76.845	76.815	76.97	76.945	76.915	76.26	76.23	75.86	76.695	76.82	76.845	76.72	76.91	77.915	77.85	81.415	77.975	87.085	77.89	77.99	77.98	77.93	77.48	78.355	78.015	87.32	78.1	77.575	78.485	81.56	77.96	77.48	78.005	78.05	81.635	78.2	78.15	77.975	77.595	78.03	78.185	78	77.735	77.94
Stutzerimonas zhaodongensis NEAU-ST5-21T	75.975	75.96	75.715	75.915	75.965	76.02	75.93	75.97	75.94	75.93	75.56	75.7	75.215	75.92	76.01	75.93	75.955	75.89	77.16	77.09	80.44	77.275	80.695	77.305	77.265	77.28	77.26	77.135	77.235	77.305	80.325	77.185	76.74	77.57	80.275	77.27	77.035	77.22	77.11	80.285	77.345	76.795	77.35	77.125	77.295	77.395	77.28	77.075	77.22
Stutzerimonas chloritidismutans AW-1T	80.19	80.425	80.54	80.645	80	80.33	80.39	79.915	79.885	79.85	79.15	79.295	79.075	79.885	80.32	79.885	80.29	79.985	86.06	87.97	77.93	85.99	78.67	86.13	85.88	85.835	86.105	87.535	96.16	86.065	77.96	86.29	86.95	84.05	78.705	85.96	87.58	85.78	86.61	79.015	96.84	81.985	87.37	86.32	85.935	85.92	86.11	87.995	85.99
Stutzerimonas chloritidismutans NCTC10475	79.745	79.8	79.525	79.955	79.695	79.845	79.77	79.81	79.795	79.74	79.095	79.305	78.825	79.735	79.75	79.615	79.89	79.72	86.105	88.335	78.09	86.055	78.035	86.105	86.115	86.11	86.215	87.805	96.735	86.125	78.09	86.2	86.925	84.06	78.685	86.085	87.995	86.07	86.8	78.89	100	81.67	87.645	86.615	86.21	86.01	86.06	88.355	86.075
Stutzerimonas stutzeri NT0124	80.525	80.56	80.11	80.68	80.575	80.525	80.48	80.53	80.495	80.46	79.59	79.66	79.485	80.385	80.45	80.69	80.415	80.47	97.23	86.15	78.145	97.605	77.875	97.74	97.245	98.41	97.98	85.27	85.96	98.19	78.15	97.605	84.4	85.015	78.97	98.055	85.135	97.685	89.43	79.145	86.19	82.22	87.87	84.925	97.535	98.03	97.595	86.135	97.68
pgs: phylogenomic species
ref.: reference
[truncated: 64 more columns]
