# Supplementary material for: Comparative genomics of Stutzerimonas balearica (Pseudomonas balearica): diversity, habitats, and biodegradation of aromatic compounds
Source: Front Microbiol. 2023 May 15;14:1159176. doi: 10.3389/fmicb.2023.1159176 (PMC10234333; doi:10.3389/fmicb.2023.1159176)
Supplement: SUPPLEMENTARY TABLE 1 — List of the 113 genome sequences used in this study and their associated metadata. [file Table_3.xlsx]

## Sheet: Strains of S. balearica
Supplementary Table 3. List of the 176 confirmed Stutzerimonas balearica strains and their associated metadata.
Organism (original GenBank designation)	GenBank accession numbera	Source	Geographic location	Previously reported properties of interest	References	Reference 1 DOI/link	Reference 2 DOI/link
Uncultured bacterium d1-63	KT342777.1	Oil field	-	-	Unpublished	-	-
Uncultured bacterium d1-43	KT342758.1	Oil field	-	-	Unpublished	-	-
Uncultured bacterium d1-60	KT342774.1	Oil field	-	-	Unpublished	-	-
Pseudomonas sp. Can-25	MK503531.1	Tarball (oil)	Goa, India	-	Unpublished	-	-
Stutzerimonas stutzeri RLPB-1	MT169987.1	Paddy leaf	India	-	Unpublished	-	-
Stutzerimonas stutzeri RLPB (MDU)-11	MN960457.1	Paddy leaf	India	-	Unpublished	-	-
Stutzerimonas balearica ST8	MK894866.1	Marine near-shore sediments	-	-	Unpublished	-	-
Stutzerimonas stutzeri APBSDSB222	MG705768.1	Bioaerosols of dumping yard	-	-	Unpublished	-	-
Mesobacillus subterraneus APBSDSB130	MG705676.1	Bioaerosols of dumping yard	-	-	Unpublished	-	-
Stutzerimonas balearica E4T16	KX682241.1	Waste water	-	Toluene, benzene, ethyl benzene, xylene and phenol degradation	Poyraz 2021	https://doi.org/10.15244/pjoes/123617	-
Stutzerimonas stutzeri DBT15	MF421776.1	Crab (Scylla olivacea)	Lengte, Mizoram, India	Antimicrobial activity	Zote et al., 2018	https://doi.org/10.1016/j.sjbs.2018.08.025	-
Pseudomonas sp. GY792	MF373518.1	Marine sample	Guaymas, Mexico	-	Unpublished	-	-
Uncultured bacterium d1-71	KT342785.1	Oil field	-	-	Unpublished	-	-
Uncultured bacterium d1-65	KT342779.1	Oil field	-	-	Unpublished	-	-
Uncultured bacterium d1-59	KT342773.1	Oil field	-	-	Unpublished	-	-
Uncultured bacterium d1-46	KT342761.1	Oil field	-	-	Unpublished	-	-
Uncultured bacterium d1-30	KT342746.1	Oil field	-	-	Unpublished	-	-
Uncultured bacterium O4	AY770936.1	Oil well	Dagang, China	-	Unpublished	-	-
Stutzerimonas stutzeri ATCC 17682	AJ006107.2	Clinical specimens	France	-	Sikorski et al., 1999	https://doi.org/10.1016/S0723-2020(99)80048-4	-
Stutzerimonas balearica TG-3	AF054936.1	Volcanic Lake	Green Lake, Raul Island, Kermadek Archipelago, New Zealand	Anaerobic oxidation of thiosulfate	Sorokin et al., 1999	https://doi.org/10.1111/j.1574-6941.1999.tb00640.x	-
Uncultured bacterium d1-10	KT342726.1	Oil field	-	-	Unpublished	-	-
Uncultured bacterium d1-22	KT342738.1	Oil field	-	-	Unpublished	-	-
Bacterium ZH1	MK990007.1	Soil of antimony mining area	-	-	Unpublished	-	-
Bacterium GU1715	MG551796.1	Coralline algae	Guam	-	Unpublished	-	-
Uncultured bacterium d1-7	KT342723.1	Oil field	-	-	Unpublished	-	-
Pseudomonas sp. a-2-3	JX416378.1	-	-	-	Unpublished	-	-
Bacterium X23	EF203007.1	Sediments of mangrove system	Hainan Island, Sanya, China	-	Unpublished	-	-
Pseudomonas sp. P664	AY368549.1	Marine sponge (Scleritodermidae, depth: 460 m)	Bahamas	-	Sfanos et al., 2005	https://doi.org/10.1016/j.syapm.2004.12.002	-
Stutzerimonas balearica 0252	KP236372.1	Pacific turtlegrass (Thalassia hemprichii), coastal area	-	-	Unpublished	-	-
Bacterium LFT10	KU354192.1	Coral (Galaxea fascicularis)	China	-	Unpublished	-	-
Stutzerimonas balearica IMB16-091	MG190656.1	Marine sediment	-	-	Unpublished	-	-
Pseudomonas sp. B_IC3_H1	OL423374.1	Salt contaminated granite tile	Spain	-	Unpublished	-	-
Stutzerimonas balearica TBA-B29	OM756722.1	-	-	-	Unpublished	-	-
Stutzerimonas balearica LT0504	MW663930.1	Reservoir water	-	-	Unpublished	-	-
Pseudomonas sp. P4	MK954178.1	Coastal shrimp pond	Uran, Maharashtra, India	Denitrification	Vinothkumar et al., 2021	https://doi.org/10.1016/j.aquaculture.2021.736659	-
Pseudomonas sp. AU691_Ted1_4c	LN909220.1	Marine sponge (Tedania sp.)	Botany Bay, NSW, Australia	-	Unpublished	-	-
Stutzerimonas balearica 58	KX058485.1	Oil platform	Gulf of Mexico, Mexico	-	Unpublished	-	-
Pseudomonas sp. NKCO2-2	AB836756.1	Oil polluted soil	Bahrain	Crude oil biodegradation	Ismail et al., 2013	https://doi.org/10.4172/2157-7463.1000163	-
Pseudomonas sp. NBHCO4	AB836754.1	Oil polluted soil	Bahrain	Crude oil biodegradation	Ismail et al., 2013	https://doi.org/10.4172/2157-7463.1000163	-
Pseudomonas sp. ILI-S4-I8	JN637961.1	Industrial site soil	Gujarat, Vadodara, India	-	Unpublished	-	-
Uncultured bacterium TBM.23NOV-11	EF608328.1	activated sludge system treating chemical industries waste water	-	-	Unpublished	-	-
Pseudomonas sp. HC16	MH398515.1	-	China	-	Unpublished	-	-
Pseudomonas sp. HC13	MH368124.1	Oil recovery wastewater	China	-	Unpublished	-	-
Stutzerimonas balearica TBA-B26	OM756720.1	-	-	-	Unpublished	-	-
Stutzerimonas balearica SUR5	MZ207945.1	Industrial effluent	India	-	Unpublished	-	-
Stutzerimonas balearica MR4	MT995050.1	-	-	-	Unpublished	-	-
Stutzerimonas balearica EP13-447	MT314054.1	Sponge	Indonesia	-	Unpublished	-	-
Pseudomonas sp. ZCF53	MN795965.1	Oil sludge	Zhoushan port, China	Strong biosurfactant producer	Huang et al., 2020	https://doi.org/10.1007/s11356-020-09006-6	-
Pseudomonas sp. N-1	KY907024.1	Oil-contaminated soil	Nepal	-	Unpublished	-	-
Stutzerimonas balearica 55	KX058484.1	Oil platform	Gulf of Mexico, Mexico	-	Unpublished	-	-
Pseudomonas sp. CX18	KU563132.1	Petroleum reservoir production water	China	-	Unpublished	-	-
Pseudomonas sp. BAB-5416	KU254347.1	-	India	-	Unpublished	-	-
Uncultured bacterium d1-62	KT342776.1	Oil field	-	-	Unpublished	-	-
Uncultured bacterium d1-57	KT342771.1	Oil field	-	-	Unpublished	-	-
Uncultured bacterium d1-56	KT342770.1	Oil field	-	-	Unpublished	-	-
Uncultured bacterium d1-49	KT342763.1	Oil field	-	-	Unpublished	-	-
Uncultured bacterium d1-42	KT342757.1	Oil field	-	-	Unpublished	-	-
Uncultured bacterium d1-14	KT342730.1	Oil field	-	-	Unpublished	-	-
Uncultured bacterium d1-1	KT342717.1	Oil field	-	-	Unpublished	-	-
Uncultured gamma proteobacterium ODB-34	JQ772422.1	High-temperature oil field production fluids	-	-	Unpublished	-	-
Uncultured bacterium N203B_352	GU940774.1	Cruise	South China Sea	-	Unpublished	-	-
Stutzerimonas stutzeri M15-10-2	HM030750.1	Oil reservoir production water	Shengli oilfield, Shandong, China	Petroleum hydrocarbons biodegradation	Liu et al., 2014	https://doi.org/10.3969/j.issn.1008-6234.2014.04.007	-
Stutzerimonas stutzeri EH71	GU339296.1	Industrial estate	Rajkot, Gujarat, India	-	Unpublished	-	-
Stutzerimonas stutzeri EH9	GU339239.1	Industrial estate polluted with oil spills	Rajkot, Gujarat, India	-	Unpublished	-	-
Uncultured gamma proteobacterium SHAB708	GQ348776.1	Oceanic "dead" zone (depth: 10 m)	Saanich Inlet, Canada	-	Unpublished	-	-
Stutzerimonas stutzeri 12a	FJ411167.1	Polycyclic aromatic hydrocarbons wastewater treatment plant	Italy	-	Unpublished	-	-
Uncultured bacterium nbw109f08c1	GQ007786.1	Human skin, healthy individual	-	-	Grice et al., 2009	https://doi.org/10.1126/science.1171700	-
Stutzerimonas balearica BerOc6	AM421029.1	Sediments from wastewater treatment	Berre lagoon, France	-	Unpublished	-	-
Uncultured bacterium RH.208-49-5	DQ662492.1	Hypersaline industrial wastewater	Ramat-Hovav, Israel	-	Ben-Dov et al., 2008	https://doi.org/10.1111/j.1574-6941.2008.00549.x	-
Stutzerimonas balearica ML020	MT636930.1	Soil of dump station rich in plastic waste	Tlemcen, Algeria	Low density polyethylene biodegradation	Zerhouni 2021	http://rdoc.univ-sba.dz/handle/123456789/3171	-
Uncultured bacterium OW-19	KY082928.1	Mixture of crud oil and water	-	-	Unpublished	-	-
Pseudomonas sp. SA03	KU341738.1	River contaminated with pesticides and oil refinery pollutants	Tehran, Iran	Phenol biodegradation	Shahryari et al., 2018	https://doi.org/10.1016/j.ecoenv.2018.08.051	-
Uncultured bacterium a1-80	KT342605.1	Oil field	-	-	Unpublished	-	-
Uncultured bacterium a1-12	KT342544.1	Oil field	-	-	Unpublished	-	-
Pseudomonas sp. YP-A-4-1	KF052582.1	Corn rhizosphere	-	-	Unpublished	-	-
Pseudomonas sp. D022041G01	GU179600.1	Oil well	North Slope, AK,USA	-	Unpublished	-	-
Pseudomonas sp. D022041A04	GU179596.1	Oil well	North Slope, AK,USA	-	Unpublished	-	-
Uncultured bacterium G-112	FJ901074.1	Water flooded oil field	Gudao oil field, Shandong, China	-	Ren et al., 2011	https://doi.org/10.1371/journal.pone.0023258	-
Uncultured bacterium G-74	FJ901030.1	Water flooded oil field	Gudao oil field, Shandong, China	-	Ren et al., 2011	https://doi.org/10.1371/journal.pone.0023258	-
Pseudomonas sp. N9-5	EU107175.1	Petroleum contaminated soil	Shengli oilfield, Shandong, China	-	Unpublished	-	-
Stutzerimonas stutzeri JJ	AF411219.1	Subsoil from a site contaminated with chlorinated hydrocarbons (depth: 20 m)	The Netherlands	Anaerobic oxidation of 2-chloroethanol coupled to denitrification	Dijk et al., 2003	https://doi.org/10.1007/s00253-003-1346-z	-
Stutzerimonas balearica 18-1	AB999829.1	Lagoon sediment	Segara Anakan lagoon, Java, Indonesia	-	Unpublished	-	-
Pseudomonas sp. XM-1	HM242290.1	Hot spring soil (water temperature 90°C)	Xiamen, Fujian, China	-	Unpublished	-	-
Uncultured bacterium RH.204-33-1	DQ662411.1	Hypersaline industrial wastewater	Ramat-Hovav, Israel	-	Ben-Dov et al., 2008	https://doi.org/10.1111/j.1574-6941.2008.00549.x	-
Pseudomonas sp. M060706-6	EU589405.1	Fungal spores (Gigaspora margarita MAFF 520054)	Japan	-	Unpublished	-	-
Pseudomonas sp. S2-1	LN854581.1	Oil polluted area	Sirjan, Iran	-	Unpublished	-	-
Pseudomonas sp. Y5C	EU301685.1	Oil-contaminated soil	-	-	Unpublished	-	-
Pseudomonas sp. BC044	HQ105012.1	Activated sludge of a coking wastewater treatment plant	Beijing, China	Carbazole biodegradation, denitrification	Zhao et al., 2011	https://doi.org/10.1016/j.jhazmat.2011.03.036	-
Bacterium GU1753	MG551812.1	Coralline algae	Guam	-	Unpublished	-	-
Stutzerimonas balearica Y91	KU601285.1	Soil	China	-	Unpublished	-	-
Pseudomonas sp. TJ-4	JQ858219.1	Crude oil	Tianjin, China	-	Unpublished	-	-
Stutzerimonas balearica FU-130	MN235836.1	Human tracheal aspirate	Karachi, Sindh, Pakistan	-	Unpublished	-	-
Stutzerimonas balearica IMB16-093	MG190658.1	Marine sediment	-	-	Unpublished	-	-
Stutzerimonas balearica Y70	KU601277.1	Soil	China	-	Unpublished	-	-
Stutzerimonas balearica Y60	KU601274.1	Soil	China	-	Unpublished	-	-
Stutzerimonas balearica 08	KX891549.1	Petroleum-contaminated surface soils	China	-	Unpublished	-	-
Stutzerimonas balearica 19-1	AB999831.1	Lagoon sediment	Segara Anakan lagoon, Java, Indonesia	-	Unpublished	-	-
Stutzerimonas balearica 1705	MK501348.1	Crustose coralline alga	Guam	-	Unpublished	-	-
Bacterium GU1738	MG551809.1	Coralline algae	Guam	-	Unpublished	-	-
Bacterium GU1710	MG551792.1	Coralline algae	Guam	-	Unpublished	-	-
Bacterium GU1705	MG551790.1	Coralline algae	Guam	-	Unpublished	-	-
Bacterium TBM.20DEC-44	EF608399.1	Activated sludge system treating chemical industries waste water	-	-	Unpublished	-	-
Bacterium TBM.23NOV-9	EF608327.1	Activated sludge system treating chemical industries waste water	-	-	Unpublished	-	-
Bacterium TBM.13SEP-31	EF608262.1	Activated sludge system treating chemical industries waste water	-	-	Unpublished	-	-
Bacterium TBM.13SEP-8	EF608242.1	Activated sludge system treating chemical industries waste water	-	-	Unpublished	-	-
Stutzerimonas balearica 27-2	AB999850.1	Lagoon sediment	Segara Anakan lagoon, Java, Indonesia	-	Unpublished	-	-
Stutzerimonas balearica HTG-3	OL629204.1	Petroleum-contaminated soil	-	-	Unpublished	-	-
Stutzerimonas stutzeri NIORKP113	MH767195.1	Mangrove sediment	Goa, India	-	Unpublished	-	-
Pseudomonas sp. JHS-24	KX016593.1	Hot springs	Kerman, Iran	-	Unpublished	-	-
Uncultured bacterium OW-7	KY082917.1	Mixture of crud oil and water	-	-	Unpublished	-	-
Stutzerimonas stutzeri B6	KF260975.1	Aquifer borehole	Potchefstroom, North West province, South Africa	-	Carstens et al., 2014	https://doi.org/10.2166/wh.2014.226	-
Uncultured bacterium G-65	FJ901019.1	Water flooded oil field	Gudao oil field, Shandong, China	-	Unpublished	-	-
Uncultured bacterium TBM.23NOV-65	EF608365.1	Activated sludge system treating chemical industries waste water	-	-	Unpublished	-	-
Pseudomonas sp. D5-38b	AM403194.1	Marine aquaculture biofilter	Israel	-	Unpublished	-	-
Pseudomonas sp. D4-34	AM403185.1	Marine aquaculture biofilter	Israel	-	Unpublished	-	-
Pseudomonas sp. D3-26	AM403184.1	Marine aquaculture biofilter	Israel	-	Unpublished	-	-
Pseudomonas sp. D1-57	AM403167.1	Marine aquaculture biofilter	Israel	-	Unpublished	-	-
Pseudomonas sp. L1	MN410633.1	-	-	-	Unpublished	-	-
Pseudomonas sp. MDR P1	MK788193.1	-	-	-	Unpublished	-	-
Stutzerimonas balearica TBA-B2	OM756719.1	-	-	-	Unpublished	-	-
Stutzerimonas balearica OAct420	KC514126.1	Sediment	South China Sea, China	-	Unpublished	-	-
Stutzerimonas balearica RMR34	KT731542.1	Oil polluted sea water	Mumbai harbor, India	Surface active agent production, growth on naphthalene,	Mohanram et al., 2016	https://doi.org/10.1016/j.marpolbul.2016.02.040	-
Stutzerimonas balearica U7	KJ940973.1	Sea lettuce (Ulva lactuca)	Atlantic coast, Morocco	Melanin with antimicrobial properties	Zerrad et al., 2014	https://www.researchgate.net/publication/269391661_ANTIOXIDANT_AND_ANTIMICROBIAL_ACTIVITIES_OF_MELANIN_PRODUCED_BY_A_Pseudomonas_balearica_STRAIN	-
Pseudomonas sp. YP07	MT914226.1	Deep-sea hydrothermal area	-	-	-	-	-
Pseudomonas sp. 38M1 FL01	KM357381.1	Marine sediment (depth: 3 - 3.7 m)	Pensacola Bay, FL, USA	-	Christensen and Martin et al., 2017	https://doi.org/10.1002/mbo3.448	-
Pseudomonas sp. TNA2	KU708864.1	Produced water from oil reservoir	India	-	Unpublished	-	-
Stutzerimonas balearica 56	KX713145.1	Gas pipeline	Campeche Bank, Gulf of Mexico, Mexico	-	Unpublished	-	-
Pseudomonas sp. HNB313	KX363672.1	Sand fly (Phlebotomus chinensis)	Shanxian, Henan, China	-	Li et al., 2016	https://doi.org/10.1038/srep36406	-
Pseudomonas sp. Khangiran20	KF731651.1	Oil-contaminated soil	Khangiran, Iran	Petroleum hydrocarbons biodegradation	Shaeyan et al., 2018	https://doi.org/10.21859/ijb.1254	-
Pseudomonas sp. WW6	EF433548.1	Waste water of paper machine	Taiwan	Biofilm formation	Kuo et al., 2013	https://doi.org/10.1111/1574-6941.12086	-
Pseudomonas sp. RR12	MK122655.1	Marine environment	-	-	Unpublished	-	-
Pseudomonas sp. JNU-SGY009	KC337110.1	Marine sediment	-	-	Unpublished	-	-
Stutzerimonas balearica IMB16-157	MG190753.1	Marine sediment	-	-	Unpublished	-	-
Pseudomonas sp. HTG-6	OL629207.1	Petroleum-contaminated soil	-	-	Unpublished	-	-
Pseudomonas sp. 13632A	EU741071.1	Marine sediment	Gandoca-Manzanillo Wildlife Reserve, Costa Rica	-	Unpublished	-	-
Stutzerimonas balearica ROD040	OK135687.1	Deep sea sediment	-	-	Unpublished	-	-
Pseudomonas sp. SinB10	LT594955.1	Soil (crude-oil degrading bacteria)	Singapore	-	Unpublished	-	-
Pseudomonas sp. SF2-19	MN383112.1	Mosquito gut (Aedes aegypti)	-	-	Unpublished	-	-
Pseudomonas sp. ZSY	MF438048.1	Estuary sludge	Guangxi, China	-	Unpublished	-	-
Pseudomonas sp. NH6	MZ519759.1	-	-	-	Unpublished	-	-
Stutzerimonas balearica IMB16-119	MG190722.1	Marine sediment	-	-	Unpublished	-	-
Pseudomonas sp. INV PRT31	MK129334.1	Marine sediment	Colombia	-	Unpublished	-	-
Pseudomonas sp. QND9	LC037157.1	Oil polluted samples	Quang Ngai, Vietnam	-	Unpublished	-	-
Pseudomonas sp. F5	FJ863108.1	Water sample from oilfield	Shengli oilfield, Shandong, China	-	Unpublished	-	-
Stutzerimonas balearica 96	KX713138.1	Gas pipeline	Campeche Bank, Gulf of Mexico, Mexico	-	Unpublished	-	-
Pseudomonas sp. YP08	MT914227.1	Deep-sea hydrothermal area	-	-	Unpublished	-	-
Stutzerimonas balearica IMB16-094	MG190659.1	Marine sediment	-	-	Unpublished	-	-
Pseudomonas sp. JF1	MK542822.1	-	Jinhua, Zhejiang, China	-	Unpublished	-	-
Pseudomonas sp. LB-2	DQ272580.1	Oilfield well	Shengli oilfield, Shandong, China	-	Unpublished	-	-
Pseudomonas sp. BAB-4354	KM388724.1	Pesticide contaminated soil	India	-	Unpublished	-	-
Pseudomonas sp. 5-C23	KT353558.1	Oil-contaminated soil	China	-	Unpublished	-	-
Pseudomonas sp. H1	FJ863102.1	Oilfield water sample	Shengli oilfield, Shandong, China	-	Unpublished	-	-
Stutzerimonas balearica FC25278	MW011783.1	Vegetables	China	-	Unpublished	-	-
Uncultured bacterium 1-OC8	HE797776.1	Anoxic brackish photosynthetic biofilms	Berre lagoon, France	-	Unpublished	-	-
Uncultured bacterium a-3-6	MG602813.1	Coal coking wastewater treatment plants	China	-	Unpublished	-	-
Pseudomonas sp. M12	OL635649.1	Soil	Jung-gu, Ulsan-si, South Korea	-	Unpublished	-	-
Stutzerimonas stutzeri R11	KC109736.1	Seawater	India	-	Unpublished	-	-
Pseudomonas sp. PrPc079	MF948937.1	-	China	-	Unpublished	-	-
Stutzerimonas balearica DSM 6083T	CP007511.1	Wastewater	Mallorca, Spain	Naphthalene biodegradation, denitrification, tolerance to 8.5% NaCl	Rossello et al. 1991; Bennasar-Figueras et al., 2016	https://doi.org/10.1016/S0723-2020(11)80294-8	https://doi.org/10.1128/genomeA.00217-16
Stutzerimonas balearica LS401	LONE00000000.1	Polluted marine sediment	Barcelona, Spain	Naphthalene biodegradation, denitrification, tolerance to 8.5% NaCl	Rossello et al. 1991; Salvà-Serra et al., 2017	https://doi.org/10.1016/S0723-2020(11)80294-8	https://doi.org/10.1128/genomeA.00116-17
Stutzerimonas balearica st101	LONF00000000.1	Rhizosphere of Spartina patens at an oil refinery site	NJ/NY, USA	Naphthalene biodegradation	Salvà-Serra et al., 2017	https://doi.org/10.1128/genomeA.00116-17	-
Stutzerimonas balearica YC-YH1	JUDR00000000.1	Pesticide contaminated sludge	Xingtai, China	Organophosphorus pesticides degradation	Shi et al., 2015	https://doi.org/10.1128/genomeA.00192-15	-
Stutzerimonas balearica Z8	QXMO00000000.1	Petrochemical wastewater	Iran	Petrochemical wastewater biodegradation	Ahmadi et al., 2015	https://doi.org/10.1016/j.jenvman.2017.01.010	-
Stutzerimonas balearica SAGV3_2SA2	RAXS00000000.1	Activated sludge from wastewater plant	Biobio Region, Chile	-	This study	This study	-
Stutzerimonas balearica EC28	CP045858.1	Corrosion products from a corroded pipe in a floating production storage and offloading (FPSO) unit	WA, Australia	Strong iron oxidation	Salgar-Chaparro et al., 2020	https://doi.org/10.1128/MRA.00275-20	-
Stutzerimonas balearica FDAARGOS_1013	CP067013.1	Anoxic soil impregnated with water	Border of the Berre lagoon, France	Denitrification	Pichinoty et al., 1977	https://pubmed.ncbi.nlm.nih.gov/869407/	-
Stutzerimonas balearica KOL14.W.20.10	WIFZ00000000.1	Kolumbo submarine volcano (depth: 20 m)	Santorini, Greece	-	Mandalakis et al., 2019; Bravakos et al., 2021	https://doi.org/10.1016/j.marenvres.2019.01.002	https://doi.org/10.1038/s41598-020-79359-y
Stutzerimonas balearica KOL14.W25.495.49	WIFQ00000000.1	Kolumbo submarine volcano (depth: 495 m)	Santorini, Greece	-	Mandalakis et al., 2019; Bravakos et al., 2021	https://doi.org/10.1016/j.marenvres.2019.01.002	https://doi.org/10.1038/s41598-020-79359-y
Stutzerimonas balearica KOL14.W25.495.B5	WIGF00000000.1	Kolumbo submarine volcano (depth: 495 m)	Santorini, Greece	-	Mandalakis et al., 2019; Bravakos et al., 2021	https://doi.org/10.1016/j.marenvres.2019.01.002	https://doi.org/10.1038/s41598-020-79359-y
Stutzerimonas balearica UBA3230	DEVS00000000.1	Metal/plastic, subway (terrestrial metagenome)	New York City, USA	-	Parks et al., 2017	https://doi.org/10.1038/s41564-017-0012-7	-
Stutzerimonas balearica UBA6635	DKLR00000000.1	Wood, subway (terrestrial metagenome)	New York City, USA	-	Parks et al., 2017	https://doi.org/10.1038/s41564-017-0012-7	-
Stutzerimonas balearica UBA8696	DPPT00000000.1	Metal/plastic, subway (terrestrial metagenome)	New York City, USA	-	Parks et al., 2017	https://doi.org/10.1038/s41564-017-0012-7	-
Stutzerimonas balearica SP133	PAQP00000000.1	Surface marine water sample, size fraction: protistan (marine metagenome)	South Pacific Ocean	-	Tully et al., 2018	https://doi.org/10.1038/sdata.2017.203	-
Stutzerimonas balearica MAG-101	JACIZJ000000000.1	Shengli oilfield (oil production facility metagenome)	Dongying, China	-	Liu et al., 2020	https://doi.org/10.1021/acs.est.0c02071	-
Stutzerimonas balearica OC16.005	JACXVJ000000000.1	Geothermal water (hot springs metagenome)	Thermopyles, Greece	-	Meziti et al., 2020	https://doi.org/10.1111/1462-2920.15373	-
Stutzerimonas balearica 3300027365_7	Not available in GenBankb	Deep shales (deep subsurface metagenome)	OH/WV, USA	-	Nayfach et al., 2021	https://doi.org/10.1038/s41587-020-0718-6	-
aGenome sequence or 16S rRNA gene sequence
bObtained from Nayfach et al. 2021
