# Supplementary material for: Comparative genomics of Stutzerimonas balearica (Pseudomonas balearica): diversity, habitats, and biodegradation of aromatic compounds
Source: Front Microbiol. 2023 May 15;14:1159176. doi: 10.3389/fmicb.2023.1159176 (PMC10234333; doi:10.3389/fmicb.2023.1159176)
Supplement: SUPPLEMENTARY TABLE 3 — List of the 176 confirmed S. balearica strains and their associated metadata. [file Data_Sheet_1.zip]

Archive with 1 entries (1 files):
- Supplementary File 1.gbk
