# Supplementary material for: Comparative genomics of Stutzerimonas balearica (Pseudomonas balearica): diversity, habitats, and biodegradation of aromatic compounds
Source: Front Microbiol. 2023 May 15;14:1159176. doi: 10.3389/fmicb.2023.1159176 (PMC10234333; doi:10.3389/fmicb.2023.1159176)
Supplement: SUPPLEMENTARY TABLE 3 — List of the 176 confirmed S. balearica strains and their associated metadata. [file Data_Sheet_1.zip › Supplementary File 1.gbk]

LOCUS       sequence01             93723 bp    DNA     linear   BCT 03-FEB-2021
DEFINITION  Stutzerimonas balearica UBA3230 DNA, scaffold: sequence01.
ACCESSION   sequence01
VERSION     sequence01.1
KEYWORDS    .
SOURCE      Stutzerimonas balearica UBA3230
  ORGANISM  Stutzerimonas balearica UBA3230
            .
COMMENT     Annotated by DFAST (https://dfast.nig.ac.jp).
FEATURES             Location/Qualifiers
     source          1..93723
                     /mol_type="genomic DNA"
                     /organism="Stutzerimonas balearica"
                     /strain="UBA3230"
     CDS             complement(1104..2504)
                     /product="two-component sensor"
                     /inference="COORDINATES:ab initio
                     prediction:MetaGeneAnnotator"
                     /inference="similar to AA sequence:RefSeq:WP_003114178.1"
                     /transl_table=11
                     /codon_start=1
                     /translation="MAERGAAGSLRARLLLRLAILLTPLLLYGAWSAYWNGRAAADTAY
                     DRTLLASARAIAEGLVTSDGRLRANVPYVALDTFAYDSAGRIYYQVLDTEGRLVSGYEQ
                     LPAPSAEVRRTDDYPALARFYDGEFQGQGVRLVSLLQPVSEPELNGIAEIRVAETLGAR
                     ERMARSLLSDTLWRLGLLALAALVLVWLAVSAALRPLARLSEAVQDRAPDDLRPLPLVD
                     VQRELKPLVGALNGFTERLRGQFERQARFIADASHELRTPLAALKARIELGLREPQPKV
                     WRNTLEEAGQSTDKVIHLANQLLSLARIESGAQSIAEGGAQRLDLSQLARELGLAMAAL
                     AHQRGVALALEAEQPVWVVGEPTLLSELLGNLVHNALAHTPAGGNVILRVREGGLLEVE
                     DDGPGIPLAERDRVFARFYRRDTGGHGAGLGLAIVGEIVRAHRAGIELGEGALGGLLVQ
                     VRFPGNER"
                     /locus_tag="LOCUS_00010"
                     /note="WP_003114178.1 two-component sensor (Pseudomonas
                     aeruginosa PAO1) [pid:71.1%, q_cov:95.1%, s_cov:96.1%,
                     Eval:3.2e-175]"
                     /note="MGA_2"
     CDS             complement(2497..3168)
                     /product="DNA-binding response regulator"
                     /inference="COORDINATES:ab initio
                     prediction:MetaGeneAnnotator"
                     /inference="similar to AA sequence:RefSeq:WP_003085524.1"
                     /transl_table=11
                     /codon_start=1
                     /translation="MRILLVEDHPPLAESVAQALRAAGWTVDLLDDGVAADLALASEDY
                     ALAILDVGLPRLDGFQVLARLRERGKTLPVLMLTARGEVSDRVHGLNLGADDYLAKPFE
                     LSELEARVKALLRRSVGGGERQQRCGALVYDLDARRFSLAGEPLTLTSREQGVLEALIA
                     RPGRVMSKDQLAAQVFGLDEEASADAIEIYIHRLRKKLEGQPVRIVTFRGLGYMLEALD
                     G"
                     /locus_tag="LOCUS_00020"
                     /note="WP_003085524.1 DNA-binding response regulator
                     (Pseudomonas aeruginosa PAO1) [pid:87.3%, q_cov:98.7%,
                     s_cov:98.7%, Eval:1.0e-101]"
                     /note="MGA_3"
     CDS             3340..4602
                     /product="cis-aconitate porin Opd"
                     /inference="COORDINATES:ab initio
                     prediction:MetaGeneAnnotator"
                     /inference="similar to AA sequence:RefSeq:WP_003114177.1"
                     /transl_table=11
                     /codon_start=1
                     /translation="MLTAVRRSPVPARLALAVAAASLAPLARAAFIEDSSATLQTHNIY
                     LNRDFREGDGQSKRAEWTQGFILDMRSGFTEGTVGVGLDALGMLGVKLDSGGGRAGTDL
                     LPVQDDGGTPDEFSRLGLTAKARIGETELRYGSHIPELPVVKASDSRTLPQVFEGATVT
                     STDIDGLTLTGGRLDKVIDRASTNSQDLQLNHKNSRFASAAEADHLSYAGAEYAFNQNL
                     TGRYYYGELDDVYRQHFFGLLAVKPLGENSALSADLRVMLSDDSGAANAGKIDNQAWNG
                     MLGYSLGGHKFSLGYQQMRGDTGYAYIDGGDPFLVNFVQINDFANADERSWQARYDYNF
                     AAVGIPGLTFLTRYISGDNAEYSGGNNGSEWERDFEFKYVVQSGPLKNVALRWRNAMFR
                     SDFARDADENRLIVSYSLPIW"
                     /locus_tag="LOCUS_00030"
                     /gene="opdH"
                     /note="WP_003114177.1 cis-aconitate porin Opd (Pseudomonas
                     aeruginosa PAO1) [pid:56.1%, q_cov:99.3%, s_cov:97.7%,
                     Eval:1.4e-134]"
                     /note="MGA_4"
     CDS             4627..5601
                     /product="hypothetical protein"
                     /inference="COORDINATES:ab initio
                     prediction:MetaGeneAnnotator"
                     /inference="similar to AA sequence:RefSeq:WP_003085519.1"
                     /transl_table=11
                     /codon_start=1
                     /translation="MKTRLSRFALLSSCLLLSSQLLAEPKRPECIAPAKPGGGFDLTCK
                     LAQSGLKDSGLLEAPMRVTYMPGGVGAVAYNAVVAQRADEPGTITAFSSGSLLNLAQGK
                     FGRYDENAVRWLAAVGTDYGAISVRADAPYKNLDELIAAVKKDPGSVVFGAGATIGGQD
                     WMQTALIARAAGVDPKKLRYVAFEGGGETLTAMLGGHVQVTSSGLGEVTPQLDAGKIRI
                     LAVLSDERLPGKLADIPTAREQGYDISWPVIRGFYMGPEVPDEDFNWWKTQFDTLLADE
                     DFAKLREQRDLFPLSMTGDELEAFVQKQVQDYKALAGEFGLVK"
                     /locus_tag="LOCUS_00040"
                     /note="WP_003085519.1 hypothetical protein (Pseudomonas
                     aeruginosa PAO1) [pid:68.4%, q_cov:95.4%, s_cov:94.8%,
                     Eval:2.4e-125]"
                     /note="MGA_5"
     CDS             5680..6123
                     /product="hypothetical protein"
                     /inference="COORDINATES:ab initio
                     prediction:MetaGeneAnnotator"
                     /inference="similar to AA sequence:RefSeq:WP_003114175.1"
                     /transl_table=11
                     /codon_start=1
                     /translation="MYVRVFAAAWLLACAGLALLAWGFEAPFAYDPVGPRAYPLLLLAL
                     MGCGALWLLLKRDEAPTPPLDRGMALRAVLCVLALLAYALLFETLGFVIATALAGFALG
                     LLFNGRLWPSVISGVLLGVLLYGLFDYLLDVPLPLGLLRLLES"
                     /locus_tag="LOCUS_00050"
                     /note="WP_003114175.1 hypothetical protein (Pseudomonas
                     aeruginosa PAO1) [pid:35.5%, q_cov:88.4%, s_cov:85.9%,
                     Eval:2.5e-19]"
                     /note="MGA_6"
     CDS             6125..7639
                     /product="hypothetical protein"
                     /inference="COORDINATES:ab initio
                     prediction:MetaGeneAnnotator"
                     /inference="similar to AA sequence:RefSeq:WP_003114173.1"
                     /transl_table=11
                     /codon_start=1
                     /translation="METLNFLLQGFDVATRPTNLLVALFGAFVGTVVGLLPGLGPINGV
                     ALLLPLAFALGLPPETALILLAAVYLGCEYGGRISAILLNVPGDAAAVMTTLDGYPLAR
                     QGKAGIALSLSAVSSFIGSIIATCGVVLFAPLLAKWAVAFGPAEYFVLMIFAIACLGGM
                     VGDKPVKTLMAALMGLGLATVGVDSTTGVYRFTFGSVSLSDGIQFVIVVIGFFSVSEIL
                     LMLEKTHSGQQAVKASGRLLFNFKEFCLTFFTMARSAVAGFVIGTLPGAGATIASAMTY
                     MSEKRMAGDKGRFGDGDLRGLAAPEAANNASACGSLIPMLTLGVPGSGTTAVMIGALTL
                     YNITPGPLLFEQQPDVVWGLIASLFIGNVILLVMNIPLVGLFSRMLAVPNWVLVPAITV
                     ISMVGVYSVHSTTFDLVLMVGLGVFGYLLRKLDFPLSALILGFVLGEMMEDNLRRALSI
                     SNGELGILWGSPITLALWALTVAMLAMPGLRWYLKRRRGNVVEAQA"
                     /locus_tag="LOCUS_00060"
                     /note="WP_003114173.1 hypothetical protein (Pseudomonas
                     aeruginosa PAO1) [pid:70.4%, q_cov:98.0%, s_cov:97.8%,
                     Eval:1.9e-205]"
                     /note="MGA_7"
     CDS             7641..8663
                     /product="hypothetical protein"
                     /inference="COORDINATES:ab initio
                     prediction:MetaGeneAnnotator"
                     /inference="similar to AA sequence:RefSeq:WP_003114172.1"
                     /transl_table=11
                     /codon_start=1
                     /translation="MRQRLPAWWATPLIGAVGGWLASLAHWPLPWMVGSLLAVIAVRCS
                     GWLVSEMPRGRQAGQWIVASAIGLHFTGEVMREVLVHFGVILAGALGTLALSLIGMAIL
                     SRGGCDRATAYFASMPGGASEMVNLASRHAAHPGRVAAAHSLRMLLVVLLIPAFFTWSL
                     PPIQAPAPLPVDGFWLAVLLPAGGLLALLWRRLGQPNPWMLGPLTVCALASAGFDLHIG
                     LPDGLGQVGQWLIGSSLACHFDRVFFRSAPAFLLRVLLFTLSAMLVAAALAAGLGWLTA
                     LDQTSLMLGMMPGGITELCLTAEALQLSVALVTAVQVLRLFLVMFLAEPVFRLWQRATL
                     "
                     /locus_tag="LOCUS_00070"
                     /note="WP_003114172.1 hypothetical protein (Pseudomonas
                     aeruginosa PAO1) [pid:59.9%, q_cov:97.1%, s_cov:96.5%,
                     Eval:2.5e-104]"
                     /note="MGA_8"
     CDS             complement(8889..10118)
                     /product="hypothetical protein"
                     /inference="COORDINATES:ab initio
                     prediction:MetaGeneAnnotator"
                     /inference="similar to AA sequence:RefSeq:WP_003102844.1"
                     /transl_table=11
                     /codon_start=1
                     /translation="MLNGLWLGFFIVAALAALARWLVGGDPGVFAALVESLFAMAKLAV
                     EVMILLFGTLTLWLGFLRIAEKAGLVEALARLLGPLFRRLMPEVPPGHPALGLITLNFA
                     ANGLGLDNAATPIGLKAMRALQTLNPSETTASNAQILFLVLNASSLTLLPVSIFMYRVQ
                     QGADDPTLVFLPILLATSASTLAGLLSVAVMQRLRLWDPVVLGYLVPGALLLGGFMALL
                     AGLSATALASLSSLLGNLTLFGLIIVFVLVGALRKVPVYESFVEGAKEGFDVAKSLLPY
                     LVAMLVAVGALRASGALEFGLDGIRWLVEAFGWDTRFVDALPTALVKPFSGSAARAMLI
                     ETMQNHGVDSFPALVAATLQGSTETTFYVLAVYFGAVGIQRARHAVGCALLADLAGVIA
                     AIGVCYWFFG"
                     /locus_tag="LOCUS_00080"
                     /note="WP_003102844.1 hypothetical protein (Pseudomonas
                     aeruginosa PAO1) [pid:80.9%, q_cov:99.8%, s_cov:99.8%,
                     Eval:4.9e-185]"
                     /note="MGA_9"
     CDS             complement(10472..10642)
                     /product="UPF0391 membrane protein"
                     /inference="COORDINATES:ab initio
                     prediction:MetaGeneAnnotator"
                     /inference="similar to AA sequence:UniProtKB:Q9HT88"
                     /transl_table=11
                     /codon_start=1
                     /translation="MLSWAITFLIIAIIAAVLGFGGIAGTATGIAKILFVVFLVLFVAS
                     LIFGRGRGPRV"
                     /locus_tag="LOCUS_00090"
                     /note="Q9HT88 UPF0391 membrane protein (Pseudomonas
                     aeruginosa PAO1) [pid:62.3%, q_cov:94.6%, s_cov:100.0%,
                     Eval:2.0e-09]"
                     /note="MGA_10"
     CDS             complement(10717..10953)
                     /product="hypothetical protein"
                     /inference="COORDINATES:ab initio
                     prediction:MetaGeneAnnotator"
                     /transl_table=11
                     /codon_start=1
                     /translation="MNREARFSLASKGFLTAAVVVLIMGAERPLSQPVGQEAPQAAERI
                     GMYDAQPIEITRTGQAPQSLDYRSLRSEQRWVF"
                     /locus_tag="LOCUS_00100"
                     /note="MGA_11"
     CDS             complement(11136..11567)
                     /product="hypothetical protein"
                     /inference="COORDINATES:ab initio
                     prediction:MetaGeneAnnotator"
                     /transl_table=11
                     /codon_start=1
                     /translation="MNTNVQQLNELIEITRDGQRFYQHAIEEVKDVELQHLFRDMAQAK
                     TQIIQALAVKVAANHAQPAAGGTALGRLRELYADTRAHIGDRSKAYVEQLLHAEERILE
                     AFESACDGAEPDVRALLAVELPKLRACHQRMLQLKNSFG"
                     /locus_tag="LOCUS_00110"
                     /note="MGA_12"
     CDS             11818..13164
                     /product="sigma-54-dependent Fis family transcriptional
                     regulator"
                     /inference="COORDINATES:ab initio
                     prediction:MetaGeneAnnotator"
                     /inference="similar to AA sequence:RefSeq:WP_003318895.1"
                     /transl_table=11
                     /codon_start=1
                     /translation="MEQTTETGGRILLVDDEAAILRTFRYCLEDRGYTVMTAASAAQAE
                     AILQRQVFDVCFLDLRLGEDNGLDVLQIMRTLAPWMRVVIVTAHSGVDTAVDAMQAGAA
                     DYLLKPCSPEQLRLSAAKQLEVRQMAARLEALEGQVQQRSDALGSHSPAMMAVLETARQ
                     VADTDANILILGESGTGKGELARAIHTWSRRSKKAFVTINCPSLSADLMESELFGHNRG
                     AFTGATESTLGRVNQADGGTLFLDEIGDFPLALQPKLLRFIQDKEYERVGDPVTRRADV
                     RILAATNLNLEEMVREGKFREDLLYRLNVITLNLPPMRERPEDVMPLAERFLASFVKNY
                     GRPARGFTDEAIAALKTYRWPGNVRELRNVIERASIICPQQMIEVHHLGLGEQAGSNAP
                     RIGEPMSLEALERAHIAGVLSTSGTLEQAARILGIDASTLYRKRKQYGL"
                     /locus_tag="LOCUS_00120"
                     /note="WP_003318895.1 sigma-54-dependent Fis family
                     transcriptional regulator (Pseudomonas syringae pv.
                     syringae B728a) [pid:79.9%, q_cov:100.0%, s_cov:100.0%,
                     Eval:4.3e-206]"
                     /note="MGA_13"
     CDS             13161..14948
                     /product="PAS domain-containing sensor histidine kinase"
                     /inference="COORDINATES:ab initio
                     prediction:MetaGeneAnnotator"
                     /inference="similar to AA sequence:RefSeq:WP_011103101.1"
                     /transl_table=11
                     /codon_start=1
                     /translation="MKLHMKLRTRLFLGFSALMTVALLGLILALVSVMQMAKSQERLIG
                     DNFTAIELNQQMRHALGNMLLGRMHAETDVALLEREQAKFEALLEQRLGESTSAEQERD
                     LREISAAFARFVEQLTVPHSADWTTADDQALGDAFSAVRERLLEVQNRAYQHIREMEEH
                     SRDRAILLAGVLGLTGVAVLLIGFITAHGFARRFGEPIERLSAAADQIGRGDFNIALPS
                     SPIAELSSLSRRFGLMAQALHEFKQTNVEALVNGQQRLQALLDSIDDGLLIIDREGRLE
                     HANPVAQRQLAWEEEHLGARVGEALDAPELDQATRQVLDDKPLAAPPQDLVIEADGERR
                     LLAWRMSPVSHHDGSISGAVMVLHDVTDQRTFERVRNEFVLRASHELRTPVTGMQMAFS
                     LLRERLKFPEGSRESDLLVTVHEEMQRLVRLINDLLNFSRYQSGQQKLELVQCDIAELL
                     EGARQRFLTPAAEQDITLTLEVQAPLPSMLLDRQQIDRVLDNLLSNALRHTPKGGEVRL
                     LARHHGERIILSVEDNGEGIPYSQQARIFEPFVQIGRRRGGAGLGLALCKEIAQLHGGR
                     IGVHSRIGHGTIFYVALPI"
                     /locus_tag="LOCUS_00130"
                     /note="WP_011103101.1 PAS domain-containing sensor
                     histidine kinase ([Pseudomonas syringae] pv. tomato str.
                     DC3000) [pid:58.0%, q_cov:99.7%, s_cov:99.7%,
                     Eval:3.0e-184]"
                     /note="MGA_14"
     CDS             14972..15376
                     /product="hypothetical protein"
                     /inference="COORDINATES:ab initio
                     prediction:MetaGeneAnnotator"
                     /transl_table=11
                     /codon_start=1
                     /translation="MPSLNPSAQQLAHYAEAMPAGTPVLMLNLLRYHAEANYPSGSAHA
                     ACSGREAYARYSRTALAKVKAAGGEVTLMAQAHAALIAPADEQWDDILLVSYPSREAFL
                     AMLADEEYRAATVHRTAALADSRLIGATRR"
                     /locus_tag="LOCUS_00140"
                     /note="WP_012640167.1 DUF1330 domain-containing protein
                     (Caulobacter crescentus NA1000) [pid:39.5%, q_cov:88.8%,
                     s_cov:73.6%, Eval:8.4e-16, partial hit]"
                     /note="MGA_15"
     CDS             complement(15380..16159)
                     /product="protein AmpDh2"
                     /inference="COORDINATES:ab initio
                     prediction:MetaGeneAnnotator"
                     /inference="similar to AA sequence:RefSeq:WP_003096970.1"
                     /transl_table=11
                     /codon_start=1
                     /translation="MKAFGLVALLLLLAGCASGPEIDTRYSAVAQDSRAQFIVLHYTST
                     DFEHSLELLSRGEVSSHYLIDRAPAKIYRLVDENRRAWHAGESEWQGRTWLNSSSIGIE
                     LVNPGYEQTADGRRLWYPYPEPQIDALILLLKDIMQRHGLKPGAIIGHSDIAAQRKVDP
                     GPLFPWKRLADAGLLPWPDARLVAAHREVFSRALPATEWFQTQLAQQGYRVPRHGMLDE
                     ETRNVIAAFQMKYRPARFDGMPDAETAAILAALEAQR"
                     /locus_tag="LOCUS_00150"
                     /gene="ampDh2"
                     /note="WP_003096970.1 protein AmpDh2 (Pseudomonas
                     aeruginosa PAO1) [pid:66.7%, q_cov:91.1%, s_cov:91.1%,
                     Eval:8.3e-88]"
                     /note="MGA_16"
     CDS             complement(16249..18087)
                     /product="GGDEF domain-containing protein"
                     /inference="COORDINATES:ab initio
                     prediction:MetaGeneAnnotator"
                     /inference="similar to AA sequence:RefSeq:WP_003114121.1"
                     /transl_table=11
                     /codon_start=1
                     /translation="MTVEEQRWREKYLQLLEQQERQEARWEQRLDLLRRSLVRSSLAVE
                     GADPGVEQCLRKMREILRDGDLDSGLDVLVPRLEKAVLDSERHRHERSLRLHEALQRLV
                     AQLLALELPGEVRRALKRFGKQLDRRASQLRELPSLLGELGALQAQALQVRQPEPAPGL
                     LRRLFGKRNEADGVLGEPITPVLAEEPASPPPLDEPGPDVAPTPLLLTAEVVEQSADAD
                     ADADADADAGPDTAAPTVPAEPVVFQAASAADYALPESPDQQPYSAIAEHVESTLRSLL
                     DALRLPEHRQPQAEALRVRIQHGLNWYELVPVLDDLAGLMVAVSDQSQREFEAYLQTLN
                     ERLVAMQNSLAAAHQGHTQGREAADVLDTQLREQVGGLQTSMHQATDLASLKQAVQTRL
                     DGLLHTVDCYKQQRSEQEQALGERLQQLVTRVGVLEEAARGLRENLSEQRQKALEDSLT
                     GLPNRAAWSERLEIEVSRWQRYGGDLLLAVIDIDHFKRINDDFGHLAGDRVLRIIATEL
                     RKRLRKTDFIARFGGEEFVLLLPATAIAAGQGVLEALRTAIEACPFHFKGERVQVTFSA
                     GVTAFTGEDDGEQAFERADQALYRAKRAGRNRIEAG"
                     /locus_tag="LOCUS_00160"
                     /note="WP_003114121.1 GGDEF domain-containing protein
                     (Pseudomonas aeruginosa PAO1) [pid:48.7%, q_cov:98.9%,
                     s_cov:98.8%, Eval:1.8e-155]"
                     /note="MGA_17"
     CDS             complement(18084..18953)
                     /product="endonuclease"
                     /inference="COORDINATES:ab initio
                     prediction:MetaGeneAnnotator"
                     /inference="similar to AA sequence:RefSeq:WP_005613805.1"
                     /transl_table=11
                     /codon_start=1
                     /translation="MLRRWSATRAARAGQAQVNPHCLDRSGLPRDGRLRLLSFNIQVGI
                     STEGYRHYLTRSWQHLLPHSGRAINLQRIGELLEGYDLVALQEVDGGSLRSDYINQVER
                     LAHLGAFPYWYQQLNRNLGRFAQHSNGVLSRLQPRELEDHPLPGPSGRGAILLRFGDTP
                     DALMVVVMHLALGGRVRARQLAYIRELIGDCRHVVLMGDMNTHATELLEVSPLRDLGLL
                     APQVQATFPSWRPQRCLDHILLSPGLALERVEVLPLPISDHLPVAVEIRLPDALHAQAL
                     PAKQEQAG"
                     /locus_tag="LOCUS_00170"
                     /note="WP_005613805.1 endonuclease ([Pseudomonas syringae]
                     pv. tomato str. DC3000) [pid:76.3%, q_cov:97.2%,
                     s_cov:97.3%, Eval:3.6e-122]"
                     /note="MGA_18"
     CDS             complement(18960..19589)
                     /product="thiol:disulfide interchange protein DsbA"
                     /inference="COORDINATES:ab initio
                     prediction:MetaGeneAnnotator"
                     /inference="similar to AA sequence:UniProtKB:P0C2B2"
                     /transl_table=11
                     /codon_start=1
                     /translation="MRKLVLAAVLATCSLFGLPAVAADFQAGKEYVELKSPVPVSEPGK
                     IEVVELFWYGCPHCYKFEPTINPWVEQLPDDVAFKRIPAMFGGVWNAHGQMFIALESMG
                     VERKVHDAVFRAYHEQGNKLATPEAMADFLQTQGVDRDAFLKAYNSFGVKSRVEQAKKL
                     GMAYQISGVPVMIVNGKYRFDLGSAGGPERTLQVADFLIEKERSAQ"
                     /locus_tag="LOCUS_00180"
                     /gene="dsbA"
                     /note="P0C2B2 thiol:disulfide interchange protein DsbA
                     (Pseudomonas aeruginosa PAO1) [pid:70.2%, q_cov:99.5%,
                     s_cov:98.6%, Eval:5.4e-86]"
                     /note="MGA_19"
     CDS             complement(19760..20392)
                     /product="cytochrome c4"
                     /inference="COORDINATES:ab initio
                     prediction:MetaGeneAnnotator"
                     /inference="similar to AA sequence:UniProtKB:P00106"
                     /transl_table=11
                     /codon_start=1
                     /translation="MNKILVSLLLTLGITGMAHAAGNAEAGQGKVAVCGACHGADGNSA
                     APNFPKLAGQGERYLLKQLQDIKAGSTPGAPEGVGRKVLEMTGLLDPYSDQDLADIAAY
                     FSSQKMTVGMADPKLVKQGEKLFRGGKVDVGMPACTGCHAPNGVGIEAAGFPKLGGQHA
                     AYVAKQLTDFREGNRTNDGDTMIMRNIAAKLSNKDIEALSSYIQGLH"
                     /locus_tag="LOCUS_00190"
                     /gene="cc4"
                     /note="P00106 cytochrome c4 (Pseudomonas aeruginosa PAO1)
                     [pid:78.6%, q_cov:100.0%, s_cov:100.0%, Eval:8.1e-90]"
                     /note="MGA_20"
     CDS             20648..21298
                     /product="putative GTP-binding protein EngB"
                     /inference="COORDINATES:ab initio
                     prediction:MetaGeneAnnotator"
                     /inference="similar to AA sequence:UniProtKB:Q9HT81"
                     /transl_table=11
                     /codon_start=1
                     /translation="MPPKNPILGLCQQASFLISAAKVDQCPADEGREVAFAGRSNAGKS
                     SALNTLTHANLARTSKTPGRTQLLNFFRLDDERRLVDLPGYGYAKVPIPLKQHWQRHLE
                     AYLGSRESLVGVFLMMDIRHPLTEFDRMMLDWSGAAEMPLHILLTKSDKLAFGAAKNAL
                     LAIQRDIRKGWGESVSVQLFSAPKRQGVDEAQQVLASWLGLEEPTDSGQETGA"
                     /locus_tag="LOCUS_00200"
                     /gene="engB"
                     /note="Q9HT81 putative GTP-binding protein EngB
                     (Pseudomonas aeruginosa PAO1) [pid:81.9%, q_cov:94.4%,
                     s_cov:94.9%, Eval:7.1e-97]"
                     /note="MGA_21"
     CDS             complement(21473..24349)
                     /product="glycine dehydrogenase (decarboxylating) 2"
                     /inference="COORDINATES:ab initio
                     prediction:MetaGeneAnnotator"
                     /inference="similar to AA sequence:UniProtKB:Q9HTX7"
                     /transl_table=11
                     /codon_start=1
                     /translation="MPHMPNLSQLQQPDAFLRRHLGPDASEQQAMLEALGLGSRDQLID
                     ETVPPAIRLQGELTLPAALDEPAALAKLRGYAEQNQLWTSLIGMGYHGTLTPAVILRNV
                     LENPGWYTAYTPYQPEIAQGRLEALLNYQQMVIDLTGLDLANASLLDEATAAAEAMTLA
                     RRVAKSKSNRFFVDENCHPQTISVVQTRAEAFGFELTVAPLEELAQQEVFGALLQYPDT
                     HGEIRDLRPFIEQLHAGQALACVAADLLSLLLLTPPGELGADVVLGSTQRFGVPMGYGG
                     PHAAYFASRDDYKRAMPGRIIGVSKDARGNTALRMALQTREQHIRREKANSNICTAQVL
                     LANIAGFYAVYHGPEGLKRIAQRVHRLTCLLAAGLERKGVVRLNQHFFDTLTLEVGGAQ
                     TAIIESAVAARINLRVLGRGKLGVSLDETCSEATVEQLLAIFLGADHGLDLAELDAGEL
                     PSGIPDELQRTSGYLAHPVFNAHHSETEMLRYLKQLENKDLALNQAMIPLGSCTMKLNA
                     TSEMIPITWPEFANVHPFAPREQAVGYRLMIDELERWLCVITGFDAISMQPNSGAQGEY
                     AGLLAIRKYHESRGEPQRDVCLIPSSAHGTNPASAQMASMKVVIVDCDKAGNVDLEDLK
                     RKAAEAGERLSCLMITYPSTHGVYEENVREICAAIHAQGGQVYMDGANLNAQVGLARPA
                     DIGADVSHMNLHKTFCIPHGGGGPGMGPIGVKAHLAPFVANHPVVDLEGPQPGNGAVSA
                     APWGSASILPISWMYIAMMGPSLRDATEVAILNANYLANRLGGAFPVLYSGRNGRVAHE
                     CILDLRPLKAETGISEEDVAKRLMDYGFHAPTMSFPVPGTLMIEPTESESKAELDRFVE
                     AMLSIRAEIAKVQEGQWPADNNPLVRAPHTLADVIGDWDRPYSIAEAVTPSAHARAHKY
                     WPAVNRVDNVYGDRNLFCACVPVEAYRD"
                     /locus_tag="LOCUS_00210"
                     /gene="gcvP2"
                     /EC_number="1.4.4.2"
                     /note="Q9HTX7 glycine dehydrogenase (decarboxylating) 2
                     (Pseudomonas aeruginosa PAO1) [pid:78.4%, q_cov:100.0%,
                     s_cov:100.0%, Eval:0.0e+00]"
                     /note="MGA_22"
     CDS             complement(24403..24789)
                     /product="glycine cleavage system H protein 2"
                     /inference="COORDINATES:ab initio
                     prediction:MetaGeneAnnotator"
                     /inference="similar to AA sequence:UniProtKB:Q9HTX6"
                     /transl_table=11
                     /codon_start=1
                     /translation="MSNIPSDLRYASSHEWARLEADGSISVGISDHAQEALGDVVFVEL
                     PEVGRTLSAGQEAGVVESVKAASDIYAPVSGEVIAVNEQLTDSPEQVNSDPYGSWFFRL
                     QPSDPAELEKLLDAAAYEAACAQA"
                     /locus_tag="LOCUS_00220"
                     /gene="gcvH2"
                     /note="Q9HTX6 glycine cleavage system H protein 2
                     (Pseudomonas aeruginosa PAO1) [pid:79.8%, q_cov:85.2%,
                     s_cov:84.5%, Eval:4.9e-48]"
                     /note="MGA_23"
     CDS             complement(24853..25935)
                     /product="aminomethyltransferase"
                     /inference="COORDINATES:ab initio
                     prediction:MetaGeneAnnotator"
                     /inference="similar to AA sequence:UniProtKB:Q9HTX5"
                     /transl_table=11
                     /codon_start=1
                     /translation="MGQRTPLYDQHLALGAKMVDFGGWDMPLHYGSQVEEHHQVRRDCG
                     VFDVSHMTVVDVAGAQAADYLRRLLANDVARLQSVGKALYTAMLNERGGVVDDLIVYLT
                     DWGYRLVVNAATREKDLAWMQRQAEGFAVEIRERPELAMLAIQGPSARERTAELVDQNR
                     ASLIEQLKPFQGLAEGDWFIGRTGYTGEDGLEIILPAEQAPDFLSELVGAGIPPIGLGA
                     RDTLRLEAGLNLYGQDMDEDVSPLAANMGWTVAWEPAERDFVGRQALEQQRAAGDLPRL
                     VGLVLEERGVLRAHQVVRVAGLGDGEITSGSFSPTLGKSIALARVPAGTGERAEVEIRG
                     KWYPVRVVQPTFVRHGKVLV"
                     /locus_tag="LOCUS_00230"
                     /gene="gcvT"
                     /EC_number="2.1.2.10"
                     /note="Q9HTX5 aminomethyltransferase (Pseudomonas
                     aeruginosa PAO1) [pid:81.7%, q_cov:100.0%, s_cov:100.0%,
                     Eval:4.8e-170]"
                     /note="MGA_24"
     CDS             complement(26074..27684)
                     /product="binding-protein-dependent transport system inner
                     membrane protein"
                     /inference="COORDINATES:ab initio
                     prediction:MetaGeneAnnotator"
                     /inference="similar to AA sequence:RefSeq:WP_011266271.1"
                     /transl_table=11
                     /codon_start=1
                     /translation="MSHPVEHRWYPIAFAVAALVLLPLSVLLLSWHEVDREIWSHLWET
                     QMPRLLGNTLTLVAGVSIGVALLGVSLAWLTALCEFPGRRWLDWALMLPFAIPAYVLAF
                     VFIGLLDFAGPVQSLAREWFGSDIRFPRVRSTGGGIVVLVLVFYPYVYLLARSAFLAQG
                     KGLMEAARVLGQSPLQAFWHVALPMARPAIGAGLALALMETLADFGAVSVFNFDTFTTA
                     IYKTWYGFFSLTSATQLASLLLLAVMLVLYGERRARGAARPANERARSAALYRLHGWKA
                     LAATGWCVLVFLCAFVVPVLQLLTWLWQRGRFDLDERYAALIMHTLSLGGLAAAVTVGV
                     ALLLAFARRQAPVRSIRAAVGLANLGYALPGSVLAVAIMLAFSYLDRELVIPLSTWLGG
                     AGKPILLGSLGALLVAYLIRFMAVAFGPLESSLARIRPSLPQASRSLGVGGPALFLRVY
                     LPLLLPGALSAALLVFVDVLKEMPATLIMRPFGWDTLAVRIFEMTSEGEWARASLPALT
                     LVLVGLLPVVLLIRRSARR"
                     /locus_tag="LOCUS_00240"
                     /note="WP_011266271.1 binding-protein-dependent transport
                     system inner membrane protein (Pseudomonas syringae pv.
                     syringae B728a) [pid:74.6%, q_cov:100.0%, s_cov:99.6%,
                     Eval:5.4e-230]"
                     /note="MGA_25"
     CDS             complement(27797..28798)
                     /product="putative binding protein component of ABC iron
                     transporter"
                     /inference="COORDINATES:ab initio
                     prediction:MetaGeneAnnotator"
                     /inference="similar to AA sequence:UniProtKB:Q9HTX3"
                     /transl_table=11
                     /codon_start=1
                     /translation="MQASKGFLAALTLTALSGAVQAADEVVVYSSRIDELIKPVFDAYT
                     EKTGVTVKFITDKEAPLMARLKAEGENTPADLLLTVDGGNLWQAEQMGILQPLDSEVVK
                     QNIPAQYRSSSDAWTGLSLRARTIVYSPQRVKEGELSTYEALAGDNWEGRLCLRTSKKV
                     YNQSLTATMIETHGAEKTEEIIRGWVDNLATDVFADDTALIQAIDAGQCDVGIVNTYYY
                     GRLHKSDPQLKAKLFWPNQGDRGVHVNLSGIGLTKHAPHPEAARKLVEWMTGPQAQSIF
                     ADINMEYPANPAVKPSAEVASWGDFKADTIPVEVAGKRQAEAIKLMDRAGWN"
                     /locus_tag="LOCUS_00250"
                     /note="Q9HTX3 putative binding protein component of ABC
                     iron transporter (Pseudomonas aeruginosa PAO1) [pid:80.5%,
                     q_cov:100.0%, s_cov:100.0%, Eval:1.2e-156]"
                     /note="MGA_26"
     CDS             complement(28896..30116)
                     /product="2-octaprenyl-3-methyl-6-methoxy-1,4-benzoquinol
                     hydroxylase"
                     /inference="COORDINATES:ab initio
                     prediction:MetaGeneAnnotator"
                     /inference="similar to AA sequence:RefSeq:WP_003115267.1"
                     /transl_table=11
                     /codon_start=1
                     /translation="MQADLVIVGAGMVGSTLALALAGSGLSILVVDAGALEVPAFEAAA
                     PFEPRVSALSMASQRILERVGAWPGIVSRRACRYTDMRVWDGSGTGQIHFSAASVHAEA
                     LGHIVENRVVQDALLDALRAGGEVELLGNASLQTLERDGTGWQIELADGRRIRSELVVA
                     ADGAQSTVRRLAGCETREWDYLHHAIVTSVRCAEPHLRTAWQRFTDDGPLAFLPLERAG
                     DQHWCSIVWSCTEPEARRLMALDDEAFRAALGRAFEYRLGEIQSVDPRLCIPLRQRHAK
                     RYVQPGLALVGDAAHVIHPLAGQGVNLGLLDAATLAEVLHAALTRGERPGELRVLSRYE
                     RRRMPHNLAMMAAMEGFERLFQADPLPLRWLRNAGLKGVEALPELKSMFVRQALGLTGD
                     LPELARA"
                     /locus_tag="LOCUS_00260"
                     /note="WP_003115267.1
                     2-octaprenyl-3-methyl-6-methoxy-1,4-benzoquinol hydroxylase
                     (Pseudomonas aeruginosa PAO1) [pid:71.4%, q_cov:99.8%,
                     s_cov:99.8%, Eval:1.2e-159]"
                     /note="MGA_27"
     CDS             complement(30178..31356)
                     /product="2-octaprenyl-6-methoxyphenyl hydroxylase"
                     /inference="COORDINATES:ab initio
                     prediction:MetaGeneAnnotator"
                     /inference="similar to AA sequence:RefSeq:WP_003099190.1"
                     /transl_table=11
                     /codon_start=1
                     /translation="MSTLAIIGGGLVGASLALALQAGARERGWMIQLIEPFAPGDEYQP
                     SYDARSTALSYGTRLIYERLGIWAEIARRAEPIRRIHVSERGKFGATRLDASNEGVPAL
                     GYVVENAWIGHCLWQALDDTVITRRCPAEVAALEPIETGYRLTLADGATLDCALAVLAD
                     GGRSALREQLGIHVRRRPYGQTALIANVTPGQPHQGLAYERFTEQGPMALLPLPDDRCA
                     LVWTRSHADAEQLALLDDTLFLEALQQAFGFRLGGFRQVGTRHLYPLALVEAEEQVRSG
                     LVVLGNAAHSLHPIAGQGYNLSLRDVDALADALLSSRAPLGDPALLHDYALRQQRDQWI
                     TVGFSDQVTRLFGDSGPFVSAGRSLGLIGLDLLPPAKRWFARQAMGLGVRPR"
                     /locus_tag="LOCUS_00270"
                     /gene="ubiH"
                     /note="WP_003099190.1 2-octaprenyl-6-methoxyphenyl
                     hydroxylase (Pseudomonas aeruginosa PAO1) [pid:69.8%,
                     q_cov:96.2%, s_cov:95.7%, Eval:4.7e-145]"
                     /note="MGA_28"
     CDS             complement(31358..32692)
                     /product="Xaa-Pro aminopeptidase"
                     /inference="COORDINATES:ab initio
                     prediction:MetaGeneAnnotator"
                     /inference="similar to AA sequence:RefSeq:WP_003114045.1"
                     /transl_table=11
                     /codon_start=1
                     /translation="MTRIPKSEYARRRKTLMEQMGPDSIAILPAAPMYIRNRDVEHVYR
                     QDSDFQYLSGFPEPEAVIALIPGREHGEYVLFCRERDPERELWDGLRAGQDGAVRDYGA
                     DDAFPIGDIDDILPGLIEGRERVYYAIGSNESFDHRLMEWIKTIRSKARQGAQPPSEFV
                     ALDHLLHDLRLYKSAAEVKVMQAAAEISARAHVRAMQAARPGLFEYHLEAELDYEFRKG
                     GAKMPAYGSIVASGRNACILHYRENDQPLKDGDLVLIDAGCEIDCYASDITRTFPVNGR
                     FSAEQKAIYELVLAANEEAFKHIAPGRHWNEAHEATVRVITAGLVELGLLQGEVDALIA
                     SEAYKPFYMHRAGHWLGMDVHDVGDYKVGGVWRELEPGMCMTVEPGIYIAADNQNVERR
                     WRGIGVRIEDDVVVTKTGCQVLTGGVPKRVEEIEALMAAVREEGL"
                     /locus_tag="LOCUS_00280"
                     /gene="pepP"
                     /note="WP_003114045.1 Xaa-Pro aminopeptidase (Pseudomonas
                     aeruginosa PAO1) [pid:82.6%, q_cov:99.5%, s_cov:99.5%,
                     Eval:1.4e-217]"
                     /note="MGA_29"
     CDS             complement(32702..33217)
                     /product="UPF0149 protein"
                     /inference="COORDINATES:ab initio
                     prediction:MetaGeneAnnotator"
                     /inference="similar to AA sequence:UniProtKB:Q87US2"
                     /transl_table=11
                     /codon_start=1
                     /translation="MLQNAPQAVSPAELHGLLLGRSCAGASFDPDAWLTDAADLLGEMP
                     EGPVRQALIGLQEMVKNELAGEDVALVLLLPSDEASLTERAVALGQWCQGFLAGFGLTA
                     GDRALSDEAREVLQDLAAIAQIQDSLEESEDGENDYMEVMEYLRVAPLLLFAECAKPLP
                     PTAKPSLH"
                     /locus_tag="LOCUS_00290"
                     /note="Q87US2 UPF0149 protein ([Pseudomonas syringae] pv.
                     tomato str. DC3000) [pid:67.3%, q_cov:100.0%, s_cov:92.9%,
                     Eval:1.0e-61]"
                     /note="MGA_30"
     CDS             33376..33585
                     /product="hypothetical protein"
                     /inference="COORDINATES:ab initio
                     prediction:MetaGeneAnnotator"
                     /transl_table=11
                     /codon_start=1
                     /translation="MEDADLRLLTAKLEQLIQRIEQLKAQNRLLQANEQAWREERAHLI
                     EKNEMARLKVESMISRLKALEQDS"
                     /locus_tag="LOCUS_00300"
                     /note="WP_003123689.1 hypothetical protein (Pseudomonas
                     aeruginosa PAO1) [pid:79.7%, q_cov:100.0%, s_cov:67.0%,
                     Eval:3.5e-25, partial hit]"
                     /note="MGA_31"
     CDS             33582..33896
                     /product="cell division protein ZapA"
                     /inference="COORDINATES:ab initio
                     prediction:MetaGeneAnnotator"
                     /inference="similar to AA sequence:UniProtKB:Q9HTW3"
                     /transl_table=11
                     /codon_start=1
                     /translation="MTQPNTVTVHIMDKEYCIACPPEERSNLEGAARYLDRKMRDIRSS
                     GKVIGADRVAVMAALNITHELLHKNDQLDAEASSAREHVRMLLERVDSALATDPNPSGN
                     "
                     /locus_tag="LOCUS_00310"
                     /gene="zapA"
                     /note="Q9HTW3 cell division protein ZapA (Pseudomonas
                     aeruginosa PAO1) [pid:75.0%, q_cov:92.3%, s_cov:92.3%,
                     Eval:3.6e-35]"
                     /note="MGA_32"
     CDS             34264..34896
                     /product="5-formyltetrahydrofolate cyclo-ligase"
                     /inference="COORDINATES:ab initio
                     prediction:MetaGeneAnnotator"
                     /inference="similar to AA sequence:UniProtKB:Q9HTW2"
                     /transl_table=11
                     /codon_start=1
                     /translation="MISAAGLSRAALRRQLRQARRSLSPLEQRLAAQRLYRLLAQHPLF
                     RRARHIALYLPNDGEIDPRPLLRAAQRRGKATYLPVLDPWPRTRMIFQRVRPGERLRPN
                     RFGIPEPVRAREAQRKVWTLDLLLMPLVGFDEAGGRLGMGGGFYDRSLAYRTRQKSWRK
                     PTLLGLAHECQKVDRLPLASWDVALDATVTDRDWYRPETCSRHDPDD"
                     /locus_tag="LOCUS_00320"
                     /EC_number="6.3.3.2"
                     /note="Q9HTW2 5-formyltetrahydrofolate cyclo-ligase
                     (Pseudomonas aeruginosa PAO1) [pid:75.5%, q_cov:87.6%,
                     s_cov:90.6%, Eval:1.7e-76]"
                     /note="MGA_33"
     CDS             complement(34893..35063)
                     /product="hypothetical protein"
                     /inference="COORDINATES:ab initio
                     prediction:MetaGeneAnnotator"
                     /inference="similar to AA sequence:RefSeq:WP_003317333.1"
                     /transl_table=11
                     /codon_start=1
                     /translation="MQGEAIIMKRKPDILWVLVLIFGLGVVTTGYTQSLWERQAEPGGA
                     PVLQTTTQAQR"
                     /locus_tag="LOCUS_00330"
                     /note="WP_003317333.1 hypothetical protein (Pseudomonas
                     syringae pv. syringae B728a) [pid:61.2%, q_cov:87.5%,
                     s_cov:90.0%, Eval:1.2e-09]"
                     /note="MGA_34"
     CDS             35225..35692
                     /product="EVE domain-containing protein"
                     /inference="COORDINATES:ab initio
                     prediction:MetaGeneAnnotator"
                     /inference="similar to AA sequence:RefSeq:WP_011266315.1"
                     /transl_table=11
                     /codon_start=1
                     /translation="MHYWLMKSEPDEFSIRDLENRGAGRWDGVRNYQARNFIRQMAAGD
                     LFYFYHSSCATPGIAGIGRITRSAYPDPLALDPQSDYFDPKASDANNPWSAVDIEFVER
                     FGEVLSLPLLKADPHLSELALVKKGSRLSVMPVDEQQWQAVLNLRDALLTG"
                     /locus_tag="LOCUS_00340"
                     /note="WP_011266315.1 EVE domain-containing protein
                     (Pseudomonas syringae pv. syringae B728a) [pid:67.8%,
                     q_cov:96.1%, s_cov:100.0%, Eval:1.5e-55]"
                     /note="MGA_35"
     CDS             complement(35682..36086)
                     /product="flagellar basal body-associated protein FliL"
                     /inference="COORDINATES:ab initio
                     prediction:MetaGeneAnnotator"
                     /inference="similar to AA sequence:RefSeq:WP_003096328.1"
                     /transl_table=11
                     /codon_start=1
                     /translation="MKRIIALVFVLGLALPVCAEEPAAEEGAPQVVYYALVPALVGNYG
                     GGERLKYYKADVALRITGKEAEEKVKHHEPLIRNQLVMLFSQQTDASLGSVEAKEQLRQ
                     EALKQVQEVLTQEEGKPLVDDLLFNNLIIQ"
                     /locus_tag="LOCUS_00350"
                     /note="WP_003096328.1 flagellar basal body-associated
                     protein FliL (Pseudomonas aeruginosa PAO1) [pid:65.9%,
                     q_cov:100.0%, s_cov:99.3%, Eval:1.5e-41]"
                     /note="MGA_36"
     CDS             36258..37235
                     /product="oxidoreductase"
                     /inference="COORDINATES:ab initio
                     prediction:MetaGeneAnnotator"
                     /inference="similar to AA sequence:RefSeq:WP_003114042.1"
                     /transl_table=11
                     /codon_start=1
                     /translation="MKAVLCKNFGPPENLVLEEVPSPSIKPNEVLLDVHAASVNFPDTL
                     IIEGKYQFKPPFPFSPGGEAAGVVAAVGEKVNHLKPGDRIMGLTGWGSFAEQVAVPAYN
                     ALPIPDGMNFETASAFSMTYGTSMHALKQRGNLQPGETLLVLGASGGVGLAAVEIGKAM
                     GARVIAAASTDEKLETAGQAGADELINYTEASLKERLKELTGGQGVDVIYDPVGGGLFE
                     EAFRSIAWNGRMLVVGFAAGEIPSLPANLPLLKGAALVGVFWGAFAQRQPHDNAANFKQ
                     LFAWYAEGKLKPVISQRYPLERTGEAIAALGQRKAIGKLVVTVR"
                     /locus_tag="LOCUS_00360"
                     /note="WP_003114042.1 oxidoreductase (Pseudomonas
                     aeruginosa PAO1) [pid:79.4%, q_cov:100.0%, s_cov:100.0%,
                     Eval:3.5e-148]"
                     /note="MGA_37"
     CDS             complement(37277..37759)
                     /product="protein-export protein SecB"
                     /inference="COORDINATES:ab initio
                     prediction:MetaGeneAnnotator"
                     /inference="similar to AA sequence:UniProtKB:Q87UH3"
                     /transl_table=11
                     /codon_start=1
                     /translation="MTEQANNGAAANEQQGAQFSLQRIYVRDLSFEAPKSPEIFRQEWN
                     PSVALDLNTKQKPLESDFFEVVLTLSVTVKTGEEVAFIAEVQQAGIFLIKGLDAGAMSH
                     TLGAFCPNILFPYAREALDNLVTRGSFPALMLAPVNFDALYAQEMARMQQGGQAQH"
                     /locus_tag="LOCUS_00370"
                     /gene="secB"
                     /note="Q87UH3 protein-export protein SecB ([Pseudomonas
                     syringae] pv. tomato str. DC3000) [pid:82.8%, q_cov:98.1%,
                     s_cov:95.7%, Eval:1.0e-70]"
                     /note="MGA_38"
     CDS             complement(37810..38064)
                     /product="glutaredoxin"
                     /inference="COORDINATES:ab initio
                     prediction:MetaGeneAnnotator"
                     /inference="similar to AA sequence:UniProtKB:Q9HU55"
                     /transl_table=11
                     /codon_start=1
                     /translation="MPKVVIYTTAWCPFCVRAKALLDNKGVAYEEIAVDGKPALRAEMA
                     SKAGRTSVPQIWIGERHVGGCDDLYALERAGRLDALLQA"
                     /locus_tag="LOCUS_00380"
                     /gene="grx"
                     /note="Q9HU55 glutaredoxin (Pseudomonas aeruginosa PAO1)
                     [pid:77.4%, q_cov:100.0%, s_cov:100.0%, Eval:9.0e-34]"
                     /note="MGA_39"
     CDS             complement(38067..38480)
                     /product="rhodanese-like domain-containing protein"
                     /inference="COORDINATES:ab initio
                     prediction:MetaGeneAnnotator"
                     /inference="similar to AA sequence:RefSeq:WP_003096058.1"
                     /transl_table=11
                     /codon_start=1
                     /translation="MLANLIEFVSNHYVLSSLFVVLLVLLVITEARKGGKSLTSRELTT
                     MVNGGQGVVLDVRPKKEFATGHIVDALNIPHDKLVSRMGELEKHKGKTLIVVDAMGQHA
                     GAVCRDLQKAGFTAAKLSGGISAWRGDNLPVVK"
                     /locus_tag="LOCUS_00390"
                     /note="WP_003096058.1 rhodanese-like domain-containing
                     protein (Pseudomonas aeruginosa PAO1) [pid:68.4%,
                     q_cov:99.3%, s_cov:97.8%, Eval:1.4e-47]"
                     /note="MGA_40"
     CDS             38622..40160
                     /product="2,3-bisphosphoglycerate-independent
                     phosphoglycerate mutase"
                     /inference="COORDINATES:ab initio
                     prediction:MetaGeneAnnotator"
                     /inference="similar to AA sequence:UniProtKB:Q9HU53"
                     /transl_table=11
                     /codon_start=1
                     /translation="MPSAPKPLVLVILDGFGHSDSPDFNAIHAAHTPVYDRLLATQPHG
                     LISGSGMDVGLPDGQMGNSEVGHMNLGAGRVVYQDFTRVTKAIRDGDFFSNPAICEAVD
                     KAVGAGKAVHILGLLSDGGVHSHQDHLVAMAELAAKRGAEKIYLHAFLDGRDTPPKSAQ
                     SSIELMQATFTRLGKGRIASLIGRYYAMDRDNRWERVEQAYKLIVEGQSEFHADYAVDG
                     LIAAYERGESDEFVKATTVGEPVRVEDGDAVVFMNFRADRARELTRCFVEPGFSEFQRA
                     RTPQLAGFVMLTQYAASIQAPAAFAPEALNNVLGEYLAKNGKTQLRIAETEKYAHVTFF
                     FSGGREEPFEGEERILIPSPKVATYDLQPEMSAPEVTDRIVEAIENQRYDVIVVNYANG
                     DMVGHTGVFEAAVKAVETLDACMGRLVEALEKVGGEALITADHGNVEQMEDVVTGQAHT
                     AHTCEPVPFIYVGKRKASIREGGVLADVAPTMLTLLGLPVPEEMTGHSIIQLND"
                     /locus_tag="LOCUS_00400"
                     /gene="gpmI"
                     /EC_number="5.4.2.12"
                     /note="Q9HU53 2,3-bisphosphoglycerate-independent
                     phosphoglycerate mutase (Pseudomonas aeruginosa PAO1)
                     [pid:81.3%, q_cov:99.6%, s_cov:99.8%, Eval:1.1e-240]"
                     /note="MGA_41"
     CDS             40258..41502
                     /product="hypothetical protein"
                     /inference="COORDINATES:ab initio
                     prediction:MetaGeneAnnotator"
                     /inference="similar to AA sequence:RefSeq:WP_003123645.1"
                     /transl_table=11
                     /codon_start=1
                     /translation="MLRALFALVMLCLAGSVIADERAATQQQIEAARKDIAELQKLLKT
                     IEQEKTGIQKQLKATESEMGELEKQVDTLQHEIDRGEAELQKLDDEKTTLEGARIEQQR
                     LIGIQARAAYRNGRQEYLKLLLNQQNPEKFSRTLTYYDYLSKARFEQVAQFNETLRQLA
                     NVEADIAAEQAKLAERRDGLEQRRAQLAEARQERRQALAKLNRDIASREQKLQARREDQ
                     AQLERVLNTIEQTLARQAREAEAARQRALAAAREQQRGGAGAGGGGPLVSSAGNSFGGP
                     FAKAKGKLPWPVDGRIVARYGTPRGGDARTKWDGVLIGAQAGTQVRAVHGGRVVFADWL
                     RGAGLLVILDHGNGYLSLYGHNQSLLRDAGDIVKAGDPIATVGTSGGQETAALYFAIRQ
                     QGRPSDPAQWCRAQG"
                     /locus_tag="LOCUS_00410"
                     /note="WP_003123645.1 hypothetical protein (Pseudomonas
                     aeruginosa PAO1) [pid:60.3%, q_cov:100.0%, s_cov:100.0%,
                     Eval:1.0e-142]"
                     /note="MGA_42"
     CDS             41527..42858
                     /product="peptidase S41"
                     /inference="COORDINATES:ab initio
                     prediction:MetaGeneAnnotator"
                     /inference="similar to AA sequence:RefSeq:WP_003413541.1"
                     /transl_table=11
                     /codon_start=1
                     /translation="MLHLRRFARPSLVALAVTLGSHGLAWAQEPAPQAAAAELPATTDK
                     APLPLDELRTFAEVLDRIKASYVEPVDDKTLLENAIKGMLSNLDPHSAYLEPDAFAELQ
                     ESTSGEFGGLGIEVGVEDGFIKVVSPIDDTPASRAGIEAGDLIIKIDGKPTKGMSMMDA
                     VAQMRGKPGSDITLTLVREGGKPYDVKLTRAVIKVKSVKSQLLEPGYGYLRVTQFQVNT
                     GEEVGKALARLKKDNGGKKLSGLVLDLRNNPGGVLQAAVEVSDHFLTKGLIVYTKGRIA
                     NSELRFSADPANASEGVPLVVLINGGSASASEIVAGALQDHKRAVVMGTDSFGKGSVQT
                     VLPLNNDRALKLTTALYYTPSGRSIQAQGIVPDIEVARAKLTREQAGEMLREADLAGHL
                     GNGNGGADRPSSSFAADKARPQDEDYQLGQALNLLKGLNLTRGQ"
                     /locus_tag="LOCUS_00420"
                     /EC_number="3.4.21.102"
                     /note="WP_003413541.1 peptidase S41 (Pseudomonas syringae
                     pv. syringae B728a) [pid:74.7%, q_cov:99.8%, s_cov:99.8%,
                     Eval:1.7e-183]"
                     /note="MGA_43"
     CDS             42855..43652
                     /product="hypothetical protein"
                     /inference="COORDINATES:ab initio
                     prediction:MetaGeneAnnotator"
                     /inference="similar to AA sequence:RefSeq:WP_004407320.1"
                     /transl_table=11
                     /codon_start=1
                     /translation="MNVTRGWLALGLAFSLVAPAYLAAAPEERPRLALVIDDLGQSPAR
                     DRRVLALPGPVALAILPDTPHARELAITAAHAGKTVMLHLPMAPAGGPFAWQPQLPGAE
                     RQRRLEAALAAVPHASGVNNHMGSAMTEQPEAMSQLMRELQRRRLFFLDSRTTPRTVAA
                     ASAQQVQLASLSRDIFLDDDASPAAVAERFQAAVALARRQGSVVLIGHPYDSTLSLLER
                     ELPRLAGRGIDWISLGQMIATRGNRAMAAHGKGGRYRSASTIR"
                     /locus_tag="LOCUS_00430"
                     /note="WP_004407320.1 hypothetical protein (Pseudomonas
                     syringae pv. syringae B728a) [pid:58.3%, q_cov:91.3%,
                     s_cov:92.7%, Eval:1.5e-76]"
                     /note="MGA_44"
     CDS             43728..44171
                     /product="hypothetical protein"
                     /inference="COORDINATES:ab initio
                     prediction:MetaGeneAnnotator"
                     /inference="similar to AA sequence:RefSeq:WP_010876332.1"
                     /transl_table=11
                     /codon_start=1
                     /translation="MDIQWWYWIVAGAVLIIMELVVPSFFILWFGVGALLVALALWLLP
                     GLSLTAQIALWSGASLVMVLLWFRVFAGDRLKTQSGTAQGEVIGEIGLLVSAVAPFQHG
                     KVRFQKPILGSEQWTCMAEEAIPAGERVRILAFEGNCVKVART"
                     /locus_tag="LOCUS_00440"
                     /note="WP_010876332.1 hypothetical protein
                     (Methanothermobacter thermautotrophicus str. Delta H)
                     [pid:27.8%, q_cov:89.8%, s_cov:85.6%, Eval:2.9e-07]"
                     /note="MGA_45"
     CDS             44216..45073
                     /product="membrane protein"
                     /inference="COORDINATES:ab initio
                     prediction:MetaGeneAnnotator"
                     /inference="similar to AA sequence:RefSeq:WP_002116544.1"
                     /transl_table=11
                     /codon_start=1
                     /translation="MTPGLVIAVVVAAIILITIAKGVRLVPQGDEWIVERLGRYQRTLI
                     PGLNILIPYMDNVAYKLVTKDQILDIEQQEVITKDNAVILTNALCFVKVTDPVKAVYGV
                     TDYKSAISNLTKTTLRQIIGEMELDEALSSRDIIKAKLRDSMAEQAGDWGLTVKGIEIQ
                     DISPSESMQRAMEMQAAAERERKATVTRAEGAKQAAILEAEARLESAKRDASAQVELAT
                     ASATAIKLVAESIGNDSGPMMYLLGEKYITSLENLASSGNAKMVVLPADLQTTLGGLLG
                     KAKL"
                     /locus_tag="LOCUS_00450"
                     /gene="qmcA"
                     /note="WP_002116544.1 membrane protein (Acinetobacter
                     pittii PHEA-2) [pid:56.0%, q_cov:96.5%, s_cov:96.8%,
                     Eval:1.7e-84]"
                     /note="MGA_46"
     CDS             complement(45108..45857)
                     /product="hypothetical protein"
                     /inference="COORDINATES:ab initio
                     prediction:MetaGeneAnnotator"
                     /inference="similar to AA sequence:RefSeq:WP_003106330.1"
                     /transl_table=11
                     /codon_start=1
                     /translation="MFKALITTMAATLLGCTLAHAESTPRIDLLTENFPPYNMAEDGKN
                     FARDEHISGIAADIVREMFQRAGIEYTLTLRFPWERIYKMTLDNPDYGIFVTARLPERE
                     ALFKWVGPIGPDDWVLLARADSPITLRSLDEARQYQIGAYKGDAIAEHLEGQGLQPQLA
                     LRDQENVKKLIDGKIDLWATGDPAGRYLARQDGVTGLKRVLRFDSAELYLALNKQVDDQ
                     TVQRLQQALDQMRADGTVDAINARYLD"
                     /locus_tag="LOCUS_00460"
                     /note="WP_003106330.1 hypothetical protein (Pseudomonas
                     aeruginosa PAO1) [pid:66.4%, q_cov:99.6%, s_cov:100.0%,
                     Eval:1.3e-90]"
                     /note="MGA_47"
     CDS             complement(45946..46716)
                     /product="imidazole glycerol phosphate synthase subunit
                     hisF1"
                     /inference="COORDINATES:ab initio
                     prediction:MetaGeneAnnotator"
                     /inference="similar to AA sequence:UniProtKB:Q9HU44"
                     /transl_table=11
                     /codon_start=1
                     /translation="MALAKRIIPCLDVDNGRVVKGVQFENIRDAGDPVEIARRYDEQGA
                     DEITFLDITASVDNRDTTLHTVERMASQVFIPLTVGGGVRTVQDIRNLLNAGADKVSIN
                     TAAVFNPEFVGEAADRFGSQCIVVAIDAKRVSAPGQPGRWEIFTHGGRKPTGLDAVAWA
                     KKMEDLGAGEILLTSMDQDGVKSGYDLGVTRAISEAVGVPVIASGGVGNLQHLADGILE
                     GKADAVLAASIFHFGEYTVPEAKAYLAARGIVVR"
                     /locus_tag="LOCUS_00470"
                     /gene="hisF1"
                     /EC_number="4.1.3.-"
                     /note="Q9HU44 imidazole glycerol phosphate synthase subunit
                     hisF1 (Pseudomonas aeruginosa PAO1) [pid:95.3%,
                     q_cov:100.0%, s_cov:100.0%, Eval:1.8e-135]"
                     /note="MGA_48"
     CDS             complement(46870..47613)
                     /product="1-(5-phosphoribosyl)-5-[(5-phosphoribosylamino)me
                     thylideneamino] imidazole-4-carboxamide isomerase"
                     /inference="COORDINATES:ab initio
                     prediction:MetaGeneAnnotator"
                     /inference="similar to AA sequence:UniProtKB:Q9HU43"
                     /transl_table=11
                     /codon_start=1
                     /translation="MLIIPAIDLKDGACVRLRQGLMDDATVFSDDPVAMAAKWVQAGCR
                     RLHLVDLNGAFEGQPVNGEVVTAIARRYPDLPIQIGGGIRTLETIEHYVRAGVSYVIIG
                     TKAVKEPEFVTEACRAFPGKVIVGLDAKGGFVATDGWAEVSGVQAVDLARRFEADGVSA
                     IVYTDIAKDGMMQGCNVEATVALANASRIPVIASGGIHNIGDIQKLLDTNTPGIIGAIT
                     GRAIYEGTLDVAEAQALCDLKDKDE"
                     /locus_tag="LOCUS_00480"
                     /gene="hisA"
                     /EC_number="5.3.1.16"
                     /note="Q9HU43
                     1-(5-phosphoribosyl)-5-[(5-phosphoribosylamino)methylidenea
                     mino] imidazole-4-carboxamide isomerase (Pseudomonas
                     aeruginosa PAO1) [pid:92.9%, q_cov:97.6%, s_cov:98.4%,
                     Eval:4.2e-126]"
                     /note="MGA_49"
     CDS             complement(47650..47910)
                     /product="1-(5-phosphoribosyl)-5-[(5-phosphoribosylamino)me
                     thylideneamino] imidazole-4-carboxamide isomerase"
                     /inference="COORDINATES:ab initio
                     prediction:MetaGeneAnnotator"
                     /inference="similar to AA sequence:RefSeq:WP_004397145.1"
                     /transl_table=11
                     /codon_start=1
                     /translation="MSRAKLKPPVLTLDAAQEQAAQQVIKRFLEDRFELELGSFEAQEV
                     LDLFAREIAPLYYNKAIFDVQSHLKERFESIESDLWALEKS"
                     /locus_tag="LOCUS_00490"
                     /note="WP_004397145.1
                     1-(5-phosphoribosyl)-5-[(5-phosphoribosylamino)methylidenea
                     mino] imidazole-4-carboxamide isomerase ([Pseudomonas
                     syringae] pv. tomato str. DC3000) [pid:70.9%, q_cov:100.0%,
                     s_cov:100.0%, Eval:1.5e-28]"
                     /note="MGA_50"
     CDS             complement(47911..48549)
                     /product="imidazole glycerol phosphate synthase subunit
                     HisH 1"
                     /inference="COORDINATES:ab initio
                     prediction:MetaGeneAnnotator"
                     /inference="similar to AA sequence:UniProtKB:Q9HU42"
                     /transl_table=11
                     /codon_start=1
                     /translation="MQTVAVIDYGMGNLHSVAKALEHVGAGRVLITSDAQVIREADRVV
                     FPGVGAIRDCMAEIRRLGFDELVREVSQDRPFLGICVGMQALMERSEENDGVDCIGLFP
                     GQVRFFGKDLHEDGEHLKVPHMGWNEVKQVVDHPLWHAIPDNGRFYFVHSYYIEAGNPR
                     QVVGRGHYGNDFAAALADGSRFAVQFHPEKSHTHGLQLLQNFAAWDGRW"
                     /locus_tag="LOCUS_00500"
                     /gene="hisH1"
                     /EC_number="2.4.2.-"
                     /note="Q9HU42 imidazole glycerol phosphate synthase subunit
                     HisH 1 (Pseudomonas aeruginosa PAO1) [pid:92.0%,
                     q_cov:100.0%, s_cov:99.5%, Eval:3.3e-115]"
                     /note="MGA_51"
     CDS             complement(48549..49142)
                     /product="imidazoleglycerol-phosphate dehydratase"
                     /inference="COORDINATES:ab initio
                     prediction:MetaGeneAnnotator"
                     /inference="similar to AA sequence:UniProtKB:Q4ZLP8"
                     /transl_table=11
                     /codon_start=1
                     /translation="MSERTACVERNTLETQVKVTINLDGTGKARFAIGVPFLEHMLDQI
                     ARHGLIDLDIECNGDLHIDDHHTVEDVGITLGQAFAKAVGDKKGMTRYGHSYVPLDEAL
                     SRVVIDFSGRPGLTMNVPYTRAVVGKFDVDLFQEFFQGFVNHALVTLHIDNLRGTNTHH
                     QIETVFKAFGRALRMAIELDPRMAGQMPSTKGCL"
                     /locus_tag="LOCUS_00510"
                     /gene="hisB"
                     /EC_number="4.2.1.19"
                     /note="Q4ZLP8 imidazoleglycerol-phosphate dehydratase
                     (Pseudomonas syringae pv. syringae B728a) [pid:87.8%,
                     q_cov:100.0%, s_cov:100.0%, Eval:1.6e-97]"
                     /note="MGA_52"
     CDS             49236..49706
                     /product="hypothetical protein"
                     /inference="COORDINATES:ab initio
                     prediction:MetaGeneAnnotator"
                     /inference="similar to AA sequence:RefSeq:WP_003112623.1"
                     /transl_table=11
                     /codon_start=1
                     /translation="MAVRLAQRDVMLGAPHARAKAMPVYVETLRQPSEQDRQDLAKIYA
                     DAPQWLFEPHADAQALIAAGLAAGTLIAGRFNDRLLGAALLTPGDRAWHLSHLCVRRIT
                     RQRGVGRRLLDEARRMASEAGCELRLSAPAGHLEASALAARTHLPLDPLAPQ"
                     /locus_tag="LOCUS_00520"
                     /note="WP_003112623.1 hypothetical protein (Pseudomonas
                     aeruginosa PAO1) [pid:75.0%, q_cov:84.6%, s_cov:100.0%,
                     Eval:1.1e-47]"
                     /note="MGA_53"
     CDS             49824..52043
                     /product="hypothetical protein"
                     /inference="COORDINATES:ab initio
                     prediction:MetaGeneAnnotator"
                     /inference="similar to AA sequence:RefSeq:WP_003112620.1"
                     /transl_table=11
                     /codon_start=1
                     /translation="MKSLGKILGLLALGLLLILVALGFALTHLFDPNDYKDEIRELARE
                     RAGLELNIKGDIGWSLFPWLGLELHDTTLASARTPEQPFADLRMLGLSVRVLPLLRREV
                     QMSDITVNGLNLMLARDEQGHGNWEGLGESATGPAAAAEPSPNQSELARPASEARPGKP
                     IQLDIDSLTVSDARVAYHDARSGQQYSAEGIELSTGAIRERSAIPVKLSAFFGSNQPVM
                     RARTELQGELRFDNELRRYQLDNLRLNGEASGEPLQGKTLAFSAQGQLLVDRAAQIAEW
                     TGLKLTANQLRGLGELKVRDLESEPKLSGALSIAEFDLGDFLEGLGQSLPPMADANALT
                     KVELVTHLNGTPESLLLEELKLQVDDSHFTGRLGISDFKRQALLVELKGDRLDLDRYLP
                     ATPAEQGASQARKSEVEQTEASAIGSGTTPLPDKPTQQAWSAEKVLPVDRLRSLDASVT
                     LLLDSLRLERLPFEGVSLKASGKGGLLTLEHLRGGLFGGRLESSASLDARPAQPTIKVH
                     KSLSRIPVERLLESQGEKVTLKGLLNLDGDLTTLGNSQKDWVDNLNGTLGFIVDNGVLV
                     DANLEQQLCRAIATLNRKELGSEPRAKDTPFRELKGNLRLRDGVANNPDLKVSIPGLTV
                     NGNGDIDLRVLGMDYRVGIVIEGDKGAMPDPACQVNERYVGVEWPLRCRGPLELGAKAC
                     RFDKDGLGKIAARLAGEKLSEKIEEKLGDKVSPELKDALKGLFKR"
                     /locus_tag="LOCUS_00530"
                     /note="WP_003112620.1 hypothetical protein (Pseudomonas
                     aeruginosa PAO1) [pid:62.4%, q_cov:97.8%, s_cov:97.7%,
                     Eval:4.1e-263]"
                     /note="MGA_54"
     CDS             52040..53107
                     /product="A/G-specific adenine glycosylase"
                     /inference="COORDINATES:ab initio
                     prediction:MetaGeneAnnotator"
                     /inference="similar to AA sequence:RefSeq:WP_003110600.1"
                     /transl_table=11
                     /codon_start=1
                     /translation="MTPEQFGDAVLSWYDRHGRKDLPWQQGITPYRVWVSEIMLQQTQV
                     GTVLGYFDRFMAALPDVQALAAASEDEVLHLWTGLGYYSRARNLHKTAKLVVERHGGEF
                     PRDVTALAELPGIGRSTAGAIASLSMGLRAPILDGNVKRVLARYTAQAGYPGEPRVARQ
                     LWEVAERYTPMRRVNHYTQAMMDLGATLCTRSKPSCLLCPLRDGCKAHLLGRETAFPEP
                     KPRKALPQKRTLMPLLANEDNAILLYRRPSSGLWGGLWSLPEVDDLGELQPLVERHGLQ
                     LEEPHGLPELTHTFSHFQLAIEPWLIRVKSAGHVVAEADWLWYNLASPPRLGLAAPVKT
                     LLKRAAAELIAGETP"
                     /locus_tag="LOCUS_00540"
                     /gene="mutY"
                     /note="WP_003110600.1 A/G-specific adenine glycosylase
                     (Pseudomonas aeruginosa PAO1) [pid:83.0%, q_cov:99.2%,
                     s_cov:99.2%, Eval:1.9e-171]"
                     /note="MGA_55"
     CDS             53104..53376
                     /product="putative Fe(2+)-trafficking protein"
                     /inference="COORDINATES:ab initio
                     prediction:MetaGeneAnnotator"
                     /inference="similar to AA sequence:UniProtKB:Q9HU36"
                     /transl_table=11
                     /codon_start=1
                     /translation="MTRTVHCRKYNEELPGLDRPPYPGPKGEDIYNNVSKKAWEDWQKH
                     QTMLINERRLNMMNAEDRKFLQAEMDKFLSGEEYAKAEGYVPPSE"
                     /locus_tag="LOCUS_00550"
                     /note="Q9HU36 putative Fe(2+)-trafficking protein
                     (Pseudomonas aeruginosa PAO1) [pid:88.8%, q_cov:98.9%,
                     s_cov:98.9%, Eval:7.4e-44]"
                     /note="MGA_56"
     tRNA            53497..53572
                     /product="tRNA-Phe"
                     /inference="COORDINATES:profile:Aragorn:1.2.38"
                     /locus_tag="LOCUS_t00010"
                     /note="Aragorn_1"
     CDS             53846..55978
                     /product="TonB-dependent receptor"
                     /inference="COORDINATES:ab initio
                     prediction:MetaGeneAnnotator"
                     /inference="similar to AA sequence:RefSeq:WP_011074066.1"
                     /transl_table=11
                     /codon_start=1
                     /translation="MSGKSNLYLSASLAVLSLYALPSLAEDAKELEAITISATRAGSEA
                     GKTPQKITVITREQIEQQLAITSDHGAVLSNLIPSYSPSRQKMTSAGETFRGRSALILI
                     DGVPQSTPLRDSQRDGYVIDLSMVERIEVIHGASAEHGLGATGGIINYVTRRPASGTLR
                     QHAGVSVTAPGDYDSEGLGYKLDYRVEGTQGNLDYLASASWQTQGMFYDAHGDLIGVDD
                     TQGDVMDSTSHDLLLKLGYWLDDNQSLGLMINRYQVEGEHDYVNVPGDADAGIPATSRK
                     GEPLGKAPQNEVLATSLTYKNADFHGNELGLQLYSQRFRARFGGGYNGTFQDAAIAPLG
                     TLFDQSQNESDKFGGKLTLSRDGLLDNHLKLTGGLDVLQDTTSQQLILTDREWVPETVF
                     RNYAPFLQAEIRALEQLTLFAGVRHEFAELEVDSFRTIASTNRPLGGVAVEGGQPNFEE
                     TLYNAGLVWQMNDWAQLFANYSEGFGMPDVGRVLRGIGTPGTRVDEFLDLQPIVTENRE
                     VGLRLNHGPFDAEISYYESDADLGSRLNSVGGVYQVRRERTEIDGIEFTGGWQVNEAHR
                     LKLSYAQVNGQSDTDGDGKVDTDLDGANISPDRYGLSWQANWNDNLHSLLQANHYASRS
                     FDTPGLEFDGYTLVDASLGYRLPIGVVSLGIENLFNRDYLTYYTQAANSGSDVTRNGRV
                     FNGRGRTFTLGYQVSF"
                     /locus_tag="LOCUS_00560"
                     /note="WP_011074066.1 TonB-dependent receptor (Shewanella
                     oneidensis MR-1) [pid:41.7%, q_cov:96.1%, s_cov:95.4%,
                     Eval:4.8e-152]"
                     /note="MGA_57"
     CDS             56104..56880
                     /product="hypothetical protein"
                     /inference="COORDINATES:ab initio
                     prediction:MetaGeneAnnotator"
                     /transl_table=11
                     /codon_start=1
                     /translation="MRSVASTILAGMALILAMPAGAWQFVTEDFPPFTYPAAHSAPGSA
                     DAAGAGPMAEVVQAVCARLARPCSITVYPWRRALALAEAGQVDGIFTVIRSPQREQAFH
                     VSRMLVTSHYGLYGLNGSAFVYHQPMDLAGRTLGVYGPSGTSIVLREQVRDVPDVHLQL
                     VADNRRLLQMLAAGRFGADGLAAVNQDVAWHLIDELQLDNLREVGVLATVSYGIGLSRK
                     RVGQAEFQRFADALAAAMADGSVAAILRRYQLEPAD"
                     /locus_tag="LOCUS_00570"
                     /note="MGA_58"
     CDS             56989..59025
                     /product="choline transporter"
                     /inference="COORDINATES:ab initio
                     prediction:MetaGeneAnnotator"
                     /inference="similar to AA sequence:RefSeq:WP_013097075.1"
                     /transl_table=11
                     /codon_start=1
                     /translation="MDRKLPKAIIVYPVFIPAVAITLLLVIGTISNPSLAAQTFDAVLA
                     YITRSFGWFYMLSVAFFLIFIVGIALTKWGNIKLGPDHAEPQYSFPAWFAMLFSAGYGI
                     ALLFFGVAEPVLHYSTPPAGAPETVDAAKQAMQIAFFHWGFHIWGIFGIVGLALAYFAF
                     RHGLPLSLRSALYPLIGDRIYGPIGHFVDVLVILGTLFGIATTLGLSVTQINAGLNYLW
                     PSIPVSEWVQVVAIVIITLMAIASVVAGLDKGVKNLSLLNILLATLLMLFVLAVGPTIF
                     ILETFLQNTGSYLNNIVERTFNLQAYSRSDWIGNWTLFIFGWTISWSPFVGLFIAKISR
                     GRTIRQFVFGVMIVPTLFTFFWFSVFGDTALHLIMVEGYTALIQEVQADHAIALFKLFE
                     QLPLSAFASLLAVILIVTFFVTSSDSGSLVIDSIAAGGAAQTPVWQRVFWASIEGLVAA
                     TLLLAGGLSALQTMAITSGLPFCVLMMLIALGMWRALVIEGHQLNLQSQAQGGRLSATG
                     PGVWKRRLAGLVNFPAREEVDAFMGSTVLKAMRRVQRGLVEQGWPAEVHVDEQNARLYL
                     EVIKDDQLDFIYEIRLMSYATPSFAQPTSADGDEHYYRAEVFLRRGGQSYDIYGYDQQD
                     IISDILDQFEKYLHFLHISPGSLPWRMEEHDEMLNNEAQQPAR"
                     /locus_tag="LOCUS_00580"
                     /note="WP_013097075.1 choline transporter (Enterobacter
                     cloacae subsp. cloacae ATCC 13047) [pid:50.3%, q_cov:94.4%,
                     s_cov:97.0%, Eval:6.5e-191]"
                     /note="MGA_59"
     CDS             59262..60035
                     /product="ABC transporter ATP-binding protein"
                     /inference="COORDINATES:ab initio
                     prediction:MetaGeneAnnotator"
                     /inference="similar to AA sequence:RefSeq:WP_003096153.1"
                     /transl_table=11
                     /codon_start=1
                     /translation="MAEAIPALEIRNLHKRYGDLEVLKGISLTARDGDVISILGSSGSG
                     KSTFLRCINLLENPNEGEIYVAGEQLKLKRDKAGDLVAADGKQLNRIRSELGFVFQNFN
                     LWPHMTILDNIIEAPRRVLGQSKAEATEVAEALLAKVGIADKRHVYPNQLSGGQQQRAA
                     IARTLAMQPKVILFDEPTSALDPEMVQEVLSVIRSLAEEGRTMLLVTHEMNFAKQVSSE
                     VVFLHQGLVEEHGTPEQVFDNPQSARCKQFMSSHR"
                     /locus_tag="LOCUS_00590"
                     /note="WP_003096153.1 ABC transporter ATP-binding protein
                     (Pseudomonas aeruginosa PAO1) [pid:84.8%, q_cov:100.0%,
                     s_cov:100.0%, Eval:1.1e-121]"
                     /note="MGA_60"
     CDS             60051..60806
                     /product="amino acid ABC transporter substrate-binding
                     protein"
                     /inference="COORDINATES:ab initio
                     prediction:MetaGeneAnnotator"
                     /inference="similar to AA sequence:RefSeq:WP_003096156.1"
                     /transl_table=11
                     /codon_start=1
                     /translation="MKSYKKILLTAAVSLVLGAQAFAAEKLRIGTEGAYPPFNLIDASG
                     KVVGFDLDIAHALCAKMKVECEVVTSDWDGIIPALNAGKFDFLAASMSVTEERKQAVDF
                     TDHYYTNKLQYVAPKSVDFKTDKDYLDGKVIGAQRATIAGTWLEDNLDDVVDIKLYDTQ
                     ENAYLDLAAGRVDGILADTFVQWEWLKSDAGKDFEFKGEPVFDDDKIAIAVRKGNDELR
                     ERLNKALAEIIADGTYKQINDKYFPFSIY"
                     /locus_tag="LOCUS_00600"
                     /note="WP_003096156.1 amino acid ABC transporter
                     substrate-binding protein (Pseudomonas aeruginosa PAO1)
                     [pid:81.7%, q_cov:100.0%, s_cov:100.0%, Eval:1.5e-115]"
                     /note="MGA_61"
     CDS             60922..61617
                     /product="ABC transporter permease"
                     /inference="COORDINATES:ab initio
                     prediction:MetaGeneAnnotator"
                     /inference="similar to AA sequence:RefSeq:WP_011105443.1"
                     /transl_table=11
                     /codon_start=1
                     /translation="MIPDLHGFGPALAAGTWMTIQLALASLALGLVLGLLGALAKTSPL
                     SALRWLGGTYSTIVRGVPELLWVLLIYFGTIGLIRAIGELFGIENLALSPFVAGTIALG
                     LCFGAYATEVFRGALLAIPKGHREAGLALGLGKRRIFLRLILPQMWRLALPGLGNLFMI
                     LMKDTALVSVIGLEEIMRQSQIAVTASKEPFTFFLVAAFIYLCLTILAMTGMHFLEKRA
                     GRGFVRSAT"
                     /locus_tag="LOCUS_00610"
                     /note="WP_011105443.1 ABC transporter permease
                     ([Pseudomonas syringae] pv. tomato str. DC3000) [pid:75.4%,
                     q_cov:98.7%, s_cov:98.7%, Eval:1.3e-94]"
                     /note="MGA_62"
     CDS             61614..62303
                     /product="ABC transporter permease"
                     /inference="COORDINATES:ab initio
                     prediction:MetaGeneAnnotator"
                     /inference="similar to AA sequence:RefSeq:WP_003318320.1"
                     /transl_table=11
                     /codon_start=1
                     /translation="MSWDLFIKWLPSFLEGAWLTLQLVGISVIAGLIFALPLGIARASR
                     HFPVRALPYAYIFFFRGTPLLVQLFLVYYGMAQFDAVRQSALWPYLRDPYWCAIITMTM
                     HTAAYIAEIIRGAIQNVPHGEIEAARALGMSRSQALLHIILPRATRIGLPAYSNEVILM
                     LKASALASTITLLELTGMARKIAARTYMHEEMFLTAGLIYLVIAFILMQGFKALERWLR
                     VDACQGR"
                     /locus_tag="LOCUS_00620"
                     /note="WP_003318320.1 ABC transporter permease (Pseudomonas
                     syringae pv. syringae B728a) [pid:76.0%, q_cov:100.0%,
                     s_cov:100.0%, Eval:2.2e-99]"
                     /note="MGA_63"
     CDS             62417..63319
                     /product="D-hexose-6-phosphate mutarotase"
                     /inference="COORDINATES:ab initio
                     prediction:MetaGeneAnnotator"
                     /inference="similar to AA sequence:RefSeq:WP_011269392.1"
                     /transl_table=11
                     /codon_start=1
                     /translation="MLVDIQRIEMGQLACWRLRRGSSELLVAEQGAQILRYGQDGMEPV
                     IWLSEQATFERGQPVRGGIPVCWPWFGDLARNPQAIRNQYAGTQSAPFHGLVRAIDWQV
                     VTSACEADAATIELTCAAAAAGELPGWPHRVEVTLRIRLGEALEVSLSSRNLDDHPVSI
                     SQALHSYLATADIHQTRVAGLDACPYVDTLADWQNHEQQGDLRFHGETDRIYLALADTL
                     TLVDTAGRRSLQLLSTGSRSAILWNPWIEKSKRLSQFATDAWQRMLCIETANVLDDARR
                     LAPGECHTLGVRFLANSQA"
                     /locus_tag="LOCUS_00630"
                     /note="WP_011269392.1 D-hexose-6-phosphate mutarotase
                     (Pseudomonas syringae pv. syringae B728a) [pid:50.7%,
                     q_cov:96.0%, s_cov:94.7%, Eval:1.1e-84]"
                     /note="MGA_64"
     CDS             63668..65230
                     /product="type VI secretion-associated protein"
                     /inference="COORDINATES:ab initio
                     prediction:MetaGeneAnnotator"
                     /inference="similar to AA sequence:RefSeq:WP_011105494.1"
                     /transl_table=11
                     /codon_start=1
                     /translation="MTFSSALSKHYLQLVTRPIGEASFAGDDVRYSSEFELLEHELSKA
                     TAVHATAVIDWQKVRSGCELLLETQSKDLRIAAWLAWSLYQRESFSGLHAGLEAIHRLC
                     AEHWHTLHPRKPRTRGAAISWLVPRLEQVLTDEVPVGEQLALFRALADSLHGLEACLSN
                     ALGEDAPLLLPLCRQLDGMIRRATQDKPQPGAVGAAIAQVKQVATQVLSGSTPIDSDKD
                     AQKTLRALQEQARPLAAWWLKQKATDLKPLRLSRTLLWLGIEALPERNAEQVTALRGLP
                     ADKLASFRERFDQGAYAELAVDLETSIARAPFWLDGQRLVWDCLQALDAPLAMREVEIQ
                     LALFLQRLPGLDELRFHDGVPFADAETRAWIASQVLPHLQTPDTRREPTLVAAGQLPAW
                     ESALEQSLPLLRKDGLKAAVQQLKAGLAGAQGGRERFHWQLALARLCMQAKKHELAKTQ
                     LESLDQTLSATGLGDWEPDLALEVLRLLHHCCEVLPQNHAVRESKDEIYRRLCHLDLEV
                     VLD"
                     /locus_tag="LOCUS_00640"
                     /note="WP_011105494.1 type VI secretion-associated protein
                     ([Pseudomonas syringae] pv. tomato str. DC3000) [pid:62.7%,
                     q_cov:100.0%, s_cov:100.0%, Eval:1.9e-192]"
                     /note="MGA_65"
     CDS             65263..65769
                     /product="type VI secretion system-associated protein"
                     /inference="COORDINATES:ab initio
                     prediction:MetaGeneAnnotator"
                     /inference="similar to AA sequence:RefSeq:WP_003114607.1"
                     /transl_table=11
                     /codon_start=1
                     /translation="MAKEGSVAPKERINVTFKPATGGAQEEIELPLKLMVLGDFTQRAD
                     DRKIEDRKPIAIDKNSFDEVLAKQELNLTFGVPNRLQDEQTDDELAVQLRINSMKDFNP
                     ANLVEQVPELKKLMELRDALVALKGPLGNAPAFRKAIESVLADDDSRERVLGELGLAAK
                     EHLDA"
                     /locus_tag="LOCUS_00650"
                     /note="WP_003114607.1 type VI secretion system-associated
                     protein (Pseudomonas aeruginosa PAO1) [pid:83.9%,
                     q_cov:100.0%, s_cov:100.0%, Eval:3.9e-74]"
                     /note="MGA_66"
     CDS             65796..67274
                     /product="type VI secretion protein"
                     /inference="COORDINATES:ab initio
                     prediction:MetaGeneAnnotator"
                     /inference="similar to AA sequence:RefSeq:WP_011105492.1"
                     /transl_table=11
                     /codon_start=1
                     /translation="MSTSAAAVDSGTQLADLGILDRIIAETKLTPDDEAYDIAKRGVSA
                     FIEELLKPQNEHEPVKKALVDRMIAEIDAKLSQQMDEILHHPQFQALESSWRGLKLLVD
                     RTNFRENIKLEILNASKQDLLDDFEDSPEVVQSGLYKHIYTAEYGQFGGQPVGALIANY
                     FFDPSAPDIKTLQYVSSVASMSHAPFIAAAGPKFFGLESFTGLPDLKDLKDHFEGPQFA
                     KWQSFREQEDARYVGLTVPRFLLRNPYDPEDNPVKSFVYKENVAGSHEHYLWGNTAYTF
                     ASRLTDSFAKFRWCPNIIGPQSGGAVEDLPLHHFESMGEIETKIPTEVLVSDRREYELA
                     EEGFIALTMRKGSDNAAFFSANSAQKPKFFGNSEEGKNAELNYKLGTQLPYLFIVNRLA
                     HYLKVLQREQIGAWKERTDLELELNKWIRQFVADQENPSAEVRSRRPLRAAQVVVSDVE
                     GEPGWYRVSLNVRPHFKYMGADFTLSLVGKLDKE"
                     /locus_tag="LOCUS_00660"
                     /note="WP_011105492.1 type VI secretion protein
                     ([Pseudomonas syringae] pv. tomato str. DC3000) [pid:86.2%,
                     q_cov:100.0%, s_cov:100.0%, Eval:6.3e-254]"
                     /note="MGA_67"
     CDS             67279..67686
                     /product="hypothetical protein"
                     /inference="COORDINATES:ab initio
                     prediction:MetaGeneAnnotator"
                     /inference="similar to AA sequence:RefSeq:WP_003097809.1"
                     /transl_table=11
                     /codon_start=1
                     /translation="MNGYGSLFERLGGDADRRAGWSREIAAMASVAAHLTKMLSTRAGS
                     VQTLPDYGLPDLNDMRLSLHDSLQQARAAIERFIEAYEPRLRQVRVVPLPRDHDPLTLA
                     FAIEGLLEIEGCKRQVSFSARLDGSGQVSVE"
                     /locus_tag="LOCUS_00670"
                     /note="WP_003097809.1 hypothetical protein (Pseudomonas
                     aeruginosa PAO1) [pid:80.6%, q_cov:99.3%, s_cov:99.3%,
                     Eval:3.5e-54]"
                     /note="MGA_68"
     CDS             67696..69603
                     /product="hypothetical protein"
                     /inference="COORDINATES:ab initio
                     prediction:MetaGeneAnnotator"
                     /inference="similar to AA sequence:RefSeq:WP_011268313.1"
                     /transl_table=11
                     /codon_start=1
                     /translation="MSGKPAARLGDPTACPVPGHGNNPIEAGSPDVLFDGLPAARMGDA
                     SACGGAMASAVIPTVLINGKPAAVVGSVGNHGNVVTAGSGTVVIGSSHNAAPFLAPAAL
                     RIAKAVTAAAAVAEAFRSSEPIARTWQEEPGDLAPLGVEEEDEEEELVEQPQQAITLRI
                     GVFFDGTGNNLANAAVTEKCRQDDLTLLDERTLGEVVEYCRAHGFSDSEGKGFFTQTPD
                     NSYGNAPSNVARLFDLYQDDATRSLAGGERSASIKAYLEGIGTSSGEEDSAYGLATGMG
                     DTGVVARVMQSPQKIQESLDRLLGNNPDLEIEGLELDIFGFSRGAAAARHFANEILKSE
                     SGVLASLFNAQAPGFSAKFDWATNVQINFIGLFDTVAAVADPFSWDFSPADHLNPGVNL
                     YLPPGCARKVVQLTARDEMRWNFALNSVAPHHQEIALPGAHSDIGGGYLPIAQEKLILS
                     RPVTSTVPAGAPVERTHAWSKTERQYEKWKALGFPESQLKKDVRPIRKIHPRGVNHPPE
                     ELMLGLVTIERSIRGELSLVYLRVMRELAVRQGVPFDFIDEKESATALPEDLQGIAEKL
                     MAFSRGGRYDLDEDEERLLRTRYIHLSAHWKPTSGLLISKPAPNVRLVYSNKPQQGYPE
                     "
                     /locus_tag="LOCUS_00680"
                     /note="WP_011268313.1 hypothetical protein (Pseudomonas
                     syringae pv. syringae B728a) [pid:38.8%, q_cov:75.1%,
                     s_cov:96.0%, Eval:1.9e-83]"
                     /note="MGA_69"
     CDS             69600..70235
                     /product="hypothetical protein"
                     /inference="COORDINATES:ab initio
                     prediction:MetaGeneAnnotator"
                     /transl_table=11
                     /codon_start=1
                     /translation="MKTLVLACTILLLCGCTSSQAQPKLPYNAWYVGVFAPEHMEVWVE
                     SVDVIDRRGLAYERVSGGVPSYTGKVDGWPKHPAGGAGKDLPGIDLPEIVFVRWQSMVE
                     PQTYNVRINIPEWVREEMLKPQRGYCHFQGKWLDRQFRKDITIGLAPGGIAKAWVGGPC
                     LQSIEIGRFEAAISKVGPYGGKSNGEHRPLSDKAKAYIEQHGVPYGSW"
                     /locus_tag="LOCUS_00690"
                     /note="MGA_70"
     CDS             70222..70932
                     /product="hypothetical protein"
                     /inference="COORDINATES:ab initio
                     prediction:MetaGeneAnnotator"
                     /transl_table=11
                     /codon_start=1
                     /translation="MALGKFSSSCARTALAALALTLAACSSTSPPPRELAGHYELVGVM
                     EMGSQLLLREQGTFEAVLYYGSTDINARGRWSMVDGQVELDVRPKPILPKETLGIATTD
                     FTEPSAAAENHENYRLSSFSMSLDAMQTPLEVRWLFDDDSEQQTVWNASEIEDAVLPIR
                     AGRTLKMLGIRAAGADDHFVWADVLPDERHFTVIRTLLQEGEPRTFFHKMRLAPRGNCL
                     LVAMGSSTGCYRRR"
                     /locus_tag="LOCUS_00700"
                     /note="MGA_71"
     CDS             70987..72777
                     /product="hypothetical protein"
                     /inference="COORDINATES:ab initio
                     prediction:MetaGeneAnnotator"
                     /inference="similar to AA sequence:RefSeq:WP_003120358.1"
                     /transl_table=11
                     /codon_start=1
                     /translation="MSFNHHYQSELTALRQLGKRFSERSPALAPFLGQAGRDPDVERLL
                     EGFAFLTGRLRQKLDDELPELTHSLMHLLWPNYMRPLPAFSMLQFDPIKRSGKALSVPR
                     HTPVEAKPVRGVTCRFRTAYATEVLPLELTELNYSVKGDGALLSLRLGMTADGHLGEVD
                     VRRLRLHLAGERYVSQMLYLSLLRHLDGIQLIALDAQGKPFTDAQGLPLPPLTLEASKV
                     EPVGFAEDEALIPYPLNTFRGYRHLQEYFAFQEKFLFVDLGGLDALQRLPKERLEQARG
                     FELRFDIRKAGAQRIRPTRDNVRLYCTPVVNLFEHDAIPVRLDGKQDQYLVRPAELDSS
                     GCGIFSVNRVTGWKPGGKGYEEYVPFESFEHDPSFDVPLARPHYSVRQQPSLLGDGLET
                     YLAFGLRDLDGHETLSIELTCTNQNLPRELRLGDICLPSEDTPEFLTFRNISPVTPSYA
                     PPLHRNFLWKLISNMSLNYLSLANVEALKVILETYDLPRYYDQHAEKVSKRLLGGLKAI
                     AHQHVDRLHRGLPVRGVRTELTMDPDGYLGEGDLFLFASVLNEFFALYASLNSYHELRV
                     SSTQGEVYQWTPRMGQQPLL"
                     /locus_tag="LOCUS_00710"
                     /note="WP_003120358.1 hypothetical protein (Pseudomonas
                     aeruginosa PAO1) [pid:75.3%, q_cov:88.4%, s_cov:100.0%,
                     Eval:3.6e-238]"
                     /note="MGA_72"
     CDS             72795..73817
                     /product="type VI secretion protein"
                     /inference="COORDINATES:ab initio
                     prediction:MetaGeneAnnotator"
                     /inference="similar to AA sequence:RefSeq:WP_011105487.1"
                     /transl_table=11
                     /codon_start=1
                     /translation="MSATAPALSSGPHGAGLGRLSQGIREYSLFQGVLLALDRLRAVHP
                     ELDEQALYERLDFQANPSLGFPGTDIDAVEFYEDDRGWRARLRLNLVSLFGAGSPLPAF
                     YADQALGDSIDGNPTREFLDLFNDRLQRLLLPIWQKYRYYARFTTGARDPLSEQLFALI
                     GLGGEQIRAASELNWKRLLPYLGLLSLRAHSAALIESVLRYYFKHADLRIEQCLERQVD
                     ILGEQQNRLGRANSQLGENLVLGERVRDRGGKFRIHIRQLSWDRFHEFLPVGTGYQPLC
                     ALVRFTLRDPLDYDIRLALRQDDIRELRIGEGNPCRLGWTSWLGTERADGMVTLGSKLH
                     "
                     /locus_tag="LOCUS_00720"
                     /note="WP_011105487.1 type VI secretion protein
                     ([Pseudomonas syringae] pv. tomato str. DC3000) [pid:73.3%,
                     q_cov:97.1%, s_cov:98.5%, Eval:6.8e-142]"
                     /note="MGA_73"
     CDS             73827..76427
                     /product="ClpA/B-type protease"
                     /inference="COORDINATES:ab initio
                     prediction:MetaGeneAnnotator"
                     /inference="similar to AA sequence:RefSeq:WP_010895579.1"
                     /transl_table=11
                     /codon_start=1
                     /translation="MINVDLQQLVQALDAPAKRDLEGAAERCVVRGGSKILVEDLLLGL
                     LERADGLLLRALQDAGVDAGELAQALQARGEHSESRNPVFSAELVQWLQDALLVGNLEL
                     GQSQIDQAALLLALLRNPMRYAGSRYQPLLAQLNIERVRDFALAQQPQTAPGKPAASGE
                     SNLARFTHNFTQQARDGKLDPVLCRDGAIRQLIDILARRRKSNPIVVGEAGVGKTAIVE
                     GLALRIAAGEVPETLKNVELLCLDLGLLQAGASVKGEFERRLQGVIDEVKGAAKPTILF
                     IDEAHTLIGAGGQAGSGDAANLLKPALARGELRTIAATTWSEYKKYFEKDPALARRFQP
                     VQLHEPTVDEAVTILRGLAPVYEKSHGIYLRDDAVVAAAELSARYLAGRQLPDKAVDVL
                     DTACARVRISLAAAPEALERLRGEIAEGERQGEAMRRDLDAGLIVDHDALDALEDRLVA
                     AHADLEQVETRWAVQRDLAERLLEQRKQCAAARLGNDEGASDEPRLSLEQLEAELRALQ
                     AELAAAQASERLVSFEVCPRLVAEVISHWTGVPLSQLAREHNSKVLSFADDLRRRVRGQ
                     EQAVAALDRAMRATAAGLNRPDAPVGVFLLVGPSGVGKTETALALADLLYGGERFLTTI
                     NMSEFQEKHTVSRLIGAPPGYVGYGEGGMLTEAVRQKPYSVVLLDEVEKADPDVLNVFY
                     QIFDKGVANDGEGREINFRNTLILMTSNLASDEIARLCAAGQRPAAEELETAIRPALSR
                     HFKPALLGRMKVVPYYPVAGKVLAELVGVKLARFGERLARRNLRFSHCEALVDHLAERC
                     THSESGARLIDHLIDQTLQPQVVDRLLAAMANGEALQQVHATLDGDGAVVCEFA"
                     /locus_tag="LOCUS_00730"
                     /note="WP_010895579.1 ClpA/B-type protease (Pseudomonas
                     aeruginosa PAO1) [pid:76.0%, q_cov:100.0%, s_cov:99.8%,
                     Eval:0.0e+00]"
                     /note="MGA_74"
     CDS             76381..77946
                     /product="sigma-54-dependent Fis family transcriptional
                     regulator"
                     /inference="COORDINATES:ab initio
                     prediction:MetaGeneAnnotator"
                     /inference="similar to AA sequence:RefSeq:WP_011105485.1"
                     /transl_table=11
                     /codon_start=1
                     /translation="MPHSTVMERLSVSSLKVSAVIPDAAMPGAASRLLAQLAELAWSTD
                     TSAWLGGLMEVAAQLAGCPLAQLYLLDATHTRLTLSAEWFDGERRHDAASLPSDYDGEQ
                     LLQYCLSQNRLLSIASLDASLHATGFLPEAARPWRSLLCLPLPNAEGHAVGLLVVASRA
                     GQDLAEAVEPLASLGRFALGQVQLLNRLRGVAHPAPSEQTHTPRCASGYGLIGDSPRMR
                     AVYSLIGKVLHNPVSVLLTGETGTGKELVARAIHDCGSRRSQAFVVQNCAALPEHLLES
                     ELFGYRKGAFTGAERDHEGLFDAANGGTLFLDEIGDMPLTLQAKLLRVLQEGEVRPLGS
                     TRTHKVDVRIVAATHQDLHKRVEEGRFREDLYYRLSLFPIELPPLRERDQDILRLARHF
                     ADKACGFLQRDTVRWSDAALEQLAAYAFPGNVRELKGLVERAVLLCDGGELLPEHFSLR
                     AVDDALDSTLNLRERLERVERNLLVDSLRKNGGNQSQAARELGLPRRTLLYRMERLGVS
                     TSNL"
                     /locus_tag="LOCUS_00740"
                     /note="WP_011105485.1 sigma-54-dependent Fis family
                     transcriptional regulator ([Pseudomonas syringae] pv.
                     tomato str. DC3000) [pid:61.9%, q_cov:94.4%, s_cov:97.4%,
                     Eval:1.4e-163]"
                     /note="MGA_75"
     CDS             complement(77989..78984)
                     /product="diguanylate cyclase"
                     /inference="COORDINATES:ab initio
                     prediction:MetaGeneAnnotator"
                     /inference="similar to AA sequence:RefSeq:WP_011266178.1"
                     /transl_table=11
                     /codon_start=1
                     /translation="MQLLGNRTSAGGLLPGADPQMLVALMHARAEVARLRERDHLFSTL
                     LGGVNAVLWAFDWQAQRMIYVSPAYERIFGRSAALLLADYSEWRNSIYPDDLEYAQKSM
                     LDVLDEGAVETREYRIIRGDGQLRWLSDKCFLGRPAQNGQGPILVGIAEDITEKKQLEG
                     ELQRLATTDVLTQSSNRRHFFECAGREFEHARQFATPLAFLLLDIDDFKRINDCHGHQV
                     GDQVLQRVAECGSRVLRRGDLFGRIGGEEFASLLPGCQPDLAEQIAERLQGEIQRLSFT
                     TPRGERFRVTASFGLTYLKASDLELSALFARADAAMYRAKRLGKNQVIVA"
                     /locus_tag="LOCUS_00750"
                     /note="WP_011266178.1 diguanylate cyclase (Pseudomonas
                     syringae pv. syringae B728a) [pid:70.7%, q_cov:94.9%,
                     s_cov:93.4%, Eval:1.5e-122]"
                     /note="MGA_76"
     CDS             complement(79128..80318)
                     /product="delta-9 fatty acid desaturase DesA"
                     /inference="COORDINATES:ab initio
                     prediction:MetaGeneAnnotator"
                     /inference="similar to AA sequence:RefSeq:WP_003104496.1"
                     /transl_table=11
                     /codon_start=1
                     /translation="MWYTGFLDLSAWQLIVATLALTHVTIVSVTVYLHRYSAHRSLELH
                     PALKHFFRFWLWLTTAMNTREWTAIHRKHHAKCETPDDPHSPVHKGLGTVLRKGAELYM
                     AEAKNEETLRIYGKNCPDDWIERNLYSRFPNLGIVLMLALDLALFGIIGLTVWAVQMIW
                     IPFWAAGVVNGLGHAVGYRNFECRDAATNLVPWGILIGGEELHNNHHTYPNSAKLSVRK
                     WEFDMGWAWIRLFSLLGLAKVTRVAPIAHRIEGKGHLDMDSAMAILNNRFQIMAQYRRL
                     VIVPLVRQELGRVDASVRHQFRRAKRLLAREPSLLQDEQQAHISAMLEQSQPLQVIYEK
                     RLALQQIWTRTSSNGHEMLAAIRQWVQEAEASGIQSLREFAEHLKTYSLRPAPASA"
                     /locus_tag="LOCUS_00760"
                     /gene="desA"
                     /note="WP_003104496.1 delta-9 fatty acid desaturase DesA
                     (Pseudomonas aeruginosa PAO1) [pid:81.9%, q_cov:99.0%,
                     s_cov:100.0%, Eval:1.0e-195]"
                     /note="MGA_77"
     CDS             80727..83732
                     /product="hypothetical protein"
                     /inference="COORDINATES:ab initio
                     prediction:MetaGeneAnnotator"
                     /transl_table=11
                     /codon_start=1
                     /translation="MQPQRVFGIGSLLLAVLFGALALYDFQTRQAAHRLAIAKQGELQH
                     LALQNAQHGQRTQAEMLADGLANNPLLVGLVREAARRLDTPAAGQDTQLYALRRRAIEV
                     LEPPWRAMQQHQPVQLHLYLGNNGFALLRLQDPGRFGSTMTESRPLLREVMRNGQPRSD
                     AEIDGYGASIRAVAPIQDAAGKPIGALEVSLGLLPELVDLGERLDAGLALMINRVALTE
                     ALGYPPSGVQLGPDWLSGGHSATQALHWAQMGTLPSPAEGRVWRLLDADERTFLLNQIP
                     LPTRAGEAGNATGPLAAALVWRDVTELVAEHARESRQLLLKWALAWLIAEALLLLLAVL
                     LYRRIRAQLRHQLSRRQQERNRRRLLDRARKIARLLPGMVFQLKRFADGRYAFLYVSEG
                     ARAVYGLPPSSLIRDAGCALAAVHTEDLPRLRGTLLRLALQGGSASTECRIRHPERGLI
                     WVECRASAERRRDGSVVWQGFVTEITEVMEATRALQKSESRFRAMVGNLPGAVYRCRND
                     GERRMRYVSEGIERLTGYPAEHFTGDGAQRYCALIHPDDRDWARLAPERGSHELTYRLR
                     HADGSTVWVRERARLLHDRDEPLGWCDGFIWDVTAQARAEAEMLERERYLRMLIDNVID
                     AIVIIDEHGLVESFNHAAERIFGYRSDEIVGRNLSLLMPEPVRSAHDHYLGEYVSGAQP
                     RVLERTRELQAQRRDGQVFSIELRVSQFSHHGQRKFIGLVRDISERKRVERMKSELVSI
                     VSHELRTPLTSINGALGLIAGGALDTQPEQLRRMLQVAHQNSQRLARLIDDLLDMDKLV
                     AGKMKFELKVQPLAPILAQALDSSQGHAQQQQVRLRLTEVPAVQLNVDENRLQQVLANF
                     LSNAVKFSPAGGTVELSAGARAGWARISVSDQGPGIPDEFRARIFQKFSQADSSDTRQK
                     GGTGLGLAICKELVERMGGRIGFESEPGRGTCFWFELPVARPPAQASTDTTFERTAENE
                     DERAETDPAHRG"
                     /locus_tag="LOCUS_00770"
                     /note="WP_012259627.1 hybrid sensor histidine
                     kinase/response regulator (Chloroflexus aurantiacus
                     J-10-fl) [pid:32.3%, q_cov:51.0%, s_cov:42.6%,
                     Eval:6.6e-65, partial hit]"
                     /note="frameshifted, insertion at around 83660"
                     /note="MGA_78"
     CDS             83695..84081
                     /product="response regulator"
                     /inference="COORDINATES:ab initio
                     prediction:MetaGeneAnnotator"
                     /inference="similar to AA sequence:RefSeq:WP_012259628.1"
                     /transl_table=11
                     /codon_start=1
                     /translation="MSELRRILHIEDDPSIQSVTKLALEAVGGFEVLSCSSGAEALREA
                     PGFAPDFVLLDVMMPGMDGPETLARLRECIDLEKIPVAFMTAKVQSSEIDHLRKLGARD
                     VIIKPFDPMRLAEQIRSIWSAGRY"
                     /locus_tag="LOCUS_00780"
                     /note="WP_012259628.1 response regulator (Chloroflexus
                     aurantiacus J-10-fl) [pid:61.8%, q_cov:96.1%, s_cov:86.6%,
                     Eval:7.3e-36]"
                     /note="MGA_79"
     CDS             84130..86541
                     /product="hypothetical protein"
                     /inference="COORDINATES:ab initio
                     prediction:MetaGeneAnnotator"
                     /transl_table=11
                     /codon_start=1
                     /translation="MQPPKAGTDADAHHNELSRLAALLRYEILDSAEEAAFDDFTQLAS
                     RLCDTPIALISLVDDRRQWFKSRVGLAVSETPRDISFCSHAIRGSEIFEVPDALADPRF
                     RDNPLVTGEPGIRFYAGTLLCTPDGHNLGTLCVIDRKPRRLSADQRDALGRLGRQVMRL
                     FEQRLLARRHAEQAALQQAILSSAATAVMTTDILGRLESLNPTAERLLGYSAAELVGRG
                     ICNTLFDPIMLEHRARLLAEEFGHPVQACFDVLTLPLERGLPEMAQWRLRHRNGSDVPV
                     LLHVMAIRDEDERLHGYLLSAFDLAYQEQLQLRLQQIAAQVPGMLYQFHWRPRGGGEFP
                     YISQGVQDIFGLSAGQISNDIRTIYKRVHPADLREVQRSLRQAARQLVPWQAEYRVEHP
                     ERGLRWVEARATPLPQADGTVLWNGLVTDITERKAEQLELDKQQEMNRRLLEALSEAVI
                     ACDAEGNLTVFNEKAKQWHGGDAEAISPMQWARRYHLYLADGVTPMPTEQIPLLRALAG
                     EHIADLEMAIVCNGAPRYVICNANPLYGTGGQLMGAVTVLYDITERKRIERLQREFIST
                     VSHELRTPLTSITGALALISANVLGQVPEPLRELLEIAHQNSQRLSALIDDLLDMDKLH
                     AGKMRFDMRQQALAPLLRSALRANYSYAERRGVEFRLEHCDPVLVEVDAMRLQQVLSNL
                     LSNAAKFSPAGEHIDVRADRRDACVRVSVRDHGPGIADSFRERVFQKFAQADSSDSRQQ
                     GGTGLGLAISKELIERMGGHIGFHSEPGQGACFWFELPCQEAPVNGVAST"
                     /locus_tag="LOCUS_00790"
                     /note="WP_011057122.1 two-component hybrid sensor and
                     regulator (Thermosynechococcus elongatus BP-1) [pid:36.2%,
                     q_cov:54.3%, s_cov:32.7%, Eval:1.2e-66, partial hit]"
                     /note="MGA_80"
     CDS             86538..86924
                     /product="response regulator"
                     /inference="COORDINATES:ab initio
                     prediction:MetaGeneAnnotator"
                     /inference="similar to AA sequence:RefSeq:WP_012259628.1"
                     /transl_table=11
                     /codon_start=1
                     /translation="MNSLRRILHVEDVPSIQVITRIALEKLGGFEVRTCSSAQQALDEA
                     ADFAPDLILLDVMLPQMDGVELLHALGERLDLTQVPVVFLTGQTQLDNLEQLQEQGLRA
                     VIKKPFDPLQLARQLRDIWDAAHG"
                     /locus_tag="LOCUS_00800"
                     /note="WP_012259628.1 response regulator (Chloroflexus
                     aurantiacus J-10-fl) [pid:48.0%, q_cov:96.1%, s_cov:86.6%,
                     Eval:2.4e-26]"
                     /note="MGA_81"
     CDS             86917..88578
                     /product="hypothetical protein"
                     /inference="COORDINATES:ab initio
                     prediction:MetaGeneAnnotator"
                     /transl_table=11
                     /codon_start=1
                     /translation="MGEQARLLLQQQLQAQREQYAAHLESELPELAALASRLQQPGALE
                     SRRQQVQNLRDRLHRMAGAAGTFGFTQVGNRARALEQRIDRWLDSQKPSGQALAALASS
                     IGQFAGEAFVIDSELALPLHPETDEELSSGCRIYLLDSLALAAQATAQALRNFGYEVLL
                     CQDRPALRQAIARQAPDALVVSVRDDADLAEVAALQQGLEAPIPLLVIHDRFDFASQLA
                     AVRAGAQGYFARPLNITQLETGLERCLNRPQHEPYRVMIVDDDAVLAEHYSLVLQNSQM
                     QVRLTSAPEQVLDMMQAFNPEVLLLDVNMPGCSGPELAQMIRLHDEWLRVPIIYLSAET
                     DIARQMAALLKAGDDFITKPISDSQLIASVFSHAQRARALSNALARDSLTGLLKHADIK
                     EQLALEAYRASRANKPTSVVMLDLDHFKAINDTHGHAAGDSVIRALANLLRQRLRRIDS
                     LGRYGGEEFVVVLPECPAAEAARIFDEIRERFAELTFNGSGDRPFRVTFSAGICETEGD
                     AAASALLERADQALYRAKHDGRNRVRIAAAQASASR"
                     /locus_tag="LOCUS_00810"
                     /note="WP_012257821.1 diguanylate cyclase (Chloroflexus
                     aurantiacus J-10-fl) [pid:39.1%, q_cov:95.7%, s_cov:56.0%,
                     Eval:5.8e-94, partial hit]"
                     /note="MGA_82"
     CDS             88644..91511
                     /product="hypothetical protein"
                     /inference="COORDINATES:ab initio
                     prediction:MetaGeneAnnotator"
                     /transl_table=11
                     /codon_start=1
                     /translation="MPARPAKAWHWLAFLFASILLVALGWQGKRTQEALLETNRSVSDS
                     LEIITSIQAMLSSLQDIETGARGFMLTADSRYLEPYERGLEQLEWRRRALFEQLRGREY
                     PSWHWFDTLDSTIAARLQVAAQNIQSRRSEGLAITIERLQRSGSKELMDRLRGMLNAVE
                     QHERRRLAAANEAVAQATQHSQRLALIGSLLVALLSLAAFWAVQRNLRIRQRLAEGAQA
                     GEARLDALLQAIPDHLYAVDAQRRVTTLSQGAPHRGPPPDIIEPLLLDLAARHEDGQLR
                     QTLWCEPQTRRIFEVRLMPTGAGEQLAIARDVSELEYSRDSLREQQLFLRRVVDSDENL
                     IFVRDAQGRFLLCNTALAAVLGLQPTDIEGRTPAEVPAAHLLQPLLFGQGELQGGNGEL
                     RISEVALTDADGQERWLQVVKRPLRIAPGGTRVVTVAVDISLRRRMEQMKTEFISTVSH
                     ELRTPLTAIRGALGMLISGTAGPLDEGLKPLLSIAHKNTERLVRLINDILDIEKLEAGR
                     LAFDLRRCDVRPLLEQALFDLAPYAREYDVSFELAPQAEPFASEARLDADRFTQVMANL
                     LSNAIKHSPRGATVTVDLQRHGQQLEIGVRDRGAGIAEDFRPRIFERFAQADASDARQR
                     GGTGLGLAITRALIEQMGGQIGFDTRTGEGTRFWFRLPLPADADPPPDTTVVAPESRAS
                     GSGPARILILEPDAAAAAQLAEALGAQGYQAVIAHSAGQAHELLGQYVIHALTLSPALD
                     DADSLDFLQNLRSQPRYRQLPVLIVGLQPQRRAEDDGALRGGAVGVIDWLSKPVDPTQV
                     LRVIQACLPPRHGRPRLLHVEDDEDLRTLLARRFEALDVELHGAATLSEARQLLAAQSF
                     DLAIIDLMLPDGSGSELFDQLAQSDPPPPVILFSALDAPVHDSRLTLRQLVKSRHDGEQ
                     LARLIQHLLQHWPPRAQPDTDEVHR"
                     /locus_tag="LOCUS_00820"
                     /note="WP_013525345.1 hybrid sensor histidine
                     kinase/response regulator (Mesorhizobium ciceri biovar
                     biserrulae WSM1271) [pid:37.6%, q_cov:64.9%, s_cov:75.3%,
                     Eval:1.6e-92, partial hit]"
                     /note="MGA_83"
     CDS             91508..91897
                     /product="hypothetical protein"
                     /inference="COORDINATES:ab initio
                     prediction:MetaGeneAnnotator"
                     /transl_table=11
                     /codon_start=1
                     /translation="MTESASQRILMVEDEEDIAFLIRFLLERHGFAVEHAADGRQALDC
                     LATNAPPDLALMDIMLPYHDGLELIERLRAQPGWETLPVLMLTAKAREVDVVRALELGA
                     DDYVTKPFQPEELLARIRRLLRTRR"
                     /locus_tag="LOCUS_00830"
                     /note="WP_041272485.1 DNA-binding response regulator
                     (Desulfitobacterium hafniense Y51) [pid:52.8%, q_cov:83.7%,
                     s_cov:47.1%, Eval:3.7e-24, partial hit]"
                     /note="MGA_84"
     CDS             91894..93024
                     /product="hypothetical protein"
                     /inference="COORDINATES:ab initio
                     prediction:MetaGeneAnnotator"
                     /transl_table=11
                     /codon_start=1
                     /translation="MRRLALWLSLALYGTGACAGVAEAERQVREQRLDAARQTLETHLA
                     TAPQDRDARFLLARVLAWQGHAEQALPLYQRLLSEQPDNADYLLGQGQALLWAGFPQRA
                     LVPLERAERLAPGYAEVQQVIQQARAALSVPVTSAAPTVAAPTTRRHELEISARQDWLD
                     NGFDNWRSQRLDYSSTQPEGLGWYAALLREQRFGEWDEGAELGAVVPLDANWALQPEIG
                     YQPSPYFLPEWHADLRLQRRLPHGYLGALSLRRTEYATTRVDRLALAAERYWGNWRAGY
                     TLNLTDVANAGTPIGHDLALDYYYDGLSYAGLRLTAGEEEAVEERQVITSDVRAISLQG
                     RHWFSRRWALTWEIGHHRQGDYYDRQWLQLGLRHAF"
                     /locus_tag="LOCUS_00840"
                     /note="MGA_85"
ORIGIN
        1 cggcgtcggc ctgctgctgg ctggcgcgcc ggcgctcgcc ctggccgttg gcgtggtgct
       61 ggccggcggc atggctgcga cgctgggcat ggtggtcctc aagcccttgg cgcagctggc
      121 cgagcgggcc cgcgcgatcg gccacaaccc ggtcagccag ctgatctata ccgggcgcgc
      181 cgatgagatc ggcgaaatcg gctttgccat cagcatgctc gaagccgaag ccggcgccgt
      241 ggtcggacgc atcgccgact cgagccgaca gctcagccgg cactcacgcg agttgttgag
      301 cgcggtacag agcagctcgc aaagcgcctc gcgccagcag agcgagaccg accaggtcgc
      361 cacggcgatc aaccagatgg ccgcgagcat ccaggaggtc gcggcgaatg ccctgcgcac
      421 cgcagaggcg gctacccatg cgcatggcga ggcagccagc ggcgagcaga tcgtcagcct
      481 gaccggcagc agcattctgc gcctggccga ggagatccag cgggccgccg aagtgatcca
      541 ccagctggaa acgcacagcc aggagatcag ccgggtcctc gaggtcattc acagcattgc
      601 cgagcagacc aacctgctcg cgctcaacgc cgccatcgaa gcggcgcgcg ccggtgacca
      661 gggccgcggc ttcgccgtgg tcgccgacga ggtgcgcagc ctggccctgc ggacctcgtc
      721 ggcgactgcg gagatccagc gcaccatcgc caccctgcag gacggcaccc gccaggccgt
      781 gcaggtgatg cagcacagcc gcgaagaggc acagcgcagc gtcgcacatg ccggcgaggc
      841 cgagcgctcg ctcaacggca tcaacaaccg ggtcaacgag atcagcgaga tgagcagcca
      901 gatcgccgcg gcggtggatc agcaaagtgc cgtgagcgag gagatcaatc gcaacatcgt
      961 gagcatccgg gtcggctccg acgaccacgt gaccagcggc ctgcagagcc aggaaagcgc
     1021 ttcgggcgtg gcgcggctgg ccgaaggcat gcaggagctg gttcagcagt tctggggccg
     1081 ccggcgcggc tgagcacgcg gcctcaacgc tcgttgccgg gaaaacgcac ctgaaccagc
     1141 agaccgccga gcgcgccctc gccgagctcg atgccggccc ggtgggcacg gacgatctcg
     1201 ccgacgatgg ccagcccgag gccggcgcca tggccgccgg tgtcacggcg gtagaagcgg
     1261 gcgaacacgc gatcgcgctc ggcgaggggg atgcccgggc cgtcgtcctc gacttccagt
     1321 agcccgccct cgcgcacccg caggatcacg ttgccaccgg cgggcgtgtg ggccagggcg
     1381 ttgtgcacca gattgccgag caattcgctg agcagggtcg gctcgccgac tacccatacc
     1441 ggctgttcgg cttcgagcgc caaggccacc ccgcgctgat gcgccagcgc ggccatcgcc
     1501 aggcccagct cgcgggccag ctgcgacagg tccaggcgct gcgcgccgcc ctcggcgatc
     1561 gactgcgcac cgctttcgat acgcgccagc gaaagcagct ggttggccag gtggatgacc
     1621 ttgtcggtgc tctgcccggc ttcctccagc gtgttgcgcc agaccttggg ctgcggctcg
     1681 cgcaggccca gctcgatgcg cgccttgagc gccgccagcg gcgtgcgcag ctcgtgggag
     1741 gcatcggcga tgaagcgcgc ctggcgctcg aactgcccgc gcaggcgctc ggtgaagccg
     1801 ttgagcgcgc ccaccagcgg cttgagctcg cgctgcacat cgaccagcgg cagcggccgc
     1861 aagtcgtccg gggcgcggtc ctgcacggcc tcgctgagcc gggccaacgg gcgcaatgcc
     1921 gcactgacgg ccagccagac cagcaccaga gcggcaagcg ccagcaggcc caggcgccac
     1981 agcgtgtcgc tcaacaggct gcgcgccatg cgctcgcgtg cgccgagcgt ctcggccacg
     2041 cgaatctcgg cgatgccgtt gagctcgggc tcgctgaccg gctgcagcaa gctcaccagg
     2101 cgcacgccct ggccctggaa ctcgccgtcg tagaagcgcg ccagcgccgg gtagtcgtcg
     2161 gtgcgacgga cctcggcact cggtgcgggc aactgttcgt agccgctgac caggcgcccc
     2221 tcggtgtcca gcacctggta atagatgcgc ccggcgctgt cgtaggcgaa ggtgtccagc
     2281 gccacatagg gcacgttggc gcgtagcctg ccgtcgctgg tcaccagccc ctcggcgatc
     2341 gcccgggccg aggccagcag ggtccggtcg taggcggtat cggcggcggc gcggccgttc
     2401 cagtaggcac tccaggcccc gtacagcagc agcggcgtga gcaggatcgc cagccgcagc
     2461 agcagccgcg cacgcagact gccggccgcc ccgcgctcag ccatcgagcg cctcgagcat
     2521 atagcccaac ccgcggaagg tgacgatgcg caccggctgg ccctcgagct tcttgcgcag
     2581 gcggtggatg tagatctcga tggcgtcggc gctggcctcc tcgtcgaggc cgaatacctg
     2641 ggcggccagt tggtccttgc tcatcacccg accggggcgg gcgatcagcg cttccagcac
     2701 gccctgctcg cgggaggtca gcgtcagtgg ctcgccggcc aggctgaagc gccgcgcatc
     2761 caggtcatag accagcgcac cgcaacgctg ctggcgttcg ccgccgccga cgctgcggcg
     2821 cagcagcgcc ttgacccgcg cttccagttc ggacagttcg aacggcttgg ccaggtaatc
     2881 gtcggcaccg aggttgagcc cgtgcacgcg gtcgctgacc tcgccgcgcg cggtgagcat
     2941 cagcaccggc agcgtcttgc cgcgctcgcg caggcgcgcc agcacctgaa agccgtcgag
     3001 ccgcggcagg ccgacatcga ggatagccag cgcatagtct tcgctggcca gcgccaggtc
     3061 ggcggcgacg ccgtcgtcga gcaggtccac ggtccagccg gcggcgcgca gggcctgggc
     3121 cacgctttcg gccagtggcg ggtggtcctc gaccaagaga atgcgcatct gcctgccctc
     3181 tgcgattgcc aacggagcgc cagtgtagcg gcagaaatca cccgacggcg cgctgaaagg
     3241 ctggcgaaag cttggccgcc taggatcgct cgcaggtggc tcgacccacc ccgcgcggcg
     3301 cctgcgccgc tacaacaaaa acaacagtgg agaaaaccga tgctgacagc cgtcagacgt
     3361 tcccccgtcc ctgcccgcct cgcccttgcc gtggccgctg cctcgctggc gcctcttgcc
     3421 cgggccgcat tcatcgaaga cagcagcgcg accctgcaga cccacaacat ctacctgaac
     3481 cgcgatttcc gcgaaggcga cggccagtcc aagcgcgcgg aatggaccca gggcttcatc
     3541 ctcgacatgc gctccggctt caccgaaggc accgtcggcg tcggcctcga cgccctgggc
     3601 atgctcggcg tcaagctcga ctccggcggc gggcgcgccg gcaccgatct gctgccggtg
     3661 caggacgacg gcggcactcc ggacgaattc agccgcctgg gcctgaccgc caaggccagg
     3721 atcggcgaga ccgagctgcg ctacggctcg cacatcccgg agctgccggt ggtcaaggcc
     3781 agcgacagcc gcacgctgcc gcaggtcttc gagggcgcca ccgtcacctc caccgatatc
     3841 gacggcctga ctctcaccgg cggccgcctg gacaaggtca tcgaccgcgc ctcgaccaac
     3901 tcccaggacc tgcagctgaa ccacaagaac agccgcttcg ccagcgccgc cgaggccgac
     3961 cacctgagct acgccggcgc cgagtacgcc ttcaaccaga acctcaccgg gcgctactac
     4021 tacggcgagc tggatgacgt gtaccgccag cacttcttcg gcctgctggc agtgaagccg
     4081 ctgggtgaga attcggcgtt gagcgccgac ctgcgcgtga tgctcagcga cgacagcggc
     4141 gcggcgaatg ccggcaagat cgataaccag gcctggaacg gcatgctcgg ctacagcctc
     4201 ggcgggcaca agttcagcct cggctaccag cagatgcgtg gcgacaccgg ctacgcctac
     4261 atcgatggcg gcgacccctt cctggtcaac ttcgtgcaga tcaacgactt cgccaacgcc
     4321 gacgagcgct cctggcaggc gcgctacgac tacaacttcg ccgctgttgg catccccggg
     4381 ctgaccttcc tgactcgtta catctccggc gacaacgccg agtactcagg cggcaacaac
     4441 ggcagcgagt gggaacgcga tttcgagttc aagtacgtgg tgcagagcgg cccgctgaaa
     4501 aatgtcgcgc tgcgctggcg taacgcgatg ttccgctccg acttcgcccg cgacgctgac
     4561 gagaaccgtc tgatcgtcag ctacagcctg ccgatctggt aaacagaaca agaagaggac
     4621 ctttcgatga aaacccgact cagccgtttc gccctgctgt cgtcctgcct gctgctctcc
     4681 agccagctct tggccgaacc caagcgcccc gagtgcatcg ctccggccaa gcccggcggt
     4741 ggtttcgacc tgacctgcaa gctggcccag agcggcctga aggacagcgg cctgctcgaa
     4801 gcgccgatgc gcgtcaccta catgcccggc ggcgtcggcg cggtggccta caacgcggtg
     4861 gtcgcccagc gcgcggacga acctggcacc atcaccgcct tctccagcgg ttcgctgctc
     4921 aacctcgcgc agggcaagtt cggtcgttac gacgagaacg ccgtgcgctg gctggcggcg
     4981 gtcggcaccg actacggcgc catctcggtg cgtgccgacg cgccttacaa gaacctcgac
     5041 gagctgattg ccgccgtgaa gaaggacccg ggcagcgtgg tgttcggcgc cggcgccacc
     5101 atcggcggcc aggactggat gcagaccgcg ctgatcgccc gcgctgccgg ggtcgatccg
     5161 aagaagctgc gctacgtcgc cttcgagggt ggcggcgaaa cgctcaccgc catgctcggc
     5221 ggccatgtgc aggtcaccag cagcggcctc ggcgaagtca ccccgcagct cgacgccggc
     5281 aagatccgca tccttgccgt gctctccgac gagcgtctgc cgggcaagct ggccgacatc
     5341 cccactgcca gggaacaggg ctacgacatc agctggccgg tgatccgcgg cttctacatg
     5401 gggccggaag tgcctgacga ggacttcaac tggtggaaga cccagttcga caccctgctc
     5461 gccgacgagg acttcgccaa gctgcgcgaa cagcgcgacc tgttcccgct gtcgatgacc
     5521 ggcgacgagc tggaagcctt cgtccagaag caggtgcagg actacaaggc gctggccggc
     5581 gagttcggcc tggtcaagta acgcgaaccg gcccgcgttc gcgggccgca cggcgggccc
     5641 ggcagttgcc gggtcgccga atccctgagg tatcccgtca tgtacgtacg tgtcttcgcc
     5701 gcggcgtggc tgctcgcctg cgccggcctc gccctgctcg cctggggctt cgaggcgccc
     5761 tttgcctacg acccggtcgg gccgcgcgcc tacccgctgc tactgctggc actgatgggc
     5821 tgtggcgccc tgtggttgct gctcaaacgc gacgaggcgc cgaccccgcc gctcgaccgc
     5881 ggcatggccc tgcgcgccgt gctctgcgtg ctcgcgctgc tggcctacgc actgctgttc
     5941 gagaccctgg gcttcgtcat cgccaccgcc ctggccggtt ttgccctcgg tctgctgttc
     6001 aacggtcgcc tgtggcccag cgtgatcagc ggtgtgctgc ttggcgtgct gctctacggg
     6061 ctgttcgatt acctgctgga cgtgccgctg ccgctcggcc tgctgcgtct gctggagagc
     6121 tgatatggaa actttgaatt tcttgctgca gggcttcgac gtcgccaccc ggccgaccaa
     6181 cctgctggtg gcgctgttcg gcgccttcgt cggcaccgtg gtcggcctct tgccggggct
     6241 cggcccgatc aatggcgtgg cgctcttgct gccgctggcc ttcgccctcg gcctgccgcc
     6301 ggagaccgcg ctgatcctgc tcgccgcggt gtacctgggc tgcgagtacg gcggacgcat
     6361 ctcggcgatc ctgctcaacg tgccgggtga tgccgccgcg gtgatgacca ccctcgacgg
     6421 ctacccgctg gcacgccaag gcaaggccgg catcgccctg tcgctttccg cggtcagctc
     6481 gttcatcggc agcatcatcg ccacctgcgg cgtggtgctg ttcgccccgc tgctggccaa
     6541 gtgggcggtg gccttcggcc cggcggaata cttcgtgctg atgatcttcg ccatcgcctg
     6601 cctcggcggc atggtcggcg acaagccggt gaagacgctg atggccgcgc tgatgggcct
     6661 gggcctggcc accgtcggtg tcgactccac caccggcgtc taccgcttca ccttcggcag
     6721 cgtcagcctg tccgacggca tccagttcgt catcgtggtg atcggcttct tcagcgtcag
     6781 cgagatcctc ctgatgctgg aaaaaaccca cagcgggcaa caggcggtga aggccagcgg
     6841 ccgactgctg ttcaacttca aggagttctg cctgaccttc ttcaccatgg cgcgcagcgc
     6901 cgtggctggc ttcgtcatcg gcaccctgcc gggcgccggg gcgaccatcg ccagcgccat
     6961 gacctatatg agcgagaagc gcatggccgg tgacaagggc cgcttcggcg atggcgacct
     7021 gcgcggcctg gcggcgccgg aagcggccaa caacgcctcg gcgtgcggct cgctgatccc
     7081 catgctgacc ctcggcgtac caggctcggg caccaccgcg gtgatgatcg gcgcactgac
     7141 gctgtacaac atcacccccg gcccgctgct gttcgagcag cagccggacg tggtctgggg
     7201 cctgatcgct tcgctgttca tcggcaacgt gatcctgctg gtgatgaaca tcccgctggt
     7261 cggcctgttc tctcgcatgc tcgcggtgcc gaactgggtg ctggtgccgg cgatcaccgt
     7321 gatcagcatg gtcggcgttt attcggtgca cagcaccacg ttcgacctgg tgctgatggt
     7381 cggccttggc gtgttcggtt atctgctgcg caagctggat ttcccgctgt cggcgctgat
     7441 tctcggcttc gtgctcggcg agatgatgga agacaacctg cgccgcgcat tgtcgatctc
     7501 caacggtgag ctgggcattc tctggggcag cccgatcacc ctggcgctgt gggcgctgac
     7561 cgtggcgatg ctggccatgc cggggctgcg ctggtacctc aagcgccgtc gcggcaacgt
     7621 ggtcgaggca caggcctgag atgcgccagc ggctgccggc ctggtgggca acgccactga
     7681 tcggcgcggt cggcggctgg ctggcgagtc tggcccactg gccactgccc tggatggtcg
     7741 gctcgctgct ggcggtgatc gccgtgcgct gcagcggctg gctggtgagt gagatgccgc
     7801 gcggccgtca ggccgggcag tggatcgtcg ccagcgccat cggcctgcac ttcaccggcg
     7861 aggtgatgcg cgaggtgctg gtgcactttg gcgtgatcct cgccggtgcg ctcggcacac
     7921 tggcgttgag cctgatcggc atggccatcc tctcgcgcgg cggctgcgat cgggccaccg
     7981 cctacttcgc cagcatgccg ggcggtgcca gcgagatggt caacctggcc agccgccacg
     8041 ccgcccaccc cggccgcgtc gccgccgcgc acagcctgcg catgctgctg gtggtgctgc
     8101 tgatcccggc gttcttcacc tggagcctgc cgccgatcca ggcaccggca ccgctaccgg
     8161 tcgacggctt ctggctggcc gtgctgctac cagccggcgg tctgctggcc ctgctctggc
     8221 gccggctcgg ccagcccaat ccctggatgc tcggcccgct gaccgtctgc gcgctggcca
     8281 gcgccgggtt cgatctgcac atcggcttgc cggacgggct cggccaggtc ggccagtggc
     8341 tgatcggctc gtcgctggcc tgtcacttcg accgggtttt ctttcgcagc gcaccggcct
     8401 ttctgctgcg ggtgctgctg ttcaccctct cggccatgct ggtcgccgcc gcgctggcag
     8461 ccgggctggg ttggctgacg gcactggacc agacctcact gatgctgggg atgatgcccg
     8521 gcggcatcac cgagctgtgc ctgaccgccg aggcgctgca gctgtcggtg gcgctggtga
     8581 cggcggtgca ggtgctcagg ttgttcctgg tgatgtttct cgccgagccg gtgtttcggc
     8641 tctggcaacg agccacgctt tagcccgccg cccggcgggc tctttttttg tggcagccgc
     8701 agggacaagg cttcgtatag ggttcgatcg ccgaggccat ccagcggcag agccgcgcac
     8761 gttgctctgc acgttcgaag agaaagtgac ccggcccacc aggcggctcg ttgaacggca
     8821 ggacgatgca gctcacggtg gatggcttcg gccatccacc ctacgagcac accaagccgc
     8881 agccagcgtc aaccaaagaa ccagtagcac acaccaatcg ccgcgatcac cccggcgagg
     8941 tccgccagca gcgcacagcc caccgcatgc cgtgcccgct ggatgccgac ggcgccgaaa
     9001 tacaccgcca gcacatagaa ggtcgtctcg gtactgccct gcagcgtcgc ggcgaccaac
     9061 gcgggaaagc tgtcgacgcc atggttctgc atggtttcga tcagcatcgc ccgtgccgcc
     9121 gaaccggaga acggcttgac cagcgcggtg ggcaaggcat cgacgaagcg ggtgtcccag
     9181 ccgaacgcct cgaccagcca gcggatgccg tccaggccga actccagcgc accggaggcg
     9241 cgcagggcac cgaccgccac cagcatcgcc accagatagg gcaacaggct cttggccacg
     9301 tcgaagcctt ccttggcacc ttcgacgaag ctttcgtaga ccggcacctt gcgcagcgcg
     9361 ccgaccagta cgaagacgat gatcaggccg aacagcgtga ggttgccgag cagcgaggac
     9421 aacgacgcca acgcggtcgc cgagagcccg gcgagcagcg ccatgaagcc gccgagcagc
     9481 agcgccccgg gcaccaggta gcccagcacc accgggtccc agaggcgcag gcgctgcatt
     9541 acagccaccg acagcaggcc ggccagcgtc gaggcgctgg tcgccagcag gatcggcagg
     9601 aacaccaggg tcggatcatc ggcgccctgc tgtacgcggt acatgaagat cgacaccggc
     9661 agcagggtca gcgaagaggc gttgagcacc agaaacagga tctgggcgtt gctcgcggtg
     9721 gtttccgacg ggttgagcgt ctgcagggcg cgcatggcct tgagcccgat cggcgtggcg
     9781 gcgttgtcca ggccgaggcc gttggcggcg aagttgaggg tgatcaggcc cagcgccgga
     9841 tggcccggcg gcacctccgg catcagccga cgaaacagtg ggccgagcag ccgcgccagg
     9901 gcttcgacca ggccggcctt ctcggcgata cgcaggaacc ccagccacag cgtcagggtg
     9961 ccgaacagca ggatcatcac ttccacggcc agcttggcca tggcgaacag gctttcgacg
    10021 agggcggcaa agacgccggg atcgccgccc accagccagc gcgccagcgc agccaaggcg
    10081 gcaacgatga agaatcccag ccagaggccg ttgagcatga cgttctcctt tgcgagtgcc
    10141 ggcgatgata gcggcccgca aggaggaatg atgacggtga tgcgaagaaa gggactggct
    10201 gcgcgccgga gcggtcgttc aagccgctcc ggcggcagcg cctgccgaac ctggtccgtt
    10261 accggaggca ccccctgtac ccctagatcg ctccgccagg cagagcaacc cgaccccctg
    10321 gttcatcccg tacgggatct gtccctgtga gcaacccggt caggggaagc tcctctgtcg
    10381 aaggatgcgg ctgcatcctt cggaaagact ggcatcctat gccgctgcag ctccctggcc
    10441 cgagccgccc gaaggcggct catacgcgtg gtcagactcg cggcccgcga ccccgtccga
    10501 agatcagcga agcgacgaac agcaccagga aaaccacgaa caggatcttg gcgatacccg
    10561 ttgcggtgcc ggcgatacca ccgaagccca ataccgcggc gatgatggcg atgatcagga
    10621 aggtaatggc ccaactcagc atggcgtgac tcctcttgct acggaactga ttgcgaactg
    10681 ctcgccgatc gtccttggcc gtgcttcatc cttctctcag aacacccaac gctgctccga
    10741 gcgcagcgag cgatagtcca gcgactgcgg cgcttgaccg gttcgcgtga tctcgattgg
    10801 ttgagcgtcg tacatgccga ttcgttccgc tgcctgcggc gcttcctgac caactggctg
    10861 ggaaagcgga cgctcggcgc ccatgatcag gacaaccacg gcagcggtga ggaaaccttt
    10921 gctggctagg gaaaagcggg cttcgcggtt catcctcaac tccttctaag catggggtac
    10981 gtgcaattgc gtttgcagaa cacattgcag tagccgtgcc agaagctatt tgaagatttt
    11041 tcctttattt ttcaataggt tgcaaataca catcgatcag cccgccagcg taaattgcaa
    11101 gagcccccta tggggcccgt gcattttgca agccttcagc caaagctgtt cttcagctgc
    11161 agcatgcgct ggtggcaggc gcgcagtttc ggcagctcga ccgcgagcag cgcgcggacg
    11221 tccggctcgg ctccgtcgca ggcgctctca aaggcctcga ggatgcgctc ctcggcatgc
    11281 agcagctgct cgacataggc cttcgaacga tcgccgatat gcgcccgggt gtcggcatag
    11341 agttcacgca gccgcccgag cgcggtgcca cccgcggcgg gttgcgcatg attggcggct
    11401 accttgacgg ccagcgcctg gatgatctgg gtcttggcct gggccatgtc gcggaacagg
    11461 tgctgcagct cgacatcctt tacttcctcg atggcgtgct ggtagaaacg ctggccgtcg
    11521 cgggtgatct cgatcagttc gttgagctgc tggacgttgg tgttcatgcg atcctcctcg
    11581 aatatgcgcg ttggtctcgg cacgcgaagt gccgctgagt gttcgacctc gccagccggc
    11641 gatggctccg cgccgcggcg caccggctcg agacgccaga tgacacgccg tagcgcttgc
    11701 gacgctcgga ccgtgcaact tgcaagactt ttcgtagact aagcactcgc gctggcgggc
    11761 gagacgccag cggcacctcg cttttccctt ttcatcgcct tgctgactgg agcgttcatg
    11821 gagcagacca cggaaaccgg cggacgtatt cttctggtgg atgacgaagc ggcgatcctg
    11881 cgcaccttcc gctattgcct ggaggatcgc ggctacaccg tgatgaccgc cgccagcgcc
    11941 gcacaggccg aagccatcct gcaacgccag gtgttcgacg tctgcttcct cgacctgcgc
    12001 ctgggcgaag acaacggtct cgacgtactg cagatcatgc gcacgctggc accctggatg
    12061 cgggtggtga tcgtcaccgc acactcaggc gtggacaccg ccgtcgatgc catgcaggcc
    12121 ggcgcggccg actacctgct caagccatgc agccccgagc agctgcggct gtcggcagcc
    12181 aagcaactgg aagtgcggca gatggctgcc cgtctcgagg cgctcgaggg gcaggtccag
    12241 cagcgtagcg acgcgctcgg ctcgcacagt ccggccatga tggccgtgct ggaaaccgcc
    12301 cggcaggtcg ccgataccga tgccaacatc ctcatcctcg gcgagtccgg caccggcaag
    12361 ggcgaactgg cgcgcgccat ccacacctgg agccggcgtt cgaagaaggc tttcgtcacc
    12421 atcaactgcc cctcgctgtc ggcggacctg atggaaagcg agctgttcgg ccataaccgc
    12481 ggcgcgttca ccggggcgac cgaaagcacc ctgggtcggg tcaaccaggc cgacggcggc
    12541 acgctcttcc ttgacgaaat cggtgacttc ccgctggcgc tgcaacccaa gctgctgcgc
    12601 ttcatccagg acaaggaata cgagcgcgtc ggcgacccgg tgacgcgtcg cgccgacgtg
    12661 cgcatcctcg cggcgaccaa cctcaacctc gaggaaatgg tgcgcgaggg caagttccgc
    12721 gaagacctgc tctaccgcct gaacgtcatc acgctcaacc tgccgccgat gcgcgagcgg
    12781 cccgaagacg tgatgccgct ggccgagcgt ttcctcgcct ctttcgtcaa gaactacggg
    12841 cggccggccc gcggcttcac cgatgaggcg attgccgcgc tgaagaccta tcgctggccg
    12901 ggcaacgtgc gcgagctgcg caacgtcatc gagcgcgcca gcatcatctg cccgcagcag
    12961 atgatcgagg ttcaccacct cgggctcggc gagcaggcgg gcagcaatgc cccgcgcatc
    13021 ggcgaaccga tgagcctcga ggcgctcgag cgcgcccata tcgccggcgt gctgagcacc
    13081 agcggcaccc tcgagcaggc agcgcgcatc ctcggcatcg acgcctcgac gctgtaccga
    13141 aaacgcaagc agtacggcct atgaaactgc acatgaagct tcgaacccgg ctgtttctcg
    13201 ggttctcggc actgatgacc gtagccctgc tcgggttgat actggcgctg gtcagcgtga
    13261 tgcagatggc caagagccag gagcgcctga tcggcgacaa tttcaccgcc atcgaactca
    13321 accagcagat gcgccatgcc ctgggcaaca tgctgctcgg gcggatgcat gccgagaccg
    13381 atgtcgcgct gctggagcgt gagcaggcca agttcgaggc gctgctggaa cagcgcctcg
    13441 gcgagagcac gagcgccgag caggagcggg acctgcgcga gatcagcgcg gcgttcgccc
    13501 gtttcgtcga gcagctcacg gtgccgcaca gcgccgactg gacgaccgcg gacgaccagg
    13561 cgttgggcga tgccttctcc gccgtgcgcg agcgcctgct ggaggtgcag aaccgcgcct
    13621 atcagcacat ccgcgaaatg gaggagcaca gccgcgatcg cgccattcta ctggccggcg
    13681 tgctgggcct gaccggcgta gccgtgctgc tgatcggctt cattaccgcg cacggtttcg
    13741 cgcgccgttt cggcgagccg atcgagcggc tgtccgccgc cgccgaccag atcggccgcg
    13801 gcgacttcaa cattgccctg ccgagctcgc cgatcgccga gctgtcctcg ctgagccggc
    13861 gcttcgggct catggcccag gcgctgcacg aattcaagca aaccaacgtg gaagccctgg
    13921 tcaacggcca gcagcgcctg caggcgctgc tcgacagcat cgatgacggc ctgctgatca
    13981 tcgatcgcga gggccgcctg gagcacgcca acccggtcgc gcaacgccaa ctggcgtggg
    14041 aggaggagca cctcggcgcg cgtgtcggcg aggcgctcga cgcaccggaa ctcgaccagg
    14101 cgacccgcca ggtgctggac gacaagccgc tggccgcgcc cccgcaggac ctggtcatcg
    14161 aggccgatgg cgagcggcgc ctgctcgcct ggcgcatgag cccggtcagc catcacgacg
    14221 gcagcatcag cggcgccgtg atggtgctgc acgatgtcac cgaccagcgc accttcgagc
    14281 gggtgcgcaa cgagttcgtc ctgcgcgcct ctcacgagct gcgaaccccg gtcaccggca
    14341 tgcagatggc ctttagcctg ctgcgcgaac gcttgaagtt tcccgagggc agccgcgaat
    14401 cggacctcct ggtcacagtg cacgaggaaa tgcagcggct ggtccggctg atcaacgacc
    14461 tgctgaactt ctcgcgctat cagagcggcc agcagaagct cgagctggtc cagtgcgaca
    14521 tcgccgagct actggagggc gcgcgtcagc gcttcctgac gcctgccgcc gaacaggaca
    14581 tcacgctcac cctggaggta caggcgccgc tgccgagcat gctgctcgac cgtcagcaga
    14641 tcgaccgggt gctggacaac ctgttgagca atgcgctgcg ccataccccc aagggcggcg
    14701 aggtgcgatt gcttgcccgc catcatggcg agcggatcat tctcagtgtc gaagacaatg
    14761 gcgagggcat tccctacagc cagcaggcgc ggatcttcga gcccttcgtg cagatcggcc
    14821 gccggcgtgg cggggccgga ctggggcttg ccttatgcaa ggaaatcgcc cagctgcatg
    14881 gtgggcggat tggcgtgcac tcgcggatcg gccacggcac catcttctac gtcgcgctgc
    14941 ccatctgacg gcgcccgttc gaggagaccc catgccgagt ctgaatccca gcgcgcagca
    15001 gctggcccac tatgccgagg caatgcccgc cggcacgccg gtgctgatgc tcaacctgct
    15061 gcgctatcac gccgaggcca actacccctc gggcagcgcg catgcagcct gcagcggccg
    15121 cgaggcctac gcccgctaca gccgtaccgc gctggccaag gtcaaggccg ctggcggcga
    15181 ggtaacgctg atggcccagg cccacgctgc gctcatcgcc ccggcggacg agcagtggga
    15241 cgacattctg ttggtcagct atccgtccag ggaagccttt ctggccatgc tcgccgacga
    15301 ggaatatcgc gccgccacgg tacatcgcac ggcggccctg gccgattcga ggctgatcgg
    15361 cgcgacgcgg cgctaggcct tagcgctgcg cctccagggc ggcgagaatc gccgcggttt
    15421 cggcatcggg catgccgtcg aagcgcgccg gccgatattt catctggaaa gcggcgatca
    15481 cgttgcgcgt ttcttcgtcg agcatcccgt gccgcggcac ccggtagccc tgctgcgcca
    15541 gttgcgtctg gaaccattcg gtagccggca gcgcacgact gaagacttca cggtgcgcgg
    15601 cgaccagccg ggcgtccggc cagggcagca gcccggcatc ggccaggcgc ttccagggaa
    15661 acaacggacc agggtccacc ttgcgctgcg ccgcgatgtc gctgtggccg atgatcgccc
    15721 ccggtttcag cccgtggcgc tgcatgatgt ccttgagcaa gaggatcaag gcatcgatct
    15781 gcggctccgg ataggggtac cagagccgac ggccgtcggc ggtctgctca tagcccggat
    15841 tgaccagctc gataccgatg gaactggagt tcagccaggt tcggccctgc cattcgctct
    15901 cgccggcatg ccaggcacgg cgattctcgt cgaccaatcg atagatcttc gccggagccc
    15961 ggtcgatcag gtaatggctg ctgacctcgc cccgagagag cagctcgagg gagtgctcga
    16021 aatcggtcga ggtgtagtgc agaacgatga actgggcgcg gctgtcctgg gcgaccgcgc
    16081 tgtaacgcgt gtcgatttcc gggccgctgg cgcagccggc gagcaacagc agcagggcaa
    16141 caaggccgaa ggctttcatg ggtgacctct ggtcgacgac tggatgacgc agataggcga
    16201 cggggcgcgg attatacgtg ccgggccgct gccatcccag gcaacccgtc agcccgcctc
    16261 gatccgattg cgcccggcgc gcttggctcg atacagggcc tggtcggccc gttcgaaggc
    16321 ctgctcgcca tcgtcctccc cggtgaaggc ggtaacgccg gcggaaaagg tcacctgcac
    16381 ccgttcgccc ttgaagtgga acgggcaagc ctcgatcgcc gtccgcagcg cttccagcac
    16441 accctggcca gcggcgatgg cggtcgccgg cagcaacagg acgaactcct cgccgccgaa
    16501 acgggcgatg aagtcggtct tgcgcagccg cttgcgcaac tcggtggcga tgatgcgcag
    16561 cacgcggtcg ccggcgagat ggccgaagtc gtcattgata cgtttgaaat ggtcgatatc
    16621 gatgactgcc agcagcaggt cgccaccata gcgctgccag cgcgacacct cgatttccag
    16681 gcgctcgctc caggcggcgc ggttcggcag gccggtcagt gaatcctcca gcgctttctg
    16741 ccgctgctcg gagaggtttt cgcgcaggcc gcgcgccgcc tcttcgagca caccgacccg
    16801 ggtgaccagc tgctgcaggc gttcgccgag cgcctgttcc tgctcgctgc gctgttgctt
    16861 gtagcagtcg acggtgtgca gcagcccgtc cagccgcgtc tgcactgcct gcttcaggct
    16921 ggccagatcg gtggcctggt gcatgctggt ctgcaggccg ccgacctgct cgcgcagctg
    16981 ggtgtccagg acatccgccg cttcccgccc ctgggtatgc ccctggtgag cggcggccag
    17041 gctgttctgc atcgccacca ggcgctcgtt gagcgtctgc aggtaggcct cgaattcgcg
    17101 ctggctctgg tcgctgaccg cgaccatcag cccggcgagg tcgtcgagca ccgggaccag
    17161 ttcgtaccag ttgagcccgt gctgaatgcg tacccgcagg gcctcggcct gcggctgccg
    17221 atgctcgggc agccgcagcg catcgagcag gctacgcagc gtgctctcga cgtgctcggc
    17281 aatggcgcta tagggctgct gatccggcga ttcgggcagg gcgtagtcgg ccgcactggc
    17341 ggcctggaag accacgggct cggccggtac cgtcggggct gccgtgtccg ggccggcgtc
    17401 ggcgtcggcg tcggcgtcgg cgtcggcgtc ggcagattgc tctaccactt cggccgtcag
    17461 caacaatggc gtcggtgcca cgtccgggcc cggctcgtcc agcggcggtg gtgaggctgg
    17521 ctcttcggcc agcacgggcg taattggctc gcccaacacg ccgtctgcct cgttgcgttt
    17581 gccgaacagg cgccgcagca gtcccggcgc cggttccggc tgacggacct gcagcgcctg
    17641 cgcctgcagc gcgccgagtt ccccgagcag cgacggcagc tcgcgcagct gggatgcacg
    17701 gcggtccagc tgtttgccaa agcgcttgag cgcccgccga acctcgcccg gcagctccag
    17761 agccagcaac tgagccacca ggcgctgcag cgcttcatgc aagcgcaggc tgcgctcatg
    17821 gcggtgccgc tcggaatcca gcacggcctt ttccaggcgc ggcaccagca cgtcgagccc
    17881 gctgtcgaga tcaccgtccc gcaggatctc gcgcatcttc ctcaggcact gctcgactcc
    17941 cgggtcggcg ccctcgaccg ccaggctgct gcggaccagg ctgcgccgca acaggtccag
    18001 gcgctgctcc cagcgcgcct cctggcgctc ctgctgctcc agcagctgca gatacttttc
    18061 ccgccagcgc tgctcttcta cggtcatccg gcttgctcct gcttggccgg cagagcctgc
    18121 gcatgcagcg cgtcgggcag gcggatctcc accgccaccg gcagatgatc ggatatcggc
    18181 aacggcagca cttccaccct ttccagcgcc aggccggggc tgagcaggat atggtcgaga
    18241 cagcgctgcg ggcgccaact gggaaaggtc gcctgcacct gcggcgccag caaaccgaga
    18301 tcacgcaacg gcgacacttc caacagctcg gtggcgtggg tgttcatgtc gcccatgagc
    18361 acgacatgcc gacaatcgcc gatcagttcg cggatatagg ccagttggcg ggctcgcaca
    18421 cgaccaccga gcgccaggtg catcaccacg accatcagcg cgtcgggtgt gtcaccaaag
    18481 cgcaacagga tggcgccacg cccggatggc ccgggcagcg ggtgatcttc cagttcgcgc
    18541 ggctgcaggc gactcaggac accattgctg tgctgggcga aacgcccgag gttgcggttt
    18601 agctgctgat accagtaggg aaaagcaccc aggtgagcca gacgctcgac ctggttgatg
    18661 taatcggagc gcaggctgcc gccatcgacc tcctgcagcg caacgaggtc gtagccttcg
    18721 agcaactcgc cgattcgctg caggttgatc gcacgcccgg aatgcggcaa caggtgctgc
    18781 cagctgcgcg tcagatagtg acggtagcct tcggtgctga taccaacctg gatattgaaa
    18841 ctgagcaagc gcagccggcc gtcgcggggc aggccgctgc gatcaaggca atgcgggttg
    18901 acctgggcct gcccggccct ggccgcccgc gtggcgctcc agcggcgcaa catggtgatt
    18961 tactgcgccg aacgctcttt ctcgatgagg aagtcggcca cctgcagggt gcgctccggg
    19021 ccaccggccg agcccagatc gaagcggtat ttgccattga cgatcatcac tggaacgccg
    19081 ctgatctggt aagccatgcc cagcttcttg gcctgttcga cgcggctctt cacgccaaag
    19141 gagttatagg ctttgagaaa ggcgtcccgg tcgaccccct gggtctggag gaagtcggcc
    19201 attgcctcgg gcgtagccag cttgttgccc tgctcgtggt aggcgcggaa cacagcgtcg
    19261 tgcaccttgc gctcgacacc catgctttcc agcgcgatga acatctgccc gtgcgcattc
    19321 cagacgccgc caaacatcgc cgggatgcgc ttgaaggcga catcatcggg aagctgctcg
    19381 acccacggat tgatcgttgg ctcgaacttg tagcagtgcg ggcagccgta ccagaacagc
    19441 tcgacgacct cgatcttgcc gggctcggaa accggtaccg ggcttttgag ctcgacatac
    19501 tccttgccgg cctggaagtc ggcagctacg gccggcaggc cgaacaggct gcaggtagcc
    19561 agaacggcgg cgagtacgag tttgcgcatg gaagactcct tgaccctcag aacgtttgcg
    19621 cgacaggctc ctataaaacg cggcagctcg ccagcgtttt ccgccggtcg cgtgcacgac
    19681 attctagagc cggacacaga atgcaaaaag ggcggccgga cttgcgtccg accgcccttt
    19741 tcaggctagc ccgctacgat cagtgcaggc cctggatgta gctggacagc gcttcgatgt
    19801 ccttgttgct cagcttggcg gcaatgttgc gcatgatcat cgtgtcgcca tcgttggtac
    19861 ggttgccctc acggaaatcg gtgagctgct tggccacgta ggccgcgtgc tgaccgccga
    19921 gtttcgggaa gcccgccgcc tcgatgccga cgccgttcgg cgcgtggcaa ccggtgcagg
    19981 ccggcatgcc gacatcgacc ttgccgccac ggaacagctt ctcgccctgc ttgaccagtt
    20041 tcggatctgc catgccgacg gtcatcttct gactggagaa gtaggctgcg atatccgcaa
    20101 gatcctgatc gctgtacgga tcgagcaggc cggtcatctc cagcaccttg cggccgacgc
    20161 cttcaggcgc acccggggtg ctgccggcct tgatgtcctg cagttgcttg agcagatagc
    20221 gctcgccctg accggcgagc ttggggaaat tcggggccgc gctgttgcca tcggcaccgt
    20281 ggcaggcgcc acacactgca actttgccct gcccggcttc ggcgtttcca gccgcgtggg
    20341 ccataccggt gatgccaagg gtcaacagca gactcacgag tattttgttc atcagctcat
    20401 ccaactacgg ctaaaggttt gtggtgttct cgggccgcgc ataccggcaa ggtcatgacg
    20461 gcgctcgtta tggacgcacc gggcagcgtt ccgccagggc ggctgcggct gttcggcacc
    20521 gcatcggcgc gcatgtgcca aggctccaga gagcaaagcg cacacaaaat ccgcggcatt
    20581 atatactccc gcttgcgaaa cggaaatgaa ccattgccgc accccctgcg ccgccaccgg
    20641 actccccatg cccccgaaga acccgattct cggcctctgc caacaggcca gctttctcat
    20701 cagcgccgcc aaggtggacc agtgccccgc cgacgaaggt cgcgaggtcg cctttgccgg
    20761 tcgctccaat gccggcaagt ccagcgcgct caatacgctg acccacgcca acctcgcacg
    20821 cacctcgaag actcccggcc gcacccagct gctcaatttc tttcgactgg atgacgaacg
    20881 tcggctggtc gacctgcccg gctacggcta tgcaaaggtt ccgattccgc tgaaacagca
    20941 ctggcaacga cacctcgaag cctacctggg tagccgggaa agcctggtcg gcgtgtttct
    21001 gatgatggat atccgccacc cgctgaccga gttcgaccgg atgatgctcg actggtccgg
    21061 cgccgccgag atgccgctgc acatcctgct gaccaagtcc gacaagctgg ccttcggcgc
    21121 ggcaaagaat gccctgctgg caatccagcg cgacatccgc aagggttggg gcgaaagcgt
    21181 cagcgtgcag ctgttttccg cgcccaaacg tcagggcgta gacgaagcgc agcaggtgct
    21241 ggccagctgg ctggggctgg aagagccgac cgacagcggc caagagacag gcgcataagc
    21301 gggcgcctgt ctcactgccg cgccaggccc gaacgggatg caaggcccca cgccaagcag
    21361 aaatgcatcg gcgccagatg cccaatatcc agaagcgctc agcgccgatc atccttcctc
    21421 ggccaaccgg gcgggttgac gccgctgaac ggcgcccgcc cagcccgccc actcaatcgc
    21481 gataagcctc caccggcacg caggcgcaga acagattgcg gtcgccatag acgttgtcca
    21541 cgcggttcac cgccggccag tacttatgcg cacgggcatg ggcgcttggc gttaccgcct
    21601 cggcgatgct gtaggggcga tcccagtcgc cgatcacgtc ggccagggtg tgcggggcgc
    21661 gcaccagcgg gttgttgtct gccggccact ggccttcctg caccttggcg atctcggcgc
    21721 ggatgctcaa catggcttcg acgaagcggt cgagctcggc cttcgactcg ctttcggtcg
    21781 gctcgatcat cagcgtgccg ggcaccggga aggacatggt cggcgcgtgg aagccgtagt
    21841 ccatcagacg cttggcgaca tcttcctcgc tgatgccggt ctcggccttc agcggtcgca
    21901 agtcgaggat gcactcgtgc gcaaccctgc cgttgcgtcc gctgtatagc accgggaagg
    21961 cgccacccag acggttggcc aggtagttgg cgttgaggat cgccacttca gtggcatcac
    22021 gcaggctcgg ccccatcatg gcgatgtaca tccagctgat cggcaggatg ctcgcgctac
    22081 cccagggcgc cgcgctgact gcaccattgc ccggctgagg cccctcgaga tcgaccaccg
    22141 gatggttggc aacgaagggc gccagatgcg ccttgacgcc gatcggcccc atgccagggc
    22201 cgccgccgcc atgcgggatg caaaaggtct tgtgcaggtt catgtgcgag acatcggcgc
    22261 cgatgtccgc cggacgcgcc agcccgacct gcgcgttgag gttggcgccg tccatgtaga
    22321 cctggccgcc ctgggcgtgg atcgccgcgc agatctcgcg cacgttctcc tcgtagacgc
    22381 cgtgggtcga cggataggtg atcatcagac aggacagccg ctcgccagcc tcggcggcct
    22441 tgcgcttgag gtcctccagg tcgacgttgc cggccttgtc gcagtcgacg atgaccacct
    22501 tcatgctggc catctgggcc gaggccgggt tggtgccatg cgccgacgag ggaatcaggc
    22561 agacgtcgcg ctgcggctcg ccgcggctct cgtgatactt gcgaatagcc agcaaaccgg
    22621 cgtactcgcc ctgggcgccg gagttgggct gcatgctgat ggcgtcgaag ccggtgatca
    22681 cgcacagcca gcgctcgagc tcgtcgatca tcagccggta gccgaccgcc tgctcgcgcg
    22741 gagcgaaggg gtgcacgttg gcgaattccg gccaggtgat cggaatcatc tcgctggtgg
    22801 cattgagctt catggtgcag gagccgagcg gaatcatcgc ctggttcagc gccaggtcct
    22861 tgttctcgag ctgcttgaga tagcgcagca tctcggtctc gctgtggtgc gcattgaaca
    22921 ccgggtgggc caggtagccg ctggtgcgct gcagctcatc cgggatgccg ctgggcagct
    22981 ccccggcatc gagttcggcg aggtccagac catggtcggc gccgaggaag atcgccagca
    23041 actgctcgac ggtcgcttcg gagcaggttt cgtcgaggct cacgccgagc ttgccgcggc
    23101 ccagcacacg cagattgatg cgcgccgcca cggcgctctc gatgatcgca gtctgcgcac
    23161 cgccgacctc gagcgtcagg gtgtcgaaga agtgctggtt gagccgcacg acgcccttgc
    23221 gctccaaccc ggcggccagc aggcaggtca gccggtgcac gcgctgggcg atacgcttga
    23281 gcccttccgg cccgtggtag acggcataga aaccggcgat gttggccaac agcacctgcg
    23341 cggtgcagat gttcgaattg gctttctcgc ggcggatatg ctgctctcgc gtctgcagcg
    23401 ccatgcgtag tgcggtgttg ccgcgcgcgt ccttggacac gccgatgatg cgtccgggca
    23461 tggcgcgctt gtagtcgtca cggctggcga agtaagccgc atgcggacca ccgtagccca
    23521 tcggcacgcc gaaacgctgc gtcgagccca gcaccacatc ggcgcccagc tcacccggcg
    23581 gggtcagcag cagcaggctg agcagatcgg ccgcgacgca ggccagcgcc tggccggcgt
    23641 gcagctgctc gatgaacggg cgcaggtcgc ggatctcgcc gtgggtatcc ggatattgca
    23701 gcagggcacc gaacacttcc tgctgggcca gttcttccag cggagcgacc gtcagctcga
    23761 agccgaaggc ctcggcgcgg gtctgcacca ccgaaatggt ttgcggatgg cagttctcgt
    23821 cgacgaagaa gcgattgctc ttgctcttgg cgacacgcct ggccagggtc atcgcctcgg
    23881 cggcggcggt cgcctcgtcg agcagcgagg cattggccag atcgagcccg gtcaggtcga
    23941 tgaccatctg ctggtagttc agcagcgcct ccagccgccc ctgggcgatc tcgggttgat
    24001 agggcgtgta ggcggtatac cagccggggt tctccaacac gttgcgcagg atgacggcag
    24061 gcgtgagcgt accgtggtag cccatgccga tcaggctggt ccacaactgg ttctgctcgg
    24121 catagccacg cagcttcgcc aacgcggccg gctcgtcgag cgcagcgggc agcgtcagct
    24181 caccctgcag gcggatggcc ggcggtaccg tctcgtcgat cagctgatcg cggctgccca
    24241 ggcccagggc ctcgagcatc gcctgttgct cgctggcatc cggcccgagg tggcgccgca
    24301 ggaaggcgtc aggttgctga agttgtgaaa gattcggcat atgcggcatg gcggtactct
    24361 caaaaaacga aagccccgac gaagcggggc ttttgcatgg aatcaggctt gtgcgcaggc
    24421 ggcctcgtag gcggcggcat caaggagctt ttcgagctcc gccgggtcgc tcggctgcag
    24481 tcggaagaac cagctgccat agggatcgct gttgacctgc tcgggcgagt cggtgagttg
    24541 ctcgttcacc gcgatcacct cgccggagac cggcgcgtag atgtccgacg cagccttcac
    24601 cgactcgaca accccggcct cctggccggc gctcagggtg cggccgactt ccggcagctc
    24661 gacgaagacc acgtcgccca gcgcctcctg ggcgtggtcg gaaatgccga cgctgatgct
    24721 gccgtcagct tcgaggcggg cccactcatg gctggaggcg taacgcagat cgctggggat
    24781 gttgctcatc ttgtaaggtc ctcaaggctg tcgacagtgg gtgacgcggt tggcgcgaga
    24841 cgtctgccga atttacacca gtaccttgcc gtgacgcacg aaggtcggct gcaccacgcg
    24901 taccggatac cacttgccgc gaatctcgac ctcggcgcgc tcgccggtgc cggccggcac
    24961 ccgcgccagg gcgatcgact tgccaagcgt aggcgagaaa ctgccgctgg tgatttcgcc
    25021 atcgcccagc ccggcgaccc gcacaacctg gtgcgcgcgc aggacgccac gctcttcgag
    25081 aaccaggccg acgagccgtg gcagatcgcc cgcagcgcgt tgctgctcga gcgcctggcg
    25141 gccgacgaaa tcccgctcgg ctggctccca ggccaccgtc cagcccatgt tcgcggcaag
    25201 cggcgagacg tcttcgtcca tatcctggcc gtacagattc aggccggctt ccaggcgcaa
    25261 ggtgtcgcgc gcgcccaggc cgatcggcgg aatgccggcg cccaccagtt cgctgagaaa
    25321 gtccggcgcc tgctcggccg gcagaatgat ctccaggcca tcttcgccgg tatagccggt
    25381 acgaccgatg aaccagtctc cctcggcgag cccctggaag ggcttgagct gctcgatcag
    25441 gctggcacgg ttctggtcga ccagctcggc ggtacgctcg cgggcgctgg gcccctggat
    25501 cgccagcatg gcgagctccg gccgctcgcg gatctctacc gcgaacccct cggcctgccg
    25561 ctgcatccag gcaaggtcct tctcgcgggt ggcggcgttg actaccaggc gatagcccca
    25621 gtcggtgagg tagacgatca ggtcgtcgac cactccgccg cgctcgttga gcatggcggt
    25681 gtacagcgcc ttgccgacgc tctgcaggcg cgccacgtcg tttgccagca gccgccgcag
    25741 gtaatcggca gcctgcgcac cggcgacgtc gacgacggtc atgtgcgaca catcgaacac
    25801 cccacagtca cgacgcacct ggtgatgctc ctcgacctgc gagccgtagt gcagcggcat
    25861 gtcccagccg ccgaaatcga ccatcttggc gccgagcgcg aggtgctgat cgtaaagggg
    25921 agtacgctga cccatgggtg tctccttccg ggcaggtcgc cgaagcggct gggtgtgacg
    25981 ggcgatagaa ccggcccgcg aggggccggc gttcgaattg gcgcgcattg tagccccaag
    26041 gtcatgacag gtcacggcgc gctgtcggcg agctcagcgc ctggccgaac ggcgtatcag
    26101 cagcaccacc ggcaacaacc cgaccagcac cagcgtcaac gctggcagcg aggcacgcgc
    26161 ccactcccct tcgctggtca tttcgaagat gcgtacggcc agcgtgtccc agccgaaggg
    26221 ccgcatgatc agcgtagccg gcatctcctt gagcacatcg acgaacacca gcagcgcggc
    26281 actcagggcg ccgggcagga gcagcggcag gtagacccgc aggaacagtg ccggcccacc
    26341 gacgcccagg ctgcgcgagg cctgcggcag ggaaggacgg atgcgcgcga ggctgctctc
    26401 cagcgggccg aaggcaaccg ccatgaagcg gatcaggtaa gccaccagca gcgcgccgag
    26461 gctgccgagc agaatcggct tgccagcccc gcccagccaa gtcgacagcg gaatcaccag
    26521 ttcgcggtcg aggtagctga acgcaagcat gatcgccacg gccaacaccg accccggcaa
    26581 cgcatagccg aggttcgcca gccccactgc ggcgcgaatc gagcgcaccg gcgcctgccg
    26641 gcgagcaaag gcaagcagca gggcgacgcc caccgtgacc gccgcagcca gtccgccgag
    26701 cgacagggtg tgcatgatca gcgcggcata tcgctcatcg agatcgaagc gtccgcgctg
    26761 ccacaaccag gtcaacaatt gcaggacagg cacgacgaag gcacagagaa acaccagcac
    26821 acaccaaccg gtcgcggcga gcgccttcca gccgtgcagc cgatacaacg ccgcgctgcg
    26881 cgcgcgctcg tttgccggcc gcgccgcacc gcgggcccgc cgttcgccgt agagcaccag
    26941 catcaccgcc agtaacagca ggctggctag ctgggtcgcg ctggtgaggc tgaagaagcc
    27001 gtaccaggtc ttgtagatgg ccgtggtgaa ggtatcgaag ttgaacaccg agaccgcacc
    27061 gaagtcggcc agggtttcca tcagggcgag ggccagcccc gcaccgatcg ccgggcgcgc
    27121 cattggcagc gcgacgtgcc agaacgcctg tagcggcgac tggcccagca cccgtgccgc
    27181 ctccatcaat cccttgccct gggccaggaa ggccgagcgt gccagcaggt agacataggg
    27241 gtagaagacc agcaccagca cgacgatccc cccgccggtc gagcgcaccc gcgggaagcg
    27301 gatgtcgctg ccgaaccatt cgcgcgccag gctctgcacc ggcccggcga aatccagcag
    27361 gccgatgaag acgaacgcca ggacataggc gggaatggcg aagggcagca tcagcgccca
    27421 gtccagccag cgccgcccgg ggaattcgca cagggccgtc agccaggcca ggctgacccc
    27481 gagcagcgcc acgccgatcg agaccccggc caccagcgtc aaggtattgc cgagcaagcg
    27541 tggcatctgg gtttcccaca ggtgcgacca gatctcgcgg tcgacctcgt gccagctgag
    27601 cagcaagacg ctgagcggca acagaaccag cgcggcgacg gcaaaggcga tgggatacca
    27661 gcggtgctcg acgggatggg acactcgggc ctcggcagca ggaaagacga cgcccccatg
    27721 gagggggcgt cgagtataac ggcatcagct cggcaatctg cgggaaagcg ccccgggcgc
    27781 tcacccgcac cagacctcag ttccagccag cgcgatccat cagcttgatc gcttcggcct
    27841 ggcgcttgcc ggcgacttcc accggaatgg tgtcggcctt gaagtcaccc cagctggcga
    27901 cctcggctga cggcttcacc gccggattgg ccgggtactc catgttgatg tcggcgaaga
    27961 tgctctgcgc ctgcggcccg gtcatccact cgaccagctt gcgcgccgct tcaggatgcg
    28021 gcgcatgctt ggtcagaccg atgcccgaga ggttgacgtg tacgccgcgg tcgccctggt
    28081 tcggccagaa cagcttggcc ttcaactgcg gatcgctctt gtgcaaacgg ccgtagtagt
    28141 aggtgttgac gatccccaca tcgcactggc cggcatcgat cgcctggatc agcgcggtat
    28201 cgtcggcaaa gacgtcggtg gccaggttgt cgacccagcc gcggatgatt tcttcggtct
    28261 tctccgcgcc gtgggtctcg atcatcgtcg cggtcagcga ctggttgtag accttcttgc
    28321 tggtgcgcag gcacaggcgg ccttcccagt tgtcgcccgc gagtgcctcg taggtagaca
    28381 actcgccttc cttgacccgc tgcggcgagt agacgatggt ccgcgcgcgc agcgacaggc
    28441 cggtccaggc atcgctggag gaacggtact gagccggaat gttctgcttg accacctcgg
    28501 agtcgagcgg ctgcaggatg cccatctgct cggcctgcca gaggttgccg ccatcgacag
    28561 tcagcaagag gtcggcaggc gtgttctcgc cttcagcctt gagccgcgcc atcagcggcg
    28621 cttccttgtc ggtgatgaac ttgacggtca caccggtctt ttcggtatag gcgtcgaaca
    28681 ccggcttgat tagctcgtcg atacgcgacg aatacaccac gacttcatcg gccgcctgca
    28741 cggcgcccga cagggccgtc agggtcaacg cggcgagaaa acctttgctt gcctgcatgt
    28801 agcgtgcctc ttgcggagct tgggagagcc aaatagtagt gaatgttatt tagcttctca
    28861 atgcggcatt gggcgaccgc ctgtcgcagc gtgtttcagg cgcgcgccag ctccggcaga
    28921 tcaccggtca ggccaagggc ctgccgtacg aacatcgact tgagctcggg cagcgcctcg
    28981 acgcccttga gtcccgcgtt gcgcaaccag cgcagcggca gcggatcggc ctggaacaga
    29041 cgctcgaagc cctccatcgc cgccatcatc gccaggttgt gcggcatgcg acgacgttca
    29101 tagcgtgaaa gcacgcgcag ctcgccgggc cgctcgccgc gggtcagtgc cgcgtgcagc
    29161 acctcggcca gggtcgcggc atcgagcagg ccaagattga caccctgccc cgccagcgga
    29221 tggatgacgt gcgcggcatc gccgaccagc gccaggccgg gttgcacata gcgcttggcg
    29281 tgacgctggc gcagcggaat gcacagccgc ggatcgaccg attgaatctc gcccagacga
    29341 tattcgaagg cccgacccag cgcagcgcgg aacgcttcgt catcgagcgc catgagccgg
    29401 cgcgcctccg gctcggtgca cgaccagaca atcgagcacc agtgctgatc gccggcgcgt
    29461 tcgagcggca gaaaggccag cgggccatca tcggtgaagc gctgccaggc cgtgcgcagg
    29521 tggggttcgg cgcagcgcac actggtcacg atggcatggt gcaggtaatc ccattcgcgc
    29581 gtctcgcagc ccgccagacg acgcaccgtc gattgcgcgc catcggccgc gaccaccaac
    29641 tccgagcgga tccgacggcc gtcggccagt tcgatctgcc agcccgtgcc atcgcgctcg
    29701 agcgtctgca gcgatgcatt gccgagcagc tcgacctcgc ctccggcgcg cagggcgtcg
    29761 agcaacgcat cctgcaccac gcggttctcg acgatatgcc cgagcgcctc ggcatgcacc
    29821 gacgcagcgg agaagtgaat ctgcccggtg cctgatccgt cccatacccg catgtcggtg
    29881 tatcgacagg cgcggcggga gacgatcccg ggccaggcgc ctacgcgctc gaggatgcgc
    29941 tgactggcca tcgacagggc gctgacccgc ggctcgaagg gcgctgccgc ttcgaaagcc
    30001 ggcacctcga gcgcgccggc atcgacgacc agaatgctca gcccactacc ggccagggcc
    30061 agcgcgagcg tactgccgac catgccggcg ccgacgatga ccagatccgc ctgcatctgc
    30121 ttctcctttg ggcgcccatc gcgcaccggc tgcaagattg tgattggtgc ccgcgactca
    30181 gcgcggtcgt acgccaaggc ccatcgcctg acgggcgaac cagcgcttgg ctggcggcag
    30241 caggtccagg ccgatcagcc cgagactgcg cccggccgag acgaagggcc ccgagtcgcc
    30301 gaagagccgg gttacctgat cggaaaaccc cacggtaatc cactgatcgc gctgctggcg
    30361 cagcgcatag tcatgcagca gcgccgggtc acccagcggc gcacgactgc ttagcagcgc
    30421 atcggccagt gcatcgacat cgcgcagcga caggttgtag ccctgcccgg cgatggggtg
    30481 caggctgtgc gccgcattgc cgagcaccac cagcccgctg cgcacctgct cctcggcttc
    30541 gaccaatgcc aacggataga ggtggcgtgt accgacctgg cggaagccgc ccaggcgaaa
    30601 gccgaaagcc tgctgcaagg cttcgagaaa cagcgtgtca tcaagcagcg ccagctgctc
    30661 ggcatcggca tgcgagcgcg tccagaccag cgcacaacga tcatcgggca acggcagcaa
    30721 ggccatgggc ccctgctcgg tgaaacgctc gtaggccagg ccctgatgcg gctggccggg
    30781 cgtgacattg gcgatcagcg ccgtctgccc atagggccga cgccgcacat gaatacccag
    30841 ctgctcgcgc agggccgaac gcccaccgtc ggcgagcacg gcgagtgcgc agtcgagcgt
    30901 cgcgccatcg gcaagggtca ggcgataacc cgtctcgatc ggttccagcg ccgcgacttc
    30961 cgccgggcag cggcgagtga tgaccgtatc gtccagcgcc tgccagaggc agtggccgat
    31021 ccaggcattc tcgaccacat agccgagcgc cggcacccct tcgttcgagg catccagccg
    31081 ggtcgcgccg aacttgccgc gctcggagac atggatgcgc cggatcggct cggcgcgcct
    31141 ggcaatctcg gcccagatgc cgaggcgctc gtagatcagc cgggtgccat aggacagcgc
    31201 cgtggagcgg gcatcgtagc tcggctggta ttcatcgcca ggtgcgaaag gctcgatcag
    31261 ctggatcatc cagccgcgtt cacgtgcgcc ggcctgcaag gccagcgcca ggctggcgcc
    31321 taccagccca ccgccgataa tcgccagtgt gctcaagtca gagcccctct tctcgcacag
    31381 cggccatcag cgcctcgatc tcctcgacgc gcttgggcac gccgccggtc agaacctggc
    31441 agccggtctt ggtgaccacg acgtcatcct cgatgcgcac accgattccc cgccagcggc
    31501 gctcgacgtt ctggttgtcg gccgcgatgt agatgccggg ctctacggtc atgcacatac
    31561 ccggctcgag ctcgcgccag acgccgccca ccttgtaatc gccgacatcg tgcacgtcca
    31621 tgcccagcca gtggccggcg cgatgcatgt agaacggctt gtaggcttcg ctggcaatca
    31681 gcgcatcgac ctcgccctgc agcaagccga gttcgaccag accggccgtg atgacccgca
    31741 cggtggcttc gtgggcctcg ttccagtgcc tgcccggcgc gatgtgcttg aacgcctcct
    31801 cgttggcagc cagtaccagc tcgtagatgg ccttctgctc tgccgaaaac cggccgttga
    31861 ccgggaaggt gcgggtgatg tcgctggcgt agcagtcgat ctcgcacccc gcgtcgatca
    31921 gcaccaggtc gccgtccttc agcggctggt cgttctcccg gtaatgcagg atgcaggcgt
    31981 tgcgaccgct ggcgacaatc gagccgtagg ccggcatctt tgccccgcct ttgcgaaact
    32041 cgtaatccag ttcggcctcg aggtggtact cgaacaagcc agggcgcgct gcttgcatcg
    32101 cccgcacatg cgccctcgcg gagatctcgg ccgcggcctg cattaccttc acctcggccg
    32161 ccgatttgta cagccgcaga tcatgcagca ggtggtcgag cgcgacgaac tcgctgggcg
    32221 gctgtgcgcc ctggcgggcc ttggagcgaa tggtcttgat ccactccatc agccgatggt
    32281 cgaacgactc gttgctgccg atggcgtagt acacgcgctc gcgaccttcg atcaggccgg
    32341 gcaggatgtc atcgatgtcg ccgatcggaa aggcatcgtc ggcgccgtag tcgcgcactg
    32401 caccgtcctg gccggcacgc agtccgtccc agagttcgcg ctcggggtcg cgctcgcggc
    32461 agaacagcac gtattcgccg tgttcgcgac cgggaatcag cgcgatcacc gcttcgggct
    32521 cgggaaaccc ggagaggtac tggaagtcgc tgtcctggcg atagacgtgc tcgacgtccc
    32581 ggttgcggat gtacatcggc gcggcaggca ggatggcgat actgtcgggg cccatctgct
    32641 ccatcagcgt cttgcgccga cgggcatatt ccgatttcgg gatgcgagtc atcgggacat
    32701 ctcagtgcaa ggaaggtttg gcggtgggcg gcagaggctt ggcgcattcg gcgaacagca
    32761 gcagcggcgc gacgcgcagg tactccatca cctccatgta gtcgttctca ccgtcctcgg
    32821 actcctccag cgagtcctgg atctgcgcga tggcagcgag gtcctgcagc acctcgcgcg
    32881 cctcgtcgct cagcgcacga tcacccgcgg tcaggccgaa gccggccagg aaaccctgac
    32941 accactggcc gagggccacg gcgcgctcgg tcaggctggc ctcgtcgctg ggcagcagca
    33001 gaaccagtgc gacgtcctcg ccggccagtt cgttcttgac catttcctgc aggccgatca
    33061 gcgcctgccg gaccgggcct tcgggcatct cgccaagcag atcggcggca tcggtcagcc
    33121 aggcatcggg atcgaaactg gcgccggcac agctgcgccc gagcagcagc ccgtgcagtt
    33181 cggcggggga gacggcttgc ggagcgttct gcagcaaact ggcgaaggct gcataagggg
    33241 aagcttgaat cgacatggcg gctaggcgca ccagagcgca atgactagaa tgaaggctcc
    33301 gtatcctagc atcggcgatt gcggcaagac catcgaagcc cggcggccct gcccgcgccc
    33361 cctagtagga atcccatgga agacgccgat ctgcgattgc tgaccgccaa gctcgagcag
    33421 ctgatccagc gcatcgagca actcaaggcc cagaatcgcc tgctgcaggc gaacgagcag
    33481 gcctggcgcg aggagcgcgc tcatctgatc gaaaagaacg aaatggcccg gttgaaggtc
    33541 gaatcgatga tttcgcgcct gaaagccctg gagcaggact catgacccag ccgaacaccg
    33601 tcaccgtgca catcatggac aaggaatact gcatcgcctg tccgcccgag gagcgcagca
    33661 acctggaagg cgccgcgcgc tatctggatc gcaagatgcg cgacatccgc agcagcggca
    33721 aggtgatcgg cgccgaccgc gtggcggtga tggctgcgct gaacatcacc cacgaactgc
    33781 tgcacaagaa cgaccagctc gacgccgaag ccagcagcgc ccgcgagcac gtgcgcatgc
    33841 tgctcgagcg cgtcgacagc gccttggcta ccgacccgaa cccctcaggc aactgatcga
    33901 acgtcgagtg aactatcctc tgcgcgtcac cgtacggaag ccgaggtccc gcgcggccgg
    33961 cggcagcatg gcgcgcacgt gcagcctcgg cggcccctca ctgaaaacca ttcgtcgtag
    34021 cgccgcgatg cccgatgaaa cgggaacaga tgcaaaagca ttgaggtata atccccgcaa
    34081 ctccctggca tgtgcgccag tcggcgatga ccctctcccg ataagcaata ccatggaggc
    34141 tacacgtggg accggtgtgc atgtccgcct gacggaaagc ctgaaggttc tctgtagtcg
    34201 ccaccttgaa ctctcgggtt caagggccta cgccggcagc ggcatgctgg ggagctacct
    34261 ttcatgatca gcgccgcggg cctgtctcgc gccgctttac ggcggcaact ccgccaggct
    34321 cgccgcagcc tttcaccgct cgagcaacgg ctcgccgcgc aacgtctcta tcgcctgctc
    34381 gcccaacatc cgctgtttcg gcgcgctcgg cacatcgccc tatacctgcc caacgatggc
    34441 gaaatcgatc cgcgcccatt gctgcgcgct gcccagcgac gaggaaaggc cacctacctt
    34501 cccgtgctcg atccatggcc gcgcacacgg atgatctttc aacgcgtacg gcccggcgag
    34561 cgactcaggc cgaaccgctt cggaataccc gaacccgtgc gagcacgcga agctcagcgg
    34621 aaagtctgga cgctggatct attgctgatg ccgctggtgg gcttcgacga ggccggcggc
    34681 cggctgggca tgggaggcgg cttctacgac cgcagcctgg cttaccgcac ccgccagaag
    34741 agctggcgca agcccaccct attgggcctg gcccacgaat gtcagaaggt cgaccgcctg
    34801 ccgcttgcga gctgggatgt ggcgctggat gcgaccgtga cggaccgaga ctggtatcgc
    34861 ccggagacct gttcgcgcca cgatccggat gactagcgct gagcctgcgt ggtggtctgg
    34921 aggaccggcg cgccgcctgg ctcggcctgc cgctcccaga gactctgcgt gtagccggtg
    34981 gtgaccacac cgagcccgaa gataagtacc aaaacccaga gaatatccgg tttgcgcttc
    35041 ataatgatcg cctccccctg caaggcgaat cgtccacgtc gaaacggttt ttttcgttct
    35101 ggtttcgacg acccaactca acagccgcgg cattttccgt caagcaatcg ctctacgcaa
    35161 atggcgcgta tagccgattg tcggagccgc gacagagcta acaaaaaccc tccggagagc
    35221 cgccatgcac tactggttga tgaagtccga acctgatgaa ttttccatcc gcgaccttga
    35281 aaacaggggc gctggccgct gggacggcgt gcgcaattac caggcgcgga atttcatccg
    35341 gcagatggcc gccggtgacc tgttctactt ctatcactcc agttgcgcca cgcccggtat
    35401 cgccggcata ggccggatca cgcggagcgc ctatcccgac ccgctggcac tcgacccaca
    35461 gagcgactat ttcgacccga aagccagcga cgccaacaac ccctggagcg ccgtggatat
    35521 cgagttcgtc gaacgcttcg gcgaggtact gagcctgccc ctgctcaagg ccgacccgca
    35581 cctctccgaa ctcgcgctgg tcaagaaagg cagccgactg tcggtgatgc cggtggatga
    35641 acaacagtgg caggcagtgc tcaacctgcg cgatgcactg ctcactggat gatcaggttg
    35701 ttgaacagca ggtcgtccac cagcggcttg ccctcttcct gcgtgagcac ctcctggacc
    35761 tgcttgagcg cctcctgacg taactgctcc ttggcctcga cgctgccgag gctcgcatcg
    35821 gtctgctgag agaacagcat gaccagctga ttgcggatca gcggctcgtg atgcttgacc
    35881 ttctcctcgg cttccttgcc ggtgatgcgc agggccacgt cggccttgta gtacttcaat
    35941 cgctctccgc cgccataatt gccgaccagc gcaggcacca gtgcgtaata gacgacctgt
    36001 ggcgccccct cttcggcggc aggctcctcg gcgcagaccg gcagcgccag acctaggaca
    36061 aagacaagag cgatgatgcg cttcacgggc gagctccaga atgagattgc gccagcataa
    36121 ccagtcgagc ggcgcgaccc aagcctgcga acggcttatg cactgccatt acagacggcc
    36181 atgctcgttg ttcctgaatc acggccgcct agactccagc catcacggcc gccaaaaaca
    36241 cctataaagg aaccccgatg aaagccgttc tctgcaaaaa tttcggcccg cccgaaaacc
    36301 tggtcctcga agaggtgccc agcccgagca tcaagcccaa cgaagtcctg ctcgacgtgc
    36361 acgctgccag cgtgaatttt cccgacacgc tgatcatcga aggcaagtac caattcaagc
    36421 ccccctttcc attttccccg ggtggcgagg cggccggcgt ggtcgctgca gtaggcgaga
    36481 aggtcaacca cctgaagcca ggggaccgga tcatgggcct caccggctgg ggcagctttg
    36541 ccgagcaggt cgcagtgccg gcctacaacg cgctgccgat ccccgacggc atgaacttcg
    36601 agaccgcatc cgcattcagc atgacctatg gcacctcaat gcacgctctg aagcagcgtg
    36661 gcaacctgca accgggcgaa acgctgctgg tgctcggcgc ctccggggga gtcggtctgg
    36721 cggcagtcga gatcggcaag gccatgggcg cccgtgtgat cgcagccgcc tccaccgatg
    36781 agaagctgga gaccgctggc caggccggtg ccgacgaact gatcaactac accgaggcaa
    36841 gcctgaaaga gcgtctgaaa gaactgaccg gtgggcaagg cgtggatgtg atctacgacc
    36901 cggtcggcgg cggcctgttc gaggaggcgt ttcgcagcat cgcctggaac ggccgcatgc
    36961 tggtggtcgg ctttgccgcc ggggagattc cctcgctgcc agccaacctg cccctgctaa
    37021 agggtgccgc gctggtcggc gtattctggg gcgcctttgc gcaacgccag ccgcatgaca
    37081 atgccgcgaa cttcaagcag ctgttcgcct ggtacgccga aggcaagctc aaaccggtga
    37141 tttcgcagcg ttatccactc gagcgcaccg gtgaggcgat tgccgcgctg gggcagcgca
    37201 aggcgatcgg caagctggtg gtaaccgtca ggtaaggaag gacgaggcgg atcgctcgcg
    37261 acccgcctca aggcactcag tgctgtgcct gaccaccctg ctgcatccgc gccatctcct
    37321 gcgcatagag cgcatcgaag ttcaccggcg ccagcatcaa tgccgggaac gagccacgcg
    37381 tgaccaggtt gtcgagcgcc tcgcgagcgt aggggaacag gatgttcggg cagaaggcgc
    37441 caagggtatg gctcatggcc ccggcgtcca gccccttgat caggaagatg ccggcctgtt
    37501 gcacctcggc gatgaaggca acctcctcgc ccgtcttgac ggtcaccgac agggtcagca
    37561 ccacttcgaa gaaatcgctt tccagcggtt tctgcttggt attcagatcc agcgcgacgc
    37621 tcggattcca ttcctgacgg aaaatctccg ggctcttcgg tgcctcgaag gacaggtcgc
    37681 gaacatagat acgctgcagg gaaaattgcg cgccctgctg ctcgttcgcg gcggcaccgt
    37741 tattggcttg ttcggtcatt tcatgagcct tctgttgtgc gtgtcgttat ggaagagaga
    37801 gcggccccat caggcctgga gcaacgcgtc cagccgcccg gcgcgttcga gcgcatacag
    37861 gtcgtcacac cctccgacat gccgctcgcc gatccagatc tgcggcaccg acgtgcgccc
    37921 ggccttgctc gccatctcgg cgcgcaaagc cggtttgccg tcgacggcga tttcttcata
    37981 ggcgacgccc ttgttgtcga gcagggcttt ggcccggaca cagaaggggc accaggcggt
    38041 ggtatagatg acgaccttgg gcatgttcac ttgaccactg gcagattgtc gccgcgccag
    38101 gccgagatcc ctccggacag cttggcggcg gtgaagcctg ccttctgtag atcccggcag
    38161 accgctccgg cgtgctgtcc catggcatcg accacgatca gggtcttgcc cttgtgtttt
    38221 tccagctcgc ccattcggct gaccagcttg tcgtgcggaa tgttcaatgc gtcgacgatg
    38281 tggccggtgg cgaactcctt cttcggacgc acgtccaaca ccacgccctg gccaccattg
    38341 accatcgtcg tcagctcgcg cgaagtcagg ctcttgccgc ccttgcgggc ctcggtgatc
    38401 accagcagca ccagcagcac gacgaacagg ctgctcagca catagtggtt agagacaaat
    38461 tcaatcaggt tagcgagcat caacaggtac ccaggcgata aaatgcgggc cagtatacac
    38521 agcgccccca ggcggctgaa ccctgatcaa tcgtgacctg caacagtcca gacagtagac
    38581 tggtcgcctt ttttcgccct gcgccaagga gccctcacgc gatgccttcc gcacccaaac
    38641 ccctggtatt ggtcattctc gacggcttcg gacacagcga cagccctgac ttcaatgcca
    38701 tccatgccgc ccacaccccg gtctacgatc gcctgctcgc cacgcagccg cacggcctga
    38761 tctccggtag cggcatggac gtcgggttgc cggatggcca gatgggcaac tccgaggtcg
    38821 gccacatgaa ccttggcgcc ggccgggtgg tgtatcagga cttcacgcgc gtcaccaaag
    38881 ccatccgtga cggcgatttc ttcagcaatc cggcgatctg cgaagccgtg gacaaggccg
    38941 tcggggccgg caaggcagtg cacatcctcg gcctgctttc cgacggtggc gtgcacagcc
    39001 accaggacca cctggtcgca atggccgaac tggccgctaa gcgcggtgcc gagaaaatct
    39061 acctgcatgc attccttgac ggccgcgaca caccgcccaa gagcgcccag agctccatcg
    39121 aactgatgca ggccacgttc acccgcctgg gcaagggccg catcgccagc ctgatcgggc
    39181 gttactacgc catggatcgc gacaatcgct gggagcgcgt cgagcaggcc tacaagctga
    39241 tcgtcgaggg ccagagcgaa ttccacgccg actacgccgt ggacggccta attgccgcct
    39301 acgagcgtgg cgaaagcgat gaattcgtca aggccaccac tgtcggcgag ccggtgcgcg
    39361 tcgaggatgg cgatgccgtg gtgttcatga acttccgcgc cgaccgtgcg cgcgagctga
    39421 ctcgctgctt cgtcgaaccg ggcttcagcg agttccagcg cgcccgcacg ccgcaactgg
    39481 caggcttcgt catgcttacc cagtatgccg cgagcatcca ggcaccggcg gccttcgccc
    39541 cggaggccct gaacaacgtg ctcggcgagt acctggccaa gaatggcaag acccagctgc
    39601 gcatcgccga gaccgagaag tacgcccatg tgaccttctt tttctcgggc ggccgcgaag
    39661 agccgttcga gggcgaagag cgcatcctca tcccctcgcc gaaagtcgcc acctacgacc
    39721 tgcagccgga aatgagcgcg cccgaggtga ccgatcgcat cgtcgaagcc atcgagaacc
    39781 agcgttacga cgtgatcgtc gtcaactacg cgaacggcga catggtcggt cataccggcg
    39841 tgttcgaggc cgccgtcaag gcggtcgaga ccctcgacgc ctgcatgggc cgcctggtcg
    39901 aggcattgga aaaggttggc ggcgaagccc tgatcaccgc cgaccacggc aacgtcgaac
    39961 agatggaaga tgtcgtgacc gggcaggcgc ataccgccca tacctgcgag ccggtgccct
    40021 tcatctatgt cggcaagcgc aaggcgagca ttcgcgaagg cggcgtgctc gcggacgtcg
    40081 ctccaacgat gctgaccctg ctggggttgc cggtgccgga ggaaatgacc ggccattcga
    40141 tcattcagct caacgactga cgccatcggc cggaagccag acggggcgcg atcgccgcca
    40201 agcttccggc catgttttta ggcatactag gccgtccagt tcctccggta agcccgcatg
    40261 ctccgcgccc tcttcgcact ggtaatgctc tgcctggcag gctccgtcat cgccgacgag
    40321 cgtgcggcca cgcagcagca gatcgaagcc gcccgcaagg acatcgccga gctgcagaaa
    40381 ctgctcaaaa ccatcgagca ggaaaagacc ggcatccaga agcagctcaa ggctaccgag
    40441 agcgagatgg gcgagctgga gaagcaggtc gatacgctgc agcacgagat cgaccgcggc
    40501 gaagccgaac tgcagaaact ggacgacgag aagaccacgc tcgaaggcgc gcgtatcgag
    40561 cagcagcgcc tgatcggcat tcaggcacga gcggcctacc gcaatggccg ccaggagtac
    40621 ctgaagctgc tgctcaacca gcagaacccg gagaaattca gccgcacgct gacctattac
    40681 gactacctga gcaaagcccg cttcgagcag gtggcacagt tcaatgagac gctgcggcaa
    40741 ttggccaatg tggaggccga tatcgccgcc gaacaggcca agcttgccga gcgccgtgat
    40801 gggctggaac agcgccgtgc gcagctggcc gaggctcgcc aggagcgtcg ccaggcgctg
    40861 gccaagctca accgcgacat cgcctcacgc gaacagaaac tgcaggcccg ccgcgaagac
    40921 caggctcagc tcgagcgcgt cctcaacacc atcgaacaga ccctcgcccg tcaggctcgc
    40981 gaagccgagg cggcgcgaca gcgtgcgctg gcggccgcgc gtgagcagca gcgcgggggt
    41041 gcgggcgccg ggggcggcgg ccctctggta tccagcgcgg gcaacagctt cggcggcccg
    41101 ttcgccaagg ccaaaggcaa gctgccatgg ccagtcgatg gacgcatcgt cgcccgctac
    41161 ggcactccgc gcggtggcga cgctcgaacc aagtgggacg gtgtgctgat cggcgcgcag
    41221 gccggcaccc aggtccgcgc ggtgcacggt gggcgcgtgg tgttcgccga ctggttgcgc
    41281 ggcgccgggc tgctggtgat tctggatcac ggcaacggct atctcagctt gtacggccat
    41341 aaccagagcc tgctgcgtga cgccggcgac atcgtcaagg ccggcgaccc catcgccacg
    41401 gtcggaacca gcggcggtca ggagaccgcc gcgctctatt tcgccattcg ccaacagggc
    41461 cgccccagcg acccggcgca atggtgccgc gcgcaaggtt agcgcccctg atgactggag
    41521 tttgacatgc tgcacctgcg tcgctttgca cgtccttccc tggtggccct ggccgtcacg
    41581 ctaggctcgc acggccttgc ctgggcccag gagccggcac cacaggcggc ggccgccgag
    41641 ctgcccgcca cgacggacaa ggcgcccttg ccgctcgacg agctgcgcac cttcgccgaa
    41701 gtgctcgacc gcatcaaggc gtcttatgtg gaaccagtgg acgacaagac gctgctggaa
    41761 aacgccatca agggcatgct cagcaacctc gacccgcact cggcctacct cgagcccgat
    41821 gccttcgccg agctgcagga gagcaccagt ggcgagttcg gtggccttgg catcgaagtg
    41881 ggcgtcgagg acggcttcat caaggtggtt tcgccgatcg acgacacgcc agcctcgcgg
    41941 gccggtatcg aggccggcga tctgatcatc aagatcgacg gcaagcccac caagggcatg
    42001 tcgatgatgg acgccgtcgc acagatgcgt ggcaagccgg gcagcgacat cactctcacc
    42061 ctggtccgcg aaggcggcaa gccgtacgac gtcaagctca cccgagcagt gatcaaggtc
    42121 aagagtgtca agagccagct actcgagccc ggctacggct acctgcgcgt cacccagttc
    42181 caggtcaaca ccggagaaga ggtcggcaag gcgctggccc gcctgaagaa agacaacggc
    42241 ggcaagaagc tcagcggtct ggtgctggat ctgcgcaaca accctggcgg cgtattgcag
    42301 gctgcggtgg aagtctccga tcacttcctc accaagggac tgatcgtcta caccaagggc
    42361 cgcattgcca attccgagct gcgtttctcc gccgacccgg ccaatgccag cgaaggcgta
    42421 ccgctggtgg tgctgatcaa tggcggcagc gcctcggcat ctgaaatcgt cgccggcgcg
    42481 ctacaggacc acaagcgcgc cgtagtgatg ggaaccgaca gcttcggcaa gggttcggta
    42541 cagaccgtgc tgccgctgaa caacgaccgc gcgctgaaac tgaccacggc cctgtactac
    42601 acgccgagcg ggcgttcgat ccaggcccag ggcatcgttc cggacatcga ggtcgcccgc
    42661 gccaagctga cccgcgagca ggccggcgaa atgctgcgcg aggccgacct ggccggccat
    42721 ctgggcaatg gcaacggcgg cgcggaccgc ccgagcagca gttttgccgc cgacaaggca
    42781 cgcccgcagg acgaggacta ccagctcggc caggcgctca acctgctcaa gggcctgaac
    42841 ctcacccgcg ggcagtgaac gtgacccgcg gttggctggc gctcggcctg gcgttcagcc
    42901 tggtggcgcc agcctacctg gccgcggcac cggaagaacg gcctcgtctg gcactggtca
    42961 tcgatgacct cgggcagagt ccggcccgcg accgtcgggt cctggcgctg cccggcccgg
    43021 tggcgctggc gatcctgccc gacaccccgc atgcccggga attggcgatc accgcagcgc
    43081 acgccggcaa gacggtgatg ctgcacctgc ccatggcccc agcaggtggc cccttcgcct
    43141 ggcaaccgca gttgccaggc gccgaacgcc agcgtcgcct ggaagccgca ctggccgcgg
    43201 tcccgcatgc cagcggcgtc aacaatcata tgggcagcgc gatgaccgag cagcccgagg
    43261 cgatgagcca gttgatgcgt gagctgcagc ggcgccgcct gttcttcctc gacagtcgca
    43321 ccaccccgcg tacggtcgcc gcggcgagcg cacaacaggt ccaactggcg agcctgtcgc
    43381 gcgacatttt cctcgacgac gacgccagcc cggcggcggt cgccgagcgc ttccaggccg
    43441 ccgtcgcact ggcgcgccgg cagggatcgg tggtcctcat cggccatccc tatgacagca
    43501 ccctgagcct gctcgaacgc gagctaccgc gcctggccgg gcgcggcatc gactggatca
    43561 gcctcggcca gatgatcgcc acccgtggca accgcgccat ggccgcacac ggcaaaggcg
    43621 gccggtatcg gtcggccagc acaatccgct gatttcgagg tgccgccaag cgcgcggtcc
    43681 gtataaccta gcgcagtggc cggagcgcac aggggagcgg gacaggcatg gatattcagt
    43741 ggtggtattg gatcgtcgcg ggcgccgtac tgatcatcat ggagctggtg gtgccctcgt
    43801 tcttcattct ctggttcggt gtcggcgcgc tgctggtggc gctggccctg tggctgctac
    43861 ccgggctttc gctgaccgca cagatcgccc tgtggagcgg cgcctcgctg gtcatggtgc
    43921 tgctctggtt ccgggtgttc gccggcgatc ggctgaagac ccagtccggc acggcacagg
    43981 gcgaggtcat cggcgagatc ggcttgctgg tcagcgccgt cgcgcccttc cagcacggca
    44041 aggtgcgctt ccagaagcca atcctgggca gcgagcagtg gacctgcatg gccgaagagg
    44101 ccatccccgc aggcgaacgg gtgcgcatcc tcgccttcga aggcaactgc gtgaaagttg
    44161 cacggacctg agcccggttc aaacggatca actcactcaa caaggaagca gttttatgac
    44221 acccggtctt gtcattgcgg tcgtggtcgc ggccatcatt ctcatcacca tcgccaaggg
    44281 cgtgcgcctg gttccgcagg gcgacgagtg gatcgtcgaa cgcctcggcc gctaccagcg
    44341 cacgctgatc cccggcctca acatcctcat tccctacatg gataacgtcg cctacaagct
    44401 ggtgaccaag gaccagattc tcgacatcga gcagcaggaa gtgatcacca aggacaacgc
    44461 ggtgatcctg accaacgcgc tgtgcttcgt gaaggtcacc gatccggtga aggcggtcta
    44521 cggtgtcacc gactacaagt cggcaatctc caacctgacc aagaccaccc tgcgccagat
    44581 catcggcgag atggagctcg acgaggcgtt gtcgtcgcgt gacatcatca aggccaagct
    44641 gcgcgacagc atggccgagc aggccggcga ctggggcctg accgtcaagg gcatagagat
    44701 tcaggacatc tcgccgtcgg agtccatgca gcgcgcaatg gagatgcagg ccgccgccga
    44761 gcgcgagcgc aaggcaaccg tcacccgcgc ggagggcgcc aagcaggcgg cgattctcga
    44821 agccgaggcg cgcctggaat cagccaagcg cgacgcctcg gcgcaggtcg agctggccac
    44881 ggcttcggcc actgcgatca agctggtggc cgagagcatc ggcaacgaca gcggcccgat
    44941 gatgtatctg ctcggcgaga agtacatcac gtcgctggag aatctcgcca gcagcggcaa
    45001 cgccaagatg gtcgtgttgc cggccgacct gcagacgacg ctgggcggcc tgctcggcaa
    45061 ggccaaactg tgatcggcgg cgacgccagc ctgccgccgc tcggaactca gtccagatag
    45121 cgcgcgttga tcgcgtccac cgtgccatcg gcacgcatct gatccagcgc ctgttgcagg
    45181 cgctggacgg tctggtcgtc gacctgtttg ttcagtgcca gataaagctc ggcactgtcg
    45241 aaacgcagca cgcgcttgag accggttacc ccatcctgac gtgccagata gcgcccggcg
    45301 ggatcgccgg tggcccagag gtcgatcttg ccgtcgatca gcttcttcac gttctcctga
    45361 tcgcgcaatg ccagctgcgg ctgcagcccc tgcccctcga gatgctcggc aatcgcgtcg
    45421 cccttgtagg caccgatctg atactggcgc gcctcgtcga ggcttcgcag cgtgatcgga
    45481 ctgtcggcgc gcgccagcaa tacccagtca tccggcccga tcggccccac ccatttgaac
    45541 aacgcctccc gctcgggcag gcgcgcagtc acgaagatgc cgtaatcggg gttgtccagc
    45601 gtcatcttgt agatgcgctc ccagggaaag cgcaacgtca gggtgtattc gatgccggca
    45661 cgctggaaca tctcgcgaac gatgtcggcg gcgataccgc tgatgtgctc gtcacgggcg
    45721 aagttcttgc cgtcttcggc catgttgtac ggcgggaaat tctcggtgag caggtcgatg
    45781 cgcggggtgg actcggcatg cgccagcgtg cagccgagca gcgtggcggc cattgttgtg
    45841 atcagcgcct tgaacatctg tgtcgtcctc ctggtgacgt ccgcactccg gcggacaggt
    45901 cctcgtactc gctccctctt cagggcgcca acggcgccgg ggcactcagc gcaccacgat
    45961 accgcgggca gcgaggtagg ccttggcctc cggaacggtg tattcgccaa agtggaaaat
    46021 gctcgccgcc agcaccgcat cggccttgcc ttcgagaatc ccatcggcca ggtgctgcag
    46081 attgccgacc cccccggacg cgatcaccgg cacgcctacc gcctcgctga tggcgcgggt
    46141 gacgcccagg tcgtagccgc tcttcacgcc gtcctggtcc atgctggtga gcaggatctc
    46201 gccggcaccg aggtcttcca tctttttcgc ccaggctacg gcatccagcc cggtgggctt
    46261 gcgcccgccg tgggtgaaga tttcccagcg gcccggctgg cccggcgcgg aaacccgttt
    46321 ggcgtcgatg gcgacgacga tgcactggga gccgaaacga tccgcggcct cgccgacgaa
    46381 ctccgggttg aacactgcgg cggtgttgat cgagaccttg tcggcaccgg cgttgagcag
    46441 gttgcggatg tcctgcacgg tcctgacccc accgcccacg gtcagcggaa tgaatacctg
    46501 gctggccatg cgctcgacgg tgtgcagggt ggtgtcgcgg ttgtcgacgc tggcggtgat
    46561 gtcgagaaag gtgatctcgt cggcgccctg ctcgtcgtag cggcgggcga tttccaccgg
    46621 gtcgccggcg tcgcggatgt tctcgaactg gacgcccttg accacgcggc cgttgtccac
    46681 gtcgaggcag ggaatgatgc gtttggccag ggccatggtc gatctctctc gttgggtgga
    46741 caaccgcgca gcgttatccg ggtcaccgaa tgcacggtgg acaagcgaag cgttgtccac
    46801 cctacggctt actcgtcctt ctgtgtgcag gctggatcgc gcttcaccga tccaccgcag
    46861 ttcagcgcat cactcgtcct tgtctttcag gtcgcagagc gcctgcgcct cggcgacgtc
    46921 gagcgtgcct tcatagatgg cgcggccggt aatggcgccg atgatgcccg gggtgttggt
    46981 gtcgagcagc ttctggatgt cgccgatgtt gtggatgccg ccggaagcga tcaccgggat
    47041 gcggctggca ttggccaggg ccacggtagc ctcgacgttg cagccctgca tcatgccgtc
    47101 cttggcgatg tcggtgtaga cgatcgccga gacgccatcg gcctcgaaac ggcgggccag
    47161 atcgaccgcc tgcacgccac tgacttccgc ccagccatcg gtggcgacga agccgccctt
    47221 ggcgtccaga ccaacgatca ccttgcccgg gaaggcgcgg caggcctcgg taacgaactc
    47281 cggctctttc accgccttgg tgccgatgat cacgtagctg acaccggcgc gcacgtagtg
    47341 ctcgatggtt tccagggtgc ggataccgcc gccgatctgg atcggcaggt ccgggtaacg
    47401 cctggcaatg gcggtgacca cttcgccgtt gaccggctgg ccttcgaagg ccccgttgag
    47461 gtcgaccaga tgcaggcggc ggcagccggc ctggacccac ttggcagcca tcgccaccgg
    47521 gtcgtcggaa aacaccgtgg cgtcgtccat caggccctgg cgcagacgta cgcaggcgcc
    47581 gtccttgaga tcgatagcgg ggataatcag catggcttga acctgttcaa atcaagtgtc
    47641 ggttaagggt cagctctttt cgagcgccca caagtcgctt tcgatgctct cgaaccgttc
    47701 ctttaagtgg ctctgcacgt cgaagatcgc cttgttgtaa tacagcggcg cgatttcccg
    47761 ggcgaacaga tcgagcactt cctgcgcctc gaacgagccc agctcgagtt cgaagcggtc
    47821 ttccagaaag cgcttgatga cctgttgcgc cgcctgctcc tgagcggcat ccagcgtcag
    47881 gaccggcggc ttgagcttgg cccggctcat ttaccagcgg ccatcccagg cggcgaagtt
    47941 ctgcagcagc tgcaggccat gggtgtggct cttctccggg tggaactgca cggcgaagcg
    48001 cgagccatcg gccagcgcgg cggcgaagtc gttgccgtaa tggccgcgac cgaccacctg
    48061 gcgcggattg ccggcctcga tgtagtagct gtgcacgaaa tagaagcgcc cgttgtccgg
    48121 aatcgcgtgc cagagcgggt ggtcgaccac ctgcttgacc tcgttccagc ccatgtgcgg
    48181 caccttcagg tgctcgccgt cctcgtgcag gtccttgccg aagaagcgca cctgaccggg
    48241 gaacaggccg atgcaatcga cgccgtcgtt ctcctcgctg cgctccatca gcgcctgcat
    48301 gccgacgcag ataccgagga acgggcgatc ctggctgact tcgcgaacca gctcatcgaa
    48361 gcccagccgg cgaatctcgg ccatgcagtc gcgaatcgca ccgaccccgg gaaacaccac
    48421 gcggtcggcc tcacggatga cctgcgcatc gctggtgatc agcacgcggc cagcgccgac
    48481 gtgctccagc gccttggcca ccgagtgcaa gttgcccatg ccgtagtcga tgacggcgac
    48541 ggtctgcatt acaggcaccc cttggtcgag ggcatctgcc cggccatgcg cggatcgagt
    48601 tcgatggcca tgcgcagcgc gcggccgaag gccttgaaca cggtttcgat ctggtggtgg
    48661 gtgttggtgc cgcgcaggtt gtcgatgtgc agggtcacca gggcgtggtt gacgaagccc
    48721 tggaagaatt cctggaacag gtcgacgtcg aacttgccga ccaccgcgcg ggtgtagggc
    48781 acgttcatgg tcagcccggg acgcccggag aagtcgatca ccacgcgcga cagcgcctcg
    48841 tccagcggca cgtaggaatg cccgtagcgg gtcatgccct tcttgtcgcc gaccgccttg
    48901 gcgaaggcct ggccaagggt gatacccacg tcctcgacgg tgtggtggtc gtcgatgtgc
    48961 aggtcgccgt tgcattcgat atccaggtcg atcagcccgt ggcgggcgat ctggtcgagc
    49021 atgtgctcca ggaagggcac gccgatggcg aagcgcgcct tgccggtgcc atccagattg
    49081 atggtgacct tgacctgggt ttccagggtg ttgcgctcta cgcaagccgt acgttcggac
    49141 atccacagct ccgctgatcg tggggcgaaa agggctgcat tataggcgca aaccccgcca
    49201 cgggggtatc gccaccctcg gtggaggatc gcctgatggc ggtgcgtctg gcgcagcgcg
    49261 acgttatgct tggcgcccct cacgcaagag ccaaggccat gcccgtctac gtcgaaaccc
    49321 ttcgccagcc aagcgagcaa gaccgccagg acctggcgaa gatctacgcc gacgcaccgc
    49381 aatggctctt cgagccgcat gccgatgcgc aagcgctgat cgcagccgga ttggccgccg
    49441 gcacgctcat cgccggtcgt ttcaatgacc gcctgctggg cgctgcactg ctgacccctg
    49501 gcgaccgcgc ctggcacctg tcgcacctgt gcgtgcggcg catcacccgc cagcgcggtg
    49561 tcggccggcg gctgctcgac gaagcccgcc gcatggccag cgaagccggt tgcgagctgc
    49621 gcctgagcgc ccccgccggg cacctcgaag ccagcgcgct ggccgcccgc acgcaccttc
    49681 cgctggaccc gctggcgcca cagtgagcct gcgcggaacc cgctcgccgt gactcgctcc
    49741 aagccctgcc ggcccgacgt caaatggcgc agcgctatac tccggcctcg cttctacaac
    49801 gattccgaca caaggacccg tccatgaaat cgctcggcaa gatcctcggg ctgcttgccc
    49861 tcggcctact gctgatcctc gttgccctgg gcttcgccct gacgcatctg ttcgatccca
    49921 atgactacaa ggatgaaatc cgcgagctgg ctcgcgaacg ggccgggctg gagctcaaca
    49981 tcaaaggcga catcggctgg agcctgtttc cctggctagg cctggaactg cacgacacta
    50041 cgctggccag cgcacgcacg cccgagcagc ccttcgccga cctgcgcatg ctcggtctgt
    50101 ccgtgcgggt gctgccgttg ctgcgccgcg aggtgcagat gagcgacatt accgtcaacg
    50161 gcctgaacct gatgctcgca cgtgacgagc agggccatgg caactgggag gggctcggcg
    50221 agtcagcgac cggccccgcc gcagccgccg agccgtcccc gaaccaaagc gagcttgccc
    50281 gcccggccag cgaggcacgt ccgggcaaac cgatccagct ggacatcgac agcctgaccg
    50341 tcagcgatgc gcgagtggcc taccacgacg cgcgcagcgg ccagcagtac agcgccgaag
    50401 ggatcgagct gagcaccggc gcgatccgcg agcgcagcgc catcccggtc aagctcagcg
    50461 cgttcttcgg cagtaaccag ccggtgatgc gcgcccgcac cgaactgcaa ggcgagctgc
    50521 gcttcgacaa cgaactgcgc cgttaccagc tggataacct gcgtctcaat ggcgaggcct
    50581 ccggtgagcc gctgcagggc aagacactgg cgttcagcgc gcagggccag ctgctcgtcg
    50641 atcgggccgc gcagatcgcc gaatggaccg gcctgaaact gaccgccaat cagctgcgcg
    50701 gtttgggcga actgaaggtc cgcgacctgg aaagcgagcc aaagctttcc ggcgcgctat
    50761 cgatcgccga gttcgatctg ggcgatttcc tcgaagggct cggccagagc cttccgccca
    50821 tggccgacgc caacgccctg accaaggtcg aactggtcac gcatctgaac ggtacgcccg
    50881 agagcctgct gcttgaagaa ctcaagctgc aggtcgacga cagccacttc accggccggc
    50941 tcggcatcag cgacttcaag cgccaggccc tgctcgtcga gctgaagggc gatcgtctcg
    51001 accttgatcg ctacctgccg gcaacgccgg ccgaacaggg cgccagccag gcgcgcaaga
    51061 gcgaagtcga gcagaccgaa gcgagcgcca tcggcagcgg caccactcct ctgccggaca
    51121 agcccaccca gcaggcctgg agtgccgaga aggtgctgcc ggtcgatcgc ctgcgcagcc
    51181 tggatgcgtc cgtgacgctg ctgctcgaca gcctcaggct cgagcgcctg ccgttcgaag
    51241 gagtcagcct caaggcgagt ggaaagggcg gcctgctcac ccttgagcac ctgcgtggcg
    51301 gcctgtttgg cgggcgcctg gagtccagcg ccagcctcga tgcacgcccg gcgcaaccga
    51361 cgatcaaggt gcacaagagc ctcagccgga taccggtcga acgcctgctc gaaagccagg
    51421 gagaaaaggt cacgctcaag ggcctgctga atctcgacgg tgatctcacc acgctcggca
    51481 atagccagaa ggactgggtg gacaatctca acggcaccct cggcttcatc gtcgacaacg
    51541 gagtgctggt cgatgcgaac ctcgagcagc aactgtgccg cgccatcgcc acgctcaatc
    51601 gcaaggaact cggcagcgaa ccgcgcgcca aggacacccc cttccgcgag ctgaagggca
    51661 atctccgact gcgcgacggt gtggcgaaca acccggacct caaggtgagc atcccgggcc
    51721 tcacggtcaa cggcaacggc gatatcgacc tgcgcgtact cggcatggac taccgcgtcg
    51781 gcatcgtcat cgagggcgac aagggcgcga tgcctgaccc ggcctgccaa gtcaacgagc
    51841 gctatgtcgg cgtcgaatgg ccgctacgct gccgcggccc gctcgaactg ggcgccaagg
    51901 cctgtcgctt cgacaaggat ggcttgggca agatcgccgc ccgtctggcc ggcgagaagc
    51961 tcagcgaaaa gatcgaggaa aagctcggcg acaaggtcag cccggagctg aaggacgcgc
    52021 tcaagggact gttcaagcga tgacgcccga gcagttcggc gatgcggtgc tcagctggta
    52081 cgaccgccac ggccgcaagg acctgccctg gcagcagggc atcacgccct accgcgtatg
    52141 ggtctcggag atcatgctgc agcagaccca ggtcggcacc gtgctcggtt acttcgatcg
    52201 cttcatggcc gcgctgccgg atgtacaggc gctggctgcg gcctccgagg acgaggtact
    52261 gcacctgtgg accggcctcg gctactacag ccgcgcgcgc aatctgcaca agaccgcgaa
    52321 gctcgtcgtc gagcgccacg gcggcgagtt cccgcgcgac gtcacggcgc tcgccgagct
    52381 gcccggcatc ggccgctcca ccgcgggcgc gatcgccagc ctgtccatgg ggctgcgcgc
    52441 gcccatcctc gacggcaacg tcaaacgcgt actggcccgc tacaccgccc aggccggcta
    52501 ccccggcgag cccagagttg ccaggcagct ctgggaggtc gccgagcgct acacaccgat
    52561 gcgacgcgtc aaccactaca cccaggcgat gatggatctt ggcgccacgc tctgcacacg
    52621 cagcaagccg agctgcctgc tctgcccgct acgtgacggc tgcaaagccc atctgctcgg
    52681 ccgcgaaacg gcctttccgg aaccgaaacc gcgcaaggcg ttgccgcaga agcgcaccct
    52741 gatgccattg ctggccaatg aagacaacgc catcctgctc tatcgccgcc cgtccagcgg
    52801 gctttggggc ggcctctgga gcctgccgga ggtcgacgac cttggcgagc tgcagcctct
    52861 ggtcgaacga cacgggctgc agctcgagga gccgcatggg ctgcccgaac tgacccacac
    52921 gttcagccat ttccagctcg ccatcgaacc ctggctgatc agggtcaagt ccgccggcca
    52981 tgtcgtggcc gaggccgact ggctctggta taacctcgcc tccccacctc gcctcgggct
    53041 cgccgccccg gtgaaaacgc tgctcaagcg cgccgccgcc gaactgattg caggagagac
    53101 gccatgaccc gcaccgtgca ctgccgcaag tacaacgaag agttgccggg cctcgaccgc
    53161 ccgccctatc cgggccccaa gggcgaggat atctacaaca acgtttcgaa gaaggcctgg
    53221 gaagactggc agaagcacca gaccatgctg atcaacgagc ggcgcctgaa catgatgaac
    53281 gccgaggacc gcaagttcct gcaggctgaa atggacaagt ttctctccgg cgaggagtac
    53341 gccaaggccg agggctacgt tccgccgagc gagtgaccgg cgcagcgaag cccgccttac
    53401 cgcagcgggc gacgctaagc acccgtcccg actggaaaaa atctttttcc tcgcgcttga
    53461 caggcaaagg ccaaatccgt ctaatagcgc cccgttgccc aggtagctca gttggtagag
    53521 caggggattg aaaatccccg tgtcggcggt tcgattccgt ccctgggcac cacctttcgt
    53581 tttcaggtgg tgccagcatc acccgaaagc ccacaagaag cccgcctagt gcgggttttt
    53641 tgttgtctgc attttttgcc cgtgaccgcc catagccagc cctggctcac ccctcatctt
    53701 gcatcgctcg cagagatctg cgcagcggcc acccttcacc atttcttaaa tgagaaatat
    53761 gcgcattatc tgctgacatt gctttacgtt taccttacat tgccgcgccg accgaaatca
    53821 caaatccaat tcagggagcg cccacgtgtc tggtaaatcg aatctgtacc tgtctgcttc
    53881 gctggcagtc ctttctctct atgctctgcc aagcctcgcc gaagacgcca aggagctcga
    53941 ggcgatcacc atcagcgcca cgcgcgcagg cagcgaggcg ggcaagacgc cacaaaagat
    54001 tacggtcatc acgcgcgagc agatcgagca gcagctggcg attacctccg accacggtgc
    54061 agtgctgagc aacctgattc cctcctactc gccgagccgg cagaagatga ccagcgccgg
    54121 cgagaccttt cgcgggcgct cggcgctgat tctgatcgac ggcgtgcccc agtccacgcc
    54181 gctgcgcgac agccagcgcg acggctatgt gatcgatcta tcgatggtcg aacgtatcga
    54241 agtgatccat ggcgccagcg ccgagcatgg cctgggcgcg accggcggga tcatcaacta
    54301 cgtcacccgc cgtccggcca gcggaacgct gcgccagcac gccggcgtga gcgtcaccgc
    54361 accaggcgac tacgattcgg aaggcctggg ctacaagctc gattaccgtg tcgaaggtac
    54421 ccagggcaac ctcgactacc tcgcctcggc cagctggcag acccagggca tgttctacga
    54481 cgcccatggc gacctcatcg gagtcgacga tacgcagggc gacgtgatgg actcgaccag
    54541 ccacgacctg ctgctcaagc tgggctattg gctggacgac aatcagagcc tcggtctgat
    54601 gatcaaccgc tatcaggtcg agggtgagca cgactatgtg aacgttccgg gcgatgccga
    54661 cgccggaatt ccggccactt cgcgcaaggg cgaaccgctc ggcaaggcgc cgcagaatga
    54721 agtgctggcc accagcctga cgtacaagaa tgcggacttc cacggcaacg aattgggcct
    54781 acagctttac agccagcgct tccgcgcccg cttcggcggc ggctacaacg gcaccttcca
    54841 ggacgccgcc atcgcgccgc tgggcacctt gttcgatcag tcgcagaacg agtccgacaa
    54901 gttcggcggc aagctgacgc tgagccgcga cggcctgctg gacaaccacc tcaaactcac
    54961 tggcggtctg gacgtgctgc aggacacgac cagccagcag ctgatcctga ccgaccgcga
    55021 atgggtgccg gaaaccgtgt tccgcaacta tgcgccgttc cttcaggcag agatccgcgc
    55081 gctcgagcaa ctgaccctct ttgccggggt gcggcatgag ttcgccgagc tcgaggtcga
    55141 cagtttccgc accatcgcct cgaccaaccg cccgctgggt ggcgtcgcgg tcgaaggcgg
    55201 ccagcccaac ttcgaggaaa ccctctacaa cgccggcctg gtctggcaaa tgaacgactg
    55261 ggcgcagctg ttcgccaact actcggaagg cttcggcatg cccgacgtcg gccgcgtact
    55321 gcgcggcatc ggcacaccag gcacccgcgt ggacgagttc ctcgacctgc agccgatcgt
    55381 gaccgagaac cgcgaagtcg gcctgcgtct gaatcacggc ccgttcgacg ccgaaatcag
    55441 ttactacgaa tcggacgccg atctgggctc gcgcctgaac agcgttggcg gcgtctacca
    55501 agtccgccgc gagcggaccg aaatcgacgg catcgagttc accggcggct ggcaggtcaa
    55561 cgaggcgcat cgcctgaagc tcagttatgc ccaggtcaac ggccagtcgg acactgacgg
    55621 tgacggcaag gtcgataccg atctcgatgg tgcgaacatt tcaccggatc gctatggcct
    55681 gagctggcag gccaactgga acgacaatct gcacagcctg ctgcaggcca accactatgc
    55741 cagccgtagc ttcgacacgc cgggtcttga attcgatggc tacacactcg tggatgcctc
    55801 gctcggctat cgcctgccga tcggcgtagt cagcctgggc atagagaacc tgttcaaccg
    55861 cgactacctg acctactaca cccaggcagc caacagcgga tcggacgtca cgcgtaacgg
    55921 ccgggtgttc aacggccgtg gccgcacgtt cacgctcggc tatcaggtca gcttctgacc
    55981 gaccgccggt tctcgcctgg tgctatagcg acacgcgaga accgatcttg gcggcgcgca
    56041 agcggcctta cgctatgctc tgcggggagg gccaggaggc ctggttttca gcaggagcat
    56101 gccgtgcgga gcgttgcctc gacgattctg gccgggatgg cactcatcct ggccatgccc
    56161 gcgggagcct ggcaattcgt gaccgaggat ttcccgccgt tcacctaccc ggccgcgcac
    56221 agcgcaccag gcagcgccga tgccgcaggc gcaggtccga tggccgaggt ggtccaggct
    56281 gtctgcgcca ggctggcgcg gccctgctcg atcaccgtct acccttggcg ccgcgctctg
    56341 gctctggccg aggccggcca ggtcgacggg atattcacgg tcatacgctc accgcagcgc
    56401 gaacaggcct tccacgtctc gcgcatgctg gtgacctcgc actatggcct ctatggcttg
    56461 aacggcagcg ctttcgtcta ccaccagccg atggatctgg ccgggcgcac gctgggggtc
    56521 tacggcccct cgggcacctc catcgtgctc cgcgagcagg tgcgcgacgt gccggacgtg
    56581 cacctgcagc tggtcgccga caaccgccgg ctgttacaga tgcttgccgc cggccgcttt
    56641 ggcgcggacg gcctcgccgc ggtcaatcag gatgtcgcct ggcacctgat cgatgaactg
    56701 cagctggaca atctgcgcga agtcggcgta ctggcgaccg tttcctatgg catcgggctg
    56761 tcgcgcaaac gcgtcgggca agccgagttc cagcgctttg ccgatgcgct ggccgccgcc
    56821 atggccgacg gcagcgtggc ggccattctg cgccgctatc aactcgaacc ggcggactag
    56881 ttaggcactc gccaggcaaa aaagctgaat cattggccgc ctgcgaccgt ctatctgaag
    56941 aggcgttctg ccagcgccac ttcagccgac cgacctggag acagccccat ggatagaaaa
    57001 ctacccaagg ccatcatcgt ctatccggtg ttcattcccg ccgtcgcgat cactctgctg
    57061 ctggtgatcg gaacaatcag caacccgagc ctcgccgcgc agaccttcga tgccgtactc
    57121 gcctacatca cccgctcgtt cggctggttc tacatgcttt cggtggcgtt cttcctgatc
    57181 ttcatcgtcg gcattgcgct caccaaatgg ggcaacatca agctcggccc tgaccatgcc
    57241 gagccgcagt acagcttccc cgcctggttc gccatgctgt tttccgccgg ctacgggatc
    57301 gccctgctgt tcttcggcgt cgccgagccg gtactgcatt actcgacacc gccggccggc
    57361 gcaccggaaa ccgtggacgc ggccaagcag gccatgcaga tcgcattctt ccactggggt
    57421 ttccatatct ggggcatctt cggcatcgtc ggcctggcgc tggcctattt cgcctttcgt
    57481 catggcctgc cgttgtcgct gcgctcggcg ctctatccgc tgatcggcga ccggatctat
    57541 gggccgatcg gccacttcgt cgatgtgctg gtgatcctcg gcacactgtt cggcatcgcc
    57601 accacgctgg gcctgtcggt cacccagatc aacgccggcc tgaattacct gtggccgagc
    57661 attccggtaa gcgagtgggt acaggtggta gcgatcgtca tcatcacgct gatggccatc
    57721 gcctcggtgg tcgccgggct cgacaagggc gtgaagaacc tttcgctgct caacatcctg
    57781 ctcgctaccc tgctgatgct gttcgtgctc gcggtcgggc cgaccatctt cattctcgaa
    57841 accttcctgc agaacaccgg cagctacctg aacaatatcg tcgagcgcac cttcaacctg
    57901 caggcctaca gccgcagcga ctggatcggc aactggacgc tgttcatctt cggttggacg
    57961 atctcctggt cgcctttcgt cggcctgttc atcgccaaga tcagccgcgg ccgcacgatc
    58021 cgccagttcg tctttggcgt gatgatcgtg ccgacgctgt tcaccttctt ctggttctcg
    58081 gtgttcggcg acaccgccct gcacctgatc atggtcgagg gctatacggc gttgatccag
    58141 gaggtccagg ccgaccatgc catcgccctg ttcaagttgt tcgaacagct gccgctgagc
    58201 gcctttgcct cgctgctggc ggtgatcctg atcgtcacct tctttgtcac gtcctcggac
    58261 tccggctcgc tggtcatcga ctcgatcgcc gctggcggcg cggcgcagac gcccgtctgg
    58321 cagcgcgtgt tctgggccag catcgaaggc ctggtcgccg caacgctgct gctcgccggc
    58381 gggctcagcg cgttgcagac catggcaatc accagcggcc tgccgttctg cgttctgatg
    58441 atgctgatcg cgctcggcat gtggcgcgcg ctggtgatcg aaggccacca gctcaacctg
    58501 caatcgcagg cgcagggcgg ccggctcagc gcgaccgggc caggcgtctg gaagcgccgc
    58561 ctggccggcc tggtgaattt cccggcgcgc gaggaagtcg acgcgttcat ggggtcgact
    58621 gtgctcaagg ccatgcgccg cgtgcaacgc ggcctcgtcg aacagggctg gcccgccgaa
    58681 gtgcacgtcg acgagcagaa tgcgcggctg tatctggagg tgatcaagga cgaccagctg
    58741 gatttcatct acgaaatccg cctgatgagc tacgccacgc cctcgtttgc gcagccgacc
    58801 agcgccgacg gcgacgagca ttactatcgc gccgaggtgt tcctgcgccg tggcggccag
    58861 tcctacgaca tctatggcta tgaccagcag gacatcatca gcgacatcct cgatcagttc
    58921 gagaagtacc tgcacttcct gcacatttca cccggcagcc tgccctggcg catggaagag
    58981 cacgacgaga tgctcaacaa cgaggcacaa cagcctgcgc gctgaaccgt tgccgggcgt
    59041 ttttctcgac cgttcggaca gtttggcggg ttggcgtaca agctgcgtga taggcgcttt
    59101 tcgccgcctg actgcggtcg cagcgacacg cttcgcgctt ggcgaccgcc cgagcgcatg
    59161 ctagctttgc gcctcgccag gatggcgagc cgcccgccgg agcgcacaca ttcgaaaacc
    59221 aggccacagg ggctagagcc ggcctgcaca gaggaacacg catggccgag gccatacccg
    59281 cactggaaat ccgcaacctg cacaagcgct acggcgatct ggaagtactc aaaggcatct
    59341 cgctgaccgc tcgcgatggc gatgtgattt ccatccttgg ctcttcgggc tccggcaagt
    59401 ccacctttct gcgctgcatc aacctcctgg aaaaccccaa cgagggcgag atctacgtcg
    59461 ctggcgagca gctcaagctc aagcgcgaca aggcaggcga tctggtcgca gcggatggca
    59521 agcagctcaa tcgcatccgc agcgaattgg gcttcgtctt ccagaacttc aatctctggc
    59581 cgcacatgac gattctcgac aacatcatcg aggcgccgcg tcgcgtgctc ggccagagca
    59641 aggccgaggc caccgaggtg gccgaggcgc tgctggccaa ggtcggcatc gccgacaagc
    59701 gccacgtcta tccgaaccag ctctccggcg gccagcagca gcgcgcggcc atcgcccgca
    59761 ccctggcgat gcagccgaag gtgatcctct tcgacgagcc cacctcggcg cttgacccgg
    59821 agatggtaca ggaagtgctt agcgtaatcc ggtcgctcgc cgaggaaggc cggaccatgc
    59881 tgctggtcac ccatgagatg aatttcgcca agcaggtctc cagcgaggtg gtatttcttc
    59941 atcaggggct ggtcgaggag cacggaacgc ccgagcaggt atttgacaac ccgcaatcgg
    60001 cgcgctgtaa acagttcatg tccagccatc gttaacggag caacaactgc atgaagagct
    60061 ataagaagat cctgctgacc gccgccgttt ccctggtcct cggtgctcag gcattcgccg
    60121 cggaaaaact cagaatcggc accgaagggg cctacccacc cttcaacctg atcgacgcca
    60181 gcggcaaggt agtcggcttc gatctcgata tcgcccacgc gctgtgcgcc aagatgaagg
    60241 tcgagtgcga agtggtcacc tccgactggg acggcatcat tcccgcactg aacgccggca
    60301 aattcgactt cctcgccgcc tcaatgtcgg tcaccgaaga gcgcaagcag gcggtggact
    60361 tcaccgatca ctactacacc aacaagctgc agtacgtggc gcccaagtcg gtggacttca
    60421 agaccgacaa ggactacctg gacggcaagg tcatcggcgc ccagcgggcc accatcgccg
    60481 gcacctggct ggaggacaac ctcgacgacg tggttgacat caagctctac gacacccagg
    60541 aaaacgccta tctggacctc gctgccggac gcgtcgatgg catcctcgcc gacaccttcg
    60601 tgcagtggga atggctcaag agcgacgccg gcaaggactt cgagttcaag ggcgagccgg
    60661 tattcgatga cgacaagatc gccatcgccg tgcgcaaggg caacgacgaa ctgcgcgagc
    60721 gcctgaacaa ggccctggcc gaaatcatcg ctgacggcac ctacaagcag atcaacgaca
    60781 agtacttccc gttcagcatc tactgatcca accgaaccga ggcccggcat gacgccaggc
    60841 cccgagccag gcggcgccgg ccacaagcgg gcgcagacct ctctcggggc cggaatgccg
    60901 ggcttcggtg tttgagcgac tatgattccc gaccttcacg gcttcggtcc ggcgctggcc
    60961 gccggcacct ggatgaccat tcaactggcc ctggcctccc ttgcactcgg gctggtgctc
    61021 ggcctgctcg gcgccctggc caagacctca ccgctcagcg cgttacgctg gctgggcggc
    61081 acctattcga cgatcgtccg cggcgtaccc gaactgctct gggtgctgct gatctacttc
    61141 ggcaccatcg gcctgatacg cgcgattggc gagctgttcg gcatcgagaa cctggcgctc
    61201 agcccgttcg tcgctggcac catcgccctc ggcctgtgct tcggcgccta tgccaccgag
    61261 gtgttccgcg gcgcgttgct ggcgatcccc aagggccatc gtgaggccgg cctggcgctc
    61321 ggcctgggca agcggcgcat tttcctgcgc ctgatcctgc cgcagatgtg gcgcctggcg
    61381 ctgcccggcc tgggcaacct gttcatgatc ctgatgaagg acaccgcgct ggtctcggta
    61441 atcggtctcg aagagatcat gcgccagtcg cagatcgccg tgactgcgag caaggagcca
    61501 ttcaccttct tcctcgtcgc cgccttcatc tacctgtgcc tgaccatcct ggcgatgacc
    61561 ggcatgcatt tcctggaaaa acgcgccggc cgcggcttcg tgaggagcgc cacatgagtt
    61621 gggacctctt catcaagtgg ctgccgagct ttctcgaagg cgcctggctg acgctacagc
    61681 tggtgggcat ctcggtgatc gccgggttga tcttcgcctt gcccctgggc atcgcgcggg
    61741 cctcgcggca tttcccggtg cgcgccctgc cctacgccta catctttttc tttcgtggca
    61801 cgccgctact ggtccagctg tttctcgtct actacggcat ggcgcagttc gacgcggtgc
    61861 gccagagcgc gctctggccg tatctgcgcg acccgtactg gtgcgcgatc atcaccatga
    61921 ccatgcacac cgccgcctat atcgccgaga tcattcgcgg agcgatccag aacgtgccgc
    61981 acggagagat cgaggccgca cgggcgctgg gcatgtcgcg cagccaggcg ctgttgcaca
    62041 tcatcctgcc gcgcgccacg cgcatcgggc tgcctgcgta cagcaacgag gtgatcctga
    62101 tgctcaaggc cagcgccctg gccagcacca tcaccctgct ggagctgacc ggcatggccc
    62161 gcaagatcgc cgcgcgcacc tacatgcatg aggaaatgtt cctcaccgcc ggcctgatct
    62221 acctggtgat cgccttcatc ctcatgcagg gtttcaaggc actcgagcgc tggctgcggg
    62281 tcgacgcctg ccaggggcgc tgaccggcac cggctgctgt gcagccgggc gcaccgtctc
    62341 atgccgacgc tcgggcgaat ccctgagcgt cccagcggtc tgacccacca gtccgatctt
    62401 gccaaggagc caaaccatgc tcgtcgatat ccagcgcatc gaaatgggtc aactcgcctg
    62461 ctggcgcctg cgccgcggca gcagtgagct gttggtcgcc gaacagggcg ctcagatact
    62521 ccgctacggc caggacggca tggagcccgt catctggctc agcgagcagg cgaccttcga
    62581 gcgtggccag ccggtacgtg gcggcatccc ggtctgctgg ccctggttcg gcgatctggc
    62641 acgtaatcca caagcgatcc gcaaccagta tgcggggacc cagagcgcac cgttccacgg
    62701 tctggtgcgg gccatcgact ggcaggtggt gaccagcgcc tgcgaagcgg atgccgccac
    62761 catcgaactc acctgcgccg cggcggccgc cggcgagctg cccgggtggc cacaccgggt
    62821 cgaggtcacc ctgcgcatcc gcctcggcga agcgctggaa gtgagcctca gcagtcgaaa
    62881 cctcgacgat catccggtca gcatcagcca ggccctgcac agctacctgg ccacggctga
    62941 catccatcag acgcgcgtgg ccggcctaga cgcctgcccc tatgtcgata cgctggccga
    63001 ctggcagaac catgaacagc agggcgatct caggttccat ggcgaaacgg accgcatcta
    63061 tctggcgctg gccgacacgc tcacgctcgt cgataccgct ggaaggcgca gcctgcagct
    63121 gctgagtaca gggtctcgct cggcaatcct ctggaacccc tggatcgaga agtccaagcg
    63181 cctgtcgcaa ttcgcaaccg atgcctggca gcgcatgctc tgcatcgaaa ccgccaacgt
    63241 actcgatgat gcccgccgac tcgcgcccgg cgagtgccat acccttggcg ttcgctttct
    63301 ggctaattcg caggcctaac aagcctgcca catctccgcc gtgaaccagc gcacccttgc
    63361 ctgtaagtaa ttgccgacta ttgcgtgacc aacttcaatg gcctgcgact tttctttcta
    63421 acttgaagaa aatcacagtt cttaaagttc cagctcattt ctgaacaata ttaatcgctg
    63481 ctacacgagt cacgttttaa cgcttgagga aggcgtcagg gcccgtctag gatgcacgcc
    63541 ccataaggct tgcgcaattt gttgcgcaaa caggtgcgca actttctgca cagcctgcct
    63601 tttatggccc gcttaatcgg atattaagta ttggccgcca agttcacgga tgaacttaga
    63661 gtcacggatg accttttctt ctgcgctgag caaacattat cttcagctgg ttactcgccc
    63721 gatcggcgag gcgagcttcg cgggcgacga cgtacgttac agcagcgagt tcgagctgct
    63781 cgagcatgag ctgtccaagg cgacggccgt gcatgcaacc gcggtgatcg actggcagaa
    63841 ggttcgcagc ggctgcgagc ttctgctcga gacccagtcg aaggaccttc gcattgcagc
    63901 ctggctcgcc tggagtctgt accagcgcga gtccttcagc gggctgcatg ccggcctcga
    63961 ggccatccat cgcctctgtg ccgaacattg gcacaccttg catccccgca agccgcgcac
    64021 ccgcggagcc gcgatcagct ggctggtgcc gcgactcgag caggtcctga ccgacgaggt
    64081 gccggtcggt gagcagctcg ccctgttccg cgccctcgcc gatagcctgc acggcctgga
    64141 agcctgcctg tccaatgcgc tgggtgaaga cgctccgctg ctgttgccgc tctgccgcca
    64201 gctcgacggc atgatccgca gggccacaca ggacaagccc caacccggcg cggtcggcgc
    64261 cgccatcgct caggtcaagc aggtcgccac gcaagtgctg agcggcagca caccaatcga
    64321 cagcgacaag gacgcgcaaa aaaccctgcg cgccttgcag gaacaggccc gcccactggc
    64381 cgcctggtgg ctcaagcaaa aggccaccga cctcaagccg ctgcgcctct cgcgcaccct
    64441 gctgtggctc ggcatcgagg cgctgcccga acgcaacgcc gaacaggtca ccgcgctgcg
    64501 cggcctgccc gccgacaagc tggccagctt cagggagcgc ttcgaccagg gcgcctacgc
    64561 cgaactggcc gtggatctgg aaaccagcat cgcccgcgca cccttctggc tcgacggcca
    64621 acggctggtc tgggactgcc tgcaagccct cgacgcgccg ctggccatgc gcgaggtgga
    64681 gattcagctg gcgctgttcc tccagcggtt gcccggtctc gacgagctgc gcttccacga
    64741 cggcgtgcct tttgccgatg ccgagacccg agcctggatc gccagccagg tattgccgca
    64801 cctgcaaacg ccggacacgc gccgcgagcc gacgctggtt gcagcaggcc agctaccggc
    64861 ctgggaaagc gcactcgaac agagcctgcc cctgctacgc aaggacggcc tgaaagccgc
    64921 cgtgcagcaa ctcaaggccg gtctggccgg cgcccagggc ggacgtgagc gcttccactg
    64981 gcagctcgcc ctggcgcgcc tgtgcatgca ggcgaagaaa cacgaactgg ccaagaccca
    65041 actcgaatca ctcgaccaga cgctgagcgc caccggcctt ggcgactggg aacccgatct
    65101 cgccctggaa gtgctgcgcc tgttgcacca ctgctgcgaa gtgctgccgc agaaccacgc
    65161 ggtacgcgaa agcaaggacg agatctaccg caggctgtgc cacctcgatc tcgaggtggt
    65221 gctcgattag gcccccgggc cacccattca aggagaacac ccatggccaa agaaggctcg
    65281 gtagccccca aggaacgcat caacgtcacc ttcaagcccg ccaccggcgg cgctcaggaa
    65341 gagatcgaac tgccgcttaa actcatggtg ctcggcgatt tcacccagcg cgccgacgat
    65401 cgcaagatcg aagaccgcaa gcccatcgcc atcgacaaga acagcttcga tgaagtcctg
    65461 gccaagcagg agctgaacct caccttcggc gtgccgaacc gcctgcagga cgagcagacc
    65521 gatgacgagc tggcggtgca gctgcgcatc aactcgatga aggacttcaa cccggccaat
    65581 ctggttgagc aggtcccgga gctgaagaag ctgatggagc tgcgcgacgc cctggtcgcc
    65641 ctcaagggcc cgctgggcaa tgccccggcc ttccgcaagg ccatcgaaag cgtgctggcc
    65701 gatgacgatt cgcgcgagcg cgtgctcggc gagctgggcc tggccgcgaa agaacacctg
    65761 gacgcctgat cacctggaca aggaacgcca acaccatgag cactagcgca gcagccgtcg
    65821 acagcggcac ccaactggcc gacctcggca ttctcgaccg catcatcgcc gagaccaaac
    65881 ttacccccga cgacgaggcc tacgacatcg ccaagcgcgg cgtctcggcc ttcatcgagg
    65941 aactgctcaa gccacagaac gaacacgagc cggtgaagaa ggcgctggtc gaccgcatga
    66001 tcgcggagat cgacgccaag ctcagccagc agatggacga gatcctccat catccgcaat
    66061 tccaagcgct cgaatcctcc tggcgcggcc tcaagttgct ggtcgaccgc accaatttcc
    66121 gcgagaacat caagctcgaa atcctcaacg cctccaagca ggacctgcta gatgacttcg
    66181 aggacagccc ggaagtggtc cagtccggcc tgtacaagca catctatacc gccgagtacg
    66241 gccagttcgg cggccagccg gtcggcgcgc tgatcgccaa ctatttcttc gacccgagcg
    66301 ccccggacat caagaccctg cagtacgttt ccagtgtcgc cagcatgtcc cacgccccct
    66361 tcattgccgc cgccggcccg aaattcttcg gactggaaag cttcaccggc ctgccggacc
    66421 tgaaggacct gaaggatcat ttcgaaggcc cgcagttcgc caaatggcaa agcttccgcg
    66481 agcaggaaga cgcccgctac gtcggcctca ccgtaccgcg cttcctcctg cgcaacccct
    66541 acgacccgga agacaacccg gtcaaatcct tcgtctacaa ggaaaacgtc gccggcagcc
    66601 atgagcacta cctgtggggc aacaccgcct acaccttcgc cagccgcctg accgacagtt
    66661 tcgccaagtt ccgctggtgc ccgaacatca tcggcccgca gagcggtggc gcagtcgaag
    66721 acctgccgct gcaccacttc gagagcatgg gcgagatcga gaccaagatc ccgaccgagg
    66781 tgctggtctc cgaccggcgc gagtacgaac tggccgagga aggcttcatc gccctgacca
    66841 tgcgcaaggg cagcgacaac gccgcgttct tctcggccaa ctccgcgcaa aagccgaagt
    66901 tcttcggcaa cagcgaggaa ggcaagaacg ccgagctgaa ctacaagctc ggcacccagc
    66961 tgccgtatct gttcatcgtc aaccgcctgg cgcactacct gaaggtgctg cagcgcgagc
    67021 agatcggcgc ctggaaagag cgcaccgacc tcgaactgga actgaacaag tggatccgcc
    67081 agttcgtcgc cgaccaggaa aaccccagcg ccgaagtccg cagccgccgg ccgctgcgcg
    67141 ccgcccaggt cgtcgtcagc gatgtagaag gcgagccggg ctggtaccgc gtcagcctga
    67201 acgtgcgccc gcacttcaag tacatgggcg ccgacttcac cctttcgctg gtcggcaagc
    67261 tggacaagga ataagcactt gaacggatac ggcagcctct tcgagcgcct cggtggcgac
    67321 gccgatcggc gcgccggctg gagccgcgag atcgcggcga tggcctcggt ggctgcccat
    67381 ctgaccaaga tgctcagcac ccgggcgggc agcgtgcaga cgctgcccga ctacgggttg
    67441 cccgatttga acgacatgcg cctctcgctg cacgactcgc tgcagcaggc gcgtgccgcc
    67501 atcgaacgct tcatcgaagc gtacgaaccc cgcctgcgcc aggtccgtgt ggtaccgctg
    67561 ccgcgcgatc acgatccgct cacgctcgcc ttcgccatcg aaggcctgct ggagatcgaa
    67621 ggctgcaagc ggcaggtcag tttctccgca cgcctggacg gcagcggcca agtcagcgtg
    67681 gagtaaggaa gcgccatgtc cggtaaaccc gccgcccgcc tgggcgaccc caccgcctgt
    67741 cccgtcccgg gtcatggcaa caacccgatc gaagccggct cgcccgacgt gctgttcgac
    67801 ggcctgccgg ccgcacgcat gggcgacgcc tcggcctgcg gcggagcgat ggccagcgcg
    67861 gtgataccca ccgtgctgat caatggcaag ccggctgcgg tggtgggcag tgtgggcaac
    67921 cacggcaatg tcgtcaccgc cggttcgggt acggtggtca tcggcagcag ccacaacgcg
    67981 gcgcccttcc tcgcgcctgc cgcccttaga attgccaagg cagtcactgc ggcggccgct
    68041 gtcgccgagg cctttcgctc atctgaaccg atagcccgca cctggcagga ggagccgggc
    68101 gacctcgcgc cgttgggcgt tgaagaggaa gacgaagaag aggagctggt cgagcagccg
    68161 cagcaggcca tcaccctgcg aatcggcgtg ttcttcgacg gcaccggcaa caacctggcc
    68221 aatgcggcgg tgaccgaaaa gtgtcgccag gacgacctga ccctgctgga cgagcgcacc
    68281 ctcggcgaag tcgtcgagta ttgccgggct catggcttca gcgacagcga aggcaaaggc
    68341 ttcttcaccc agacgccgga caatagctac ggcaacgcgc cgagcaacgt ggcgcggttg
    68401 ttcgacctgt accaggacga tgcgactcgg agcctggcgg gaggcgagcg cagcgccagt
    68461 atcaaggctt atctcgaggg gatcggcacc agcagcggcg aagaagactc ggcatacggg
    68521 ctggctacgg gcatgggcga taccggtgtg gtggcccgcg tgatgcaaag cccgcagaag
    68581 atccaagagt cgctggaccg cctgctgggt aataaccccg atcttgagat cgaagggctg
    68641 gaactcgaca tctttggatt cagtcgcggg gctgctgcgg ctcgtcactt cgccaacgaa
    68701 atactcaaat cggaaagcgg cgtcctggcg agtttattca atgcgcaggc acctgggttt
    68761 agcgcgaaat tcgactgggc caccaacgtt cagattaatt tcatcggtct gttcgatacg
    68821 gtggcggccg tggccgaccc gttcagctgg gacttcagcc ctgctgacca cctcaatccc
    68881 ggcgtcaacc tgtaccttcc tccgggttgc gcacgcaagg tagtccagct cacggctcga
    68941 gatgagatgc gctggaactt cgcgctcaat agcgtggccc cgcatcatca ggagatagcc
    69001 cttcccggcg cgcactcgga tatcggtggt ggctatctcc cgattgccca ggaaaagctg
    69061 atcctgagtc gtcctgtcac atccacggtg cccgcggggg ctccagttga acgtacacac
    69121 gcctggagca aaaccgagcg gcaatatgag aagtggaagg ctctcgggtt tccggagagt
    69181 cagcttaaaa aagacgttcg ccccatccgc aaaatccacc cccgcggtgt taaccatccg
    69241 ccggaggaat tgatgttagg cctggtaacc attgagcgtt cgatccgcgg cgagctttcg
    69301 ctggtttatt tgcgcgtgat gcgggaactg gcagtgcgcc aaggcgttcc ttttgacttc
    69361 attgatgaaa aggaaagcgc aaccgcgctg cccgaggatc ttcagggaat tgccgagaag
    69421 ctgatggctt tttccagagg aggccgttac gacctggacg aagacgaaga acgcctgctc
    69481 cgtacgcgct atatccatct gtctgcacac tggaagccaa ccagcggact acttatcagc
    69541 aaaccagcgc ccaatgttcg cctggtctat agcaacaagc cacagcaggg ctatccggaa
    69601 tgaaaactct tgttctcgct tgcaccatcc ttttgctctg cggctgcacc agcagccagg
    69661 ctcaaccgaa actcccctat aacgcctggt atgtcggtgt attcgcacct gaacacatgg
    69721 aagtctgggt ggaaagcgtg gatgtaatcg accgccgggg gctggcgtac gagcgggtca
    69781 gtggcggggt cccgtcctat acaggcaagg tcgacggctg gcccaagcat ccagcgggag
    69841 gagccggtaa ggatctaccc ggcatcgatc tgccggaaat cgtgtttgtg cgctggcagt
    69901 cgatggtcga gccgcagacc tacaacgtac gaatcaatat tcccgagtgg gtgcgcgagg
    69961 agatgctcaa gcctcagcga ggctattgcc actttcaggg caaatggctg gataggcaat
    70021 ttcgcaaaga catcaccatt ggcttggctc ccggaggcat agccaaggcc tgggtaggag
    70081 gcccctgcct gcaatccatc gaaatcggcc gcttcgaagc ggctatcagc aaggtcggac
    70141 catacggcgg gaagtccaac ggagaacatc gtccgctttc cgacaaagcc aaggcctata
    70201 tcgagcagca tggagtgccc tatggctctt ggtaaattct cttcgtcctg cgcccgcacg
    70261 gcactcgccg ccctcgcgct gacattagcc gcttgcagca gcacgtcccc gccaccgcgt
    70321 gagctggccg gacattacga actggtcggc gtgatggaaa tgggctcaca gctgctgctt
    70381 cgtgagcagg gcacgttcga ggcggtgctt tactacggct ccaccgacat caatgcgagg
    70441 ggccgctggt ccatggtcga tggacaggtt gaactggacg tcaggccgaa gcccatcctg
    70501 cccaaagaga cgctaggtat tgctaccacc gacttcaccg aaccttcggc ggcagcggag
    70561 aaccacgaga actaccggct cagcagtttc tcgatgtccc tcgatgccat gcagacccct
    70621 ctcgaagtcc gatggttgtt tgacgacgat agcgagcaac agacggtctg gaatgccagc
    70681 gaaatcgagg acgcagttct gccgatacgc gctggtcgca cgctgaagat gctcggcata
    70741 cgcgccgccg gtgccgacga ccacttcgta tgggcagacg tattgcccga cgaacgccac
    70801 ttcacggtta tacgtaccct ccttcaggaa ggcgagccga ggaccttctt ccataagatg
    70861 aggctggcgc cacgcggcaa ctgcctgctc gtggccatgg gatccagcac gggatgctac
    70921 cgccgacgct aggagagccc cgcttaagcg cgtcggatac gtaacgacaa ggatgaaccg
    70981 ttagcaatgt ccttcaacca tcattaccaa agcgaactca ccgccctgcg ccagctgggc
    71041 aagcgctttt ccgagcgcag cccggcgctg gcgccctttc tcgggcaggc cgggcgtgat
    71101 ccggatgtcg agcgcctgct agaaggcttc gcctttctca ccgggcgcct gcggcagaag
    71161 ctcgatgacg agctgccgga gctgacccac tcgctgatgc acctcttgtg gccgaattac
    71221 atgcggccgc tgccggcgtt cagcatgctg cagttcgatc cgatcaagcg cagtggcaag
    71281 gcgctcagcg tgccgcgtca cacgccagtc gaggccaagc cggtacgcgg ggtgacctgc
    71341 cgtttccgca cggcctatgc caccgaggtg ctgccgctgg aactgaccga gctgaactac
    71401 tcggtcaagg gcgacggcgc cttgctgagc ctgcgcctgg gcatgaccgc cgatggccac
    71461 ctgggcgagg tcgacgtgcg ccggctgcgg ctgcacctgg ccggcgagcg ttacgtcagc
    71521 cagatgctct acctcagcct gctgcgccat ctcgatggta ttcagctgat cgcactggat
    71581 gcccagggca agccattcac cgacgcccag ggcctgccgt tgccgcccct gacgctggag
    71641 gccagcaagg tggagccggt cggtttcgcc gaggacgagg cgctgatccc ctacccactc
    71701 aacacctttc gcggctaccg gcatctgcag gaatacttcg ccttccagga gaagtttctc
    71761 ttcgtcgacc tcggcggcct cgacgcgctg caacgcctgc caaaggagcg ccttgagcag
    71821 gcgcgcggct tcgagctgcg cttcgacatc cgcaaggccg gcgcgcagcg catccggccg
    71881 acgcgcgaca atgtgcggct gtactgcacg ccggtggtca acctgttcga gcacgatgcc
    71941 atcccggtgc gcctggacgg caagcaggac cagtacctgg tgcgccccgc cgagctggac
    72001 agcagcggct gcggcatctt ctcggtcaac cgggtcactg gctggaagcc gggcggcaag
    72061 ggctacgagg agtacgtgcc gttcgaatcc ttcgagcacg accccagctt tgacgtaccc
    72121 ctggcgcgcc cgcactacag cgtccgccag caaccgtcgc tgctcggcga tggcctggaa
    72181 acctacctgg cgttcggcct gcgtgatctg gacggccacg aaacgctgtc gatcgagctg
    72241 acctgcacca accagaacct gccgcgcgag ctgcgcctgg gcgacatctg cctgcccagc
    72301 gaggacacgc ccgaattcct cacctttcgc aacatcagcc cggtcacgcc gagctatgcg
    72361 ccgccgctgc accgcaactt cctgtggaag ctgatcagca acatgtcgct caactacctg
    72421 tcgctggcca acgtcgaggc gctcaaggtg atcctcgaga cctacgacct gccgcgctac
    72481 tacgaccagc acgccgagaa ggtcagcaag cgcctgctcg gcgggctgaa agccatcgcc
    72541 catcagcatg tagaccgcct gcaccgcggc ctgccggtgc gcggcgtgcg gaccgagctg
    72601 accatggacc cggacggtta cctcggcgaa ggcgacctgt tcctgttcgc ctcggtgctc
    72661 aacgaattct tcgcactcta cgccagcctc aactcgtacc acgagctgcg cgtgagcagt
    72721 acacagggag aggtgtacca atggacgccg cgcatggggc agcagcccct actttgagtg
    72781 caacaacccc tactttgagc gcaacagccc ctgctctgag cagcgggccg cacggcgccg
    72841 ggctcggccg gctgagccag ggcattcgcg agtacagcct gttccagggc gtgttgctgg
    72901 cgctggatcg cctgcgcgcg gtgcatccgg agctcgacga gcaggccctg tatgagcgcc
    72961 tggacttcca ggccaacccg agccttggtt ttcccggtac cgatatcgac gccgtcgagt
    73021 tctacgagga cgaccgcggc tggcgcgccc gactgcggct gaacctggtc agcctgttcg
    73081 gcgccggctc gccgctgcca gccttctatg ccgaccaggc gctgggcgac agcatcgacg
    73141 gtaacccgac gcgcgagttt ctcgacctgt tcaacgaccg cctgcagcgc ctgctgctgc
    73201 cgatctggca gaagtaccgc tactacgcgc gcttcaccac gggcgcgcgc gacccgctgt
    73261 ccgaacagct gttcgccctc atcgggctcg gcggcgagca gatccgcgcg gcgagcgagc
    73321 tgaactggaa gcgcctgttg ccctacctcg gcctgctcag cctgcgcgcg cattcggcgg
    73381 cgctgatcga gtcggtgctg cgctactact tcaagcatgc cgacctgcgc atcgagcaat
    73441 gcctggagcg ccaggtcgac atcctcggcg agcaacagaa ccgcctcggc cgcgccaaca
    73501 gccagctcgg cgaaaacctc gtgctgggcg aacgggtacg cgaccgcggc ggcaagttcc
    73561 gcatccacat ccgccagctc agctgggacc gctttcacga attcctgccg gtcggcacgg
    73621 gctaccagcc gctctgcgcg ctggtgcgct tcaccctgcg cgacccgctg gactacgaca
    73681 tccgcctggc cctgcgccag gacgacatcc gcgagctgcg catcggggaa ggaaacccct
    73741 gccgcctcgg ctggaccagc tggctcggca ccgaacgggc cgacggcatg gtcaccctcg
    73801 gcagcaagct tcattaagga accgacatga tcaacgtaga cctgcaacaa ctcgtccagg
    73861 cgctcgacgc gccggccaag cgcgacctgg aaggcgccgc cgaacgctgc gtggtacgcg
    73921 gcggcagcaa gatcctggtc gaagacctgc tgctcggtct gctcgagcgc gccgacggcc
    73981 tgctgttacg cgccctgcag gacgccgggg tggacgctgg cgagctggcc caggccctgc
    74041 aggcccgcgg cgagcacagc gaatcgcgca acccggtatt ttccgccgag ctggtgcagt
    74101 ggctgcagga cgccctgctg gtcggcaacc tcgaactcgg ccagagccag atcgaccagg
    74161 ccgcgctgtt gctcgcgctg ctgcgcaacc cgatgcgcta tgccggtagc cgctaccagc
    74221 cactgctggc gcagctgaac atcgaacgcg tacgtgattt cgcgctggcg cagcaacccc
    74281 agacagcccc cggaaaaccg gccgcgagcg gcgaatcgaa cctggcgcgc ttcacccaca
    74341 acttcaccca gcaggcgcgc gacggcaagc tcgacccggt gttgtgccgc gacggcgcga
    74401 tccgccagct gatcgacatc ctggcccgcc gccgcaagag caaccccatc gtggtcggcg
    74461 aggcgggcgt cggcaagact gccatcgtcg agggcctggc cctgcgcatc gccgctggcg
    74521 aagtaccgga gacgctgaag aacgtcgagc tgctctgcct cgacctcggc ctgctgcagg
    74581 ccggcgccag cgtgaagggc gaattcgagc gtcggctgca gggtgtgatc gacgaggtca
    74641 agggcgccgc caaaccgacc atcctgttca tcgacgaggc gcacacgctg atcggcgccg
    74701 gcggccaggc cggcagcggt gatgcggcca acctgctcaa accggccctg gcgcgcggcg
    74761 agctgcgcac catcgcggcg accacctgga gcgaatacaa gaagtacttc gagaaggacc
    74821 cggcgctggc gcggcgcttc cagccggtgc agttgcacga gcccacagtc gacgaggcgg
    74881 tcaccatcct tcgtggcctg gcgccggtgt acgagaagag ccacggcatt tacctgcgcg
    74941 acgacgccgt ggtggccgcc gccgagctgt cggcacgcta cctggctggc cggcagctac
    75001 cggacaaggc cgtggacgtg ctcgacaccg cctgcgcccg cgtgcgcatc agcctggctg
    75061 ctgcccccga ggcgctggaa cgcctgcgtg gcgagatcgc cgaaggtgaa cggcagggcg
    75121 aagccatgcg ccgcgacctg gacgccggcc tgatcgtcga ccacgacgcc ctggatgcgc
    75181 tggaggaccg cctggtcgcc gctcacgccg acctggagca ggtggaaacc cgctgggcgg
    75241 tgcagcgtga tctcgccgaa cgcctgctgg agcagcgcaa gcaatgcgcc gccgcgcgcc
    75301 tgggcaatga cgagggcgcc agcgacgaac cacgcctgag cctcgagcag ttggaagccg
    75361 agctacgtgc cctgcaggcc gagttggcgg cagcccaggc cagcgagcgg ctggtcagct
    75421 tcgaggtctg cccgcgcctg gtcgccgaag tgatcagcca ctggaccggc gtaccgctgt
    75481 cacagctggc gcgcgaacac aacagcaagg tgctgagctt cgccgacgac ctgcgccgac
    75541 gtgtacgcgg tcaggaacag gcggtcgctg cgctggaccg ggccatgcgc gccaccgccg
    75601 ccggcctgaa ccgccccgac gcgcccgtcg gcgtgttcct gctggtcggc cccagcggcg
    75661 tcggcaagac cgaaaccgcg ctggccctgg ccgacctgct gtatggcggc gagcgcttcc
    75721 tcaccaccat caacatgtcc gagttccagg aaaagcacac ggtctcacgg ctgatcggtg
    75781 cgccgcccgg ctacgtcggc tacggcgaag gcggcatgct caccgaggcg gtgcggcaga
    75841 agccctattc cgtcgtgctg ctcgacgagg tcgagaaggc cgacccggac gtgctgaatg
    75901 tcttctatca gatcttcgac aagggcgtgg ccaacgacgg cgaaggccgc gagatcaact
    75961 tccgcaacac cctgatcctg atgaccagca acctcgccag cgacgagatc gcacgcctgt
    76021 gcgccgccgg ccagcgcccc gcggccgaag aactggagac ggccatccgc cccgccttga
    76081 gccgtcactt caagccggcg ctgctcgggc gcatgaaggt ggtgccctac tacccggtcg
    76141 ccggcaaggt gctggccgaa ctggtgggcg tcaagctggc gcgcttcggc gaacggctgg
    76201 cccgccgcaa tctgcgcttc agccattgcg aggcgctggt cgatcacctc gccgaacgct
    76261 gcacgcacag cgagagcggc gcgcggctga tcgatcacct gatcgaccag accctgcagc
    76321 cgcaggtggt cgaccgcctg ctcgctgcca tggccaacgg cgaagccctg cagcaggtgc
    76381 atgccacact cgacggtgat ggagcggttg tctgtgagtt cgcttaaggt ctcggcggtg
    76441 atccccgatg cggccatgcc cggcgcggcg agccgcctgc tcgcacaact cgccgaactc
    76501 gcctggagta ccgacaccag cgcctggctg ggcgggctga tggaagtcgc tgcgcaactg
    76561 gccggatgcc cgctggcgca gctctacctg ctcgatgcga cccatacacg gctgacgctg
    76621 tcggcagaat ggttcgacgg cgaacggcgc cacgacgccg ccagcctgcc gagcgactat
    76681 gacggcgagc aactgctgca gtactgcctg agccagaacc ggctgctgag catcgcctcg
    76741 ctcgacgcaa gcctgcacgc gacgggtttt ctgcccgaag cggcacgccc ctggcgcagc
    76801 ctgctgtgcc tgccgttgcc gaatgccgag ggccacgcgg tcgggctgct ggtggtcgca
    76861 agccgagccg ggcaggacct cgccgaagcc gtcgagccgc tggccagcct cggtcgcttt
    76921 gcccttggcc aggtgcaact gctcaaccgc ctgcgcggcg tggcacaccc ggcgccgtcc
    76981 gagcaaaccc atactccgcg ctgcgccagc ggctatggcc tgatcggcga cagcccgcgc
    77041 atgcgcgccg tgtacagcct gatcggcaag gtgctgcaca acccggtcag cgtgttgctg
    77101 accggagaga ccggcaccgg caaggagctg gtcgcccgcg ccatccatga ctgcggctcg
    77161 cggcgcagcc aggccttcgt cgtgcagaac tgcgcggcgc tgcccgagca cctgctcgaa
    77221 agcgaactgt tcggctatcg caagggggcc ttcaccggtg ccgagcgcga ccacgaaggc
    77281 ctgttcgatg cggccaatgg cggcacgctg tttctcgacg agatcggcga catgccgctg
    77341 accctgcagg ccaagctgtt gcgcgtgctg caggagggcg aggtacgacc gctgggcagc
    77401 acccgcaccc acaaggtcga cgtgcgtatc gtcgccgcga cccatcagga cctgcacaaa
    77461 cgtgtcgagg aagggcgctt tcgcgaggac ctgtactacc gcctctcact gtttcccatc
    77521 gagctgccgc ccttgcgcga gcgcgatcag gacatcctgc ggctggcccg gcatttcgcc
    77581 gacaaggcct gcggcttcct gcaacgcgac accgtccgct ggtcggacgc ggcgctggag
    77641 cagctggccg cctacgcctt tcccggcaat gtgcgcgaac tcaagggctt ggtcgagcgc
    77701 gccgtcctgc tctgcgacgg cggtgagctg ttgccggagc atttcagcct gcgcgcggtg
    77761 gacgacgcgc tggacagcac gctgaacctg cgcgaacggc tcgaacgcgt cgagcgcaac
    77821 ctgctggtcg acagcctgcg caagaacggc ggcaaccaga gccaggccgc acgcgaactc
    77881 ggcctgccgc gccgcaccct gctctaccgg atggagcgat tgggagtcag taccagcaac
    77941 ctctgagccg agggctacac atcagccccg ccggccgtgg cggccggctc aggcaacgat
    78001 cacctgattc ttgcccaggc gcttggcccg gtacatggcc gcgtcggcgc gggcgaacag
    78061 cgccgagagt tcgagatcgc tggccttgag ataggtcagg ccgaagctcg cggtcacccg
    78121 gaagcgctcg ccgcgcggcg tggtgaagct cagccgctgg atctcgcctt gcaggcgttc
    78181 ggcgatctgc tcggccaggt ccggttggca gccgggcagc agcgaggcga attcttcgcc
    78241 gccgatccgg ccgaacaggt cgccgcgccg cagcacacgg ctgccgcact cggccacccg
    78301 ctgcagcacc tgatcgccga cctggtggcc gtggcaatcg ttgatgcgtt tgaagtcgtc
    78361 gatgtcgagc agcaggaagg ccagcggcgt ggcgaactgc cgggcatgct cgaactcgcg
    78421 tccggcgcac tcgaagaagt gccggcggtt gctgctctgg gtcagcacat cagtggtagc
    78481 caaccgctgc agctcaccct cgagctgctt cttctcggtg atgtcttcgg cgatgccgac
    78541 cagaatcggc ccctggccgt tctgcgccgg ccgcccgaga aagcacttgt cgctcaacca
    78601 gcgcagctgg ccatcgccac gaatgatgcg gtactcgcgg gtttccaccg cgccctcgtc
    78661 aagcacgtcg agcatgctct tctgggcata ttccaggtcg tccggataga tgctgttgcg
    78721 ccactcgctg tagtcggcga gcagcagtgc ggcggagcgc ccgaagatgc gctcgtacgc
    78781 cgggctgacg tagatcatcc gctgcgcctg ccagtcgaag gcccagagga cggcattgac
    78841 cccgccgagc agggtgctga acagatggtc gcgctcgcgc aggcgtgcca cttcggcacg
    78901 cgcatgcatc agcgccacga gcatctgggg atcggcgccg ggcaacaggc cgcccgcgct
    78961 ggtgcgattg ccaagcaact gcataaaggc attccagaat taccgcaggc gctctagttc
    79021 ggcgcctacg gcgggttgag aatgcctttc agagagtcgc cgatatgcaa agttccggag
    79081 cgccccggga atttgtcagg cagcggacga ctgaccggaa aagcggctca ggcgcttgcc
    79141 ggagccggac gcagcgagta ggtcttgagg tgctcggcga actcgcgcag cgactggata
    79201 ccgctggcct cggcctcctg cacccactga cggatcgcgg ccagcatctc gtgcccgttg
    79261 ctgctggtcc gcgtccagat ctgctgcagc gccaggcgct tttcgtagat cacctgcagc
    79321 ggctgactct gctcgagcat ggcgctgatg tgcgcctgct gctcgtcctg caacaggctc
    79381 ggctcgcgcg ccagcaggcg cttggcacgg cggaactgat gccgcaccga ggcatccaca
    79441 cggccgagtt cctgccgcac cagcggcacg atcaccagcc ggcggtactg cgccatgatc
    79501 tggaagcggt tgttgagaat cgccatggcg ctgtccatgt ccagatgccc cttgccctcg
    79561 atgcgatggg cgatcggcgc gacgcgggtg accttggcca ggccgagcag gctgaacagg
    79621 cgaatccacg cccagcccat gtcgaactcc catttgcgca ccgagagctt ggccgagttg
    79681 gggtaggtgt ggtggttgtt gtgcagctcc tcgccgccga tgaggatgcc ccagggcacc
    79741 agattggtcg cagcgtcgcg gcattcgaag ttgcggtagc ccaccgcatg gccgagcccg
    79801 ttgaccacgc cggcggccca gaacgggatc cagatcatct gcaccgccca gacggtcagg
    79861 ccgatgatgc cgaacagcgc aagatccagc gccagcatca ggacgatgcc caggttcggg
    79921 aagcgactgt agaggttgcg ttcgatccag tcgtccgggc agttcttgcc atagatgcgc
    79981 agggtctcct cgttcttcgc ctcggccatg tacagctcgg cccctttgcg caggacggtg
    80041 cccagcccct tgtgcaccgg actgtgcggg tcatccgggg tttcgcactt ggcgtggtgc
    80101 ttgcggtgaa tggcggtcca ctcgcgggtg ttcatcgccg tggtcagcca cagccagaag
    80161 cggaagaagt gcttgagcgc cgggtgcagc tccagcgaac ggtgcgccga ataacggtgc
    80221 agatagacgg tcacgctgac gatggtgacg tgggtcaggg ccagcgtggc gacgatgagc
    80281 tgccaggccg acagatcgag aaaaccggtg taccacatat gcagcaggtg cctcgcaacg
    80341 gagaaaaacg acgcccggca gcaggccggg ctcagcgcat tatgtcgtgc atccgcggcc
    80401 aatccagcct gcagctcgtc gccccgacgt acgcgttgcg cctcccatcc ggccgatgga
    80461 ggctatgccg cggctaactc gccagccccg ttgcagtttt tcgcggcgcg cgaggcgatg
    80521 ccgacggccg gctctgaaag accctgcgac aaaattccgg atgctctaca attcgcgccg
    80581 gtgcctgata tcaataagcc accacctatt tcacctgcgc cgtcattcgg ccgcccgagg
    80641 ttgcccttgc gctcctaccg aagccgccgt cccgccatca gcgccagctc gatgccccgc
    80701 ggcgaatccc gacgccgatg aaaaccatgc aaccccaacg ggtcttcggt atcggcagcc
    80761 tgctgctcgc cgtgctgttc ggagcgcttg cgctgtacga tttccagacg cgccaggcgg
    80821 cgcatcggct ggccatcgcc aagcagggcg agctgcagca cctggcgcta cagaacgccc
    80881 agcatggcca acgcacccag gccgagatgc tcgccgacgg gctggcgaac aatccgctgc
    80941 tggtgggcct ggtccgcgaa gccgcacggc gcctcgacac ccccgccgca ggccaggaca
    81001 cccagctcta tgccttgcgg cgaagggcga tcgaggtgct cgagccgcct tggcgggcca
    81061 tgcagcagca ccagccggtg caactgcacc tctacctggg caataacggt ttcgccctgc
    81121 tgcgtctgca ggaccccggg cgcttcggca gcaccatgac cgagagccgg ccgctgctgc
    81181 gcgaggtgat gcgcaacggc cagccgcgtt cggacgccga gatcgacggc tacggtgcca
    81241 gcattcgcgc cgtcgccccg atccaggatg ccgccggcaa gccgatcggc gcgctcgaag
    81301 tcagcctcgg cttgctgccc gagctggtcg acctcggcga acggctcgac gccgggctgg
    81361 cgctgatgat caatcgggtc gcgctgaccg aggcgctcgg ctacccacca agcggcgtgc
    81421 agctggggcc ggactggctg tcgggcggcc actcggcgac ccaggccctg cactgggcgc
    81481 agatgggcac gctgcccagt cccgccgagg gacgggtctg gcgcctgctc gatgccgacg
    81541 agcggacctt tctgctcaac cagattccgc tcccgacccg tgcaggcgag gccggcaacg
    81601 ctaccggccc gctcgccgcc gcgctggtct ggcgcgacgt caccgaactg gtcgccgagc
    81661 atgcccgtga gagccgccaa ctgctgctca aatgggcgct cgcctggctg attgccgaag
    81721 cgctgctgtt gctgcttgcg gtcctgctgt accggcgcat ccgcgcacag ctacgccacc
    81781 agctgagccg gcgccagcag gaacgcaacc gccggcgcct gctcgaccgg gcgcgcaaga
    81841 tcgcccgcct gctgccgggc atggtctttc aactcaagcg cttcgccgac ggtcgttatg
    81901 cgtttctcta tgtcagcgag ggtgcacgcg cggtttacgg tttgccgcct tcgagcctga
    81961 tccgcgacgc cggctgcgcg ctggcggcgg tgcacaccga agacctgccg cgactccggg
    82021 ggacgttgct gcgcctggcg ctgcagggtg gcagcgcctc gaccgaatgc cgcatccgcc
    82081 accccgagcg cgggctgatc tgggtcgaat gccgcgccag tgccgagcgc cggcgcgacg
    82141 gctcggtagt ctggcaaggc ttcgtcacgg agattaccga agtgatggaa gccacccgtg
    82201 cgctgcagaa gagcgaaagc cgcttccgcg cgatggtcgg caaccttccc ggcgcggtgt
    82261 accgctgccg caacgacggc gagcggcgca tgcgctatgt cagcgaaggc atcgagcgcc
    82321 tgaccggcta ccccgccgag cacttcaccg gcgacggcgc acagcgctac tgcgccctga
    82381 tccacccgga cgaccgcgac tgggcccggc tggcgcccga gcgcggcagc cacgagctga
    82441 cctatcgcct gcgccacgcc gacggcagca ctgtgtgggt tcgcgagcga gcccgcctgc
    82501 tgcatgaccg agacgaaccg ctgggctggt gcgacggctt catctgggac gttaccgcgc
    82561 aggcacgcgc cgaggccgag atgctggagc gcgagcgcta cctgcgcatg ctcatcgaca
    82621 atgtgatcga tgccatcgtg atcatcgacg agcacggcct ggtcgaatcc ttcaaccatg
    82681 ccgccgagcg gattttcggc taccgcagcg acgagatcgt cgggcgcaac ctctcgctgc
    82741 tgatgcccga gccggtgcgc tcggcgcacg accattacct gggcgaatat gtcagcggcg
    82801 cgcagccgcg cgtgctggag cggacccgcg agctgcaggc ccagcgccgt gacggtcagg
    82861 tgttcagcat cgagctgcgc gtctcgcaat tcagccacca cggccagcgc aagttcatcg
    82921 gcctggtgcg cgacatcagc gaacgcaagc gtgtcgagcg gatgaagagc gagctggtct
    82981 cgatcgtcag ccacgagctg cgcacgccgc tgacttcgat caacggcgcc ctcgggctga
    83041 tcgccggcgg cgcgctcgac acccagcccg agcagctgcg gcgcatgctg caggtcgccc
    83101 accagaacag ccagcgcctg gcgcggctga tcgacgacct gctcgacatg gacaagctgg
    83161 tcgccggcaa gatgaagttc gaactgaagg tccagccgct ggcaccgatc ctcgcccagg
    83221 cgctcgacag cagccagggc catgcccagc agcagcaggt ccggctgcgc ctgacggagg
    83281 tgccggccgt gcaactgaac gtcgacgaga atcgcttgca gcaggtcttg gcgaatttcc
    83341 tctccaacgc ggtcaaattc tcgccggccg gtggcaccgt cgaactctcg gcgggtgccc
    83401 gggccggttg ggcgcggatc agcgtgagcg accaggggcc gggcatcccc gacgagtttc
    83461 gcgcccggat cttccagaag ttttcccagg ccgactcgtc cgatacgcgc cagaagggcg
    83521 gcaccgggct ggggctggcg atctgcaagg agctggtcga acgcatgggc gggcgcatcg
    83581 gcttcgagtc cgagcccggc cgtggcacct gcttctggtt cgaactgccg gtcgcccggc
    83641 cgccagcaca ggcttcaacc gacacaacct ttgaacgaac agcggagaac gaggatgagc
    83701 gagctgagac ggatcctgca catcgaggat gacccttcca tccagtcggt caccaagctg
    83761 gccctggaag cggttggcgg gttcgaggtg ctgagctgct cgtccggcgc cgaggccctg
    83821 cgcgaagcac ccggcttcgc ccccgatttt gtcctgctgg atgtgatgat gcccggcatg
    83881 gacggcccgg aaaccctcgc ccggctgcgc gagtgcatcg atctggagaa aattccggta
    83941 gccttcatga cggccaaggt gcagagcagc gagatcgatc acctgcgcaa gctcggtgcg
    84001 cgcgacgtga tcatcaaacc cttcgacccg atgcgtctgg ccgagcagat tcgctcgatc
    84061 tggagtgctg gccgatacta gggtagcccc aggccccgcg ccttcttacc gaccccgtac
    84121 aggccattca tgcaaccacc caaagcaggc acggatgccg atgcgcacca caacgagctg
    84181 tcccggctgg cggcgctgct gcgctacgaa atcctcgact cggccgaaga ggcggccttc
    84241 gacgatttca cccagctggc ttcgcgcctg tgcgatacgc cgatcgcgct gatctcgctg
    84301 gtcgacgacc gccgccagtg gttcaagagc cgggtgggcc ttgcggtcag cgaaacgccg
    84361 cgcgacatct ccttctgcag ccatgcgatc cgcggcagcg aaatcttcga ggtgccggac
    84421 gccctggctg acccgcgctt tcgcgacaac ccgctggtga ccggcgagcc cggcatccgc
    84481 ttctatgccg gcaccctgct gtgcaccccg gacggccaca acctcggcac gctctgcgtg
    84541 atcgaccgca agccgcgcag gctgagcgcc gatcagcgcg acgcgcttgg tcgcctcggc
    84601 cgccaggtga tgcgcctgtt cgagcagcgc ctgttggcgc gccggcacgc cgagcaggcc
    84661 gcgctgcagc aggccatcct cagcagcgcc gccaccgcgg tgatgaccac cgacatcctt
    84721 ggccggctgg agagcctcaa cccgactgcc gagcgactgc tcggctacag cgcagcggag
    84781 ctggtcggcc gcggcatctg caacaccctg ttcgacccga tcatgctcga gcaccgtgcg
    84841 cgcctgctgg ccgaagagtt cggccacccg gtgcaggcct gcttcgacgt gctcaccctg
    84901 ccgctcgagc gcggcctgcc ggaaatggcg cagtggcgcc tgcgccaccg caacggcagc
    84961 gatgtcccgg tgctgctgca cgtgatggcg atccgcgacg aggacgagcg cctgcatggc
    85021 tacctgctca gcgccttcga cctggcctac caggagcagc tgcagctgcg cctgcagcag
    85081 atcgccgcgc aggtgccggg catgctctac cagttccact ggcgcccgcg cggcggtggc
    85141 gagttcccct acatcagcca gggcgtgcag gacattttcg ggctcagcgc cgggcagatc
    85201 agcaacgaca tccgcaccat ctacaagcgg gtgcacccgg ccgacctgcg cgaggtgcag
    85261 cgcagcctgc gtcaggcggc caggcagctg gtgccctggc aggccgaata ccgcgtcgag
    85321 catcccgagc gcgggctgcg ctgggtcgag gcacgcgcca ccccgctgcc ccaggccgac
    85381 ggcacggtgc tttggaacgg cctggtcacc gacatcaccg aacgcaaggc cgaacagctc
    85441 gaactcgaca agcagcagga gatgaaccgc cgcctgctcg aggccctgtc cgaagcggtg
    85501 atcgcctgtg atgccgaagg caacctgacg gtcttcaacg aaaaggccaa gcagtggcat
    85561 ggcggcgatg ccgaggcgat ttcgccgatg cagtgggcca ggcgctacca cctctacctc
    85621 gccgacggcg tgacgccgat gccgaccgag cagattccgc tgctgcgtgc cttggccggc
    85681 gagcacatcg ccgacctgga aatggcgatc gtctgcaacg gcgcgccgcg ctacgtgatc
    85741 tgcaacgcca acccgctgta cggcacgggc ggccagctga tgggcgcggt gacggtgctc
    85801 tacgacatca ccgagcgcaa gcgcatcgag cgcctgcagc gcgaattcat ctccaccgtc
    85861 agccacgagc tgcgcacccc gctgacgtcg atcaccgggg cgctggcgct gatcagcgcc
    85921 aacgttctgg gccaggtgcc ggagccgctg cgcgagctgc tggagatcgc gcaccagaac
    85981 agccagcgcc tgagcgccct gatcgacgac ctgctggaca tggacaagct gcacgccggc
    86041 aagatgcgct tcgacatgcg ccagcaagcg ttggcaccgc tgctgcgcag cgccctgcgc
    86101 gccaattaca gttacgccga gcgccgcggc gtcgagttcc gcctcgagca ctgcgacccg
    86161 gtgctggtcg aggtcgacgc gatgcgcttg cagcaggtgc tgagcaacct gctgtccaac
    86221 gccgcgaagt tttccccggc cggcgagcac atcgacgtgc gcgccgaccg acgtgacgcc
    86281 tgcgtccgcg tcagcgtccg agaccacggg cccggcattg ccgacagctt tcgcgagcgg
    86341 gtcttccaga agttcgccca ggccgattca tcggacagcc gccagcaggg tggcacaggc
    86401 ctgggactgg ccatcagcaa ggagttgatc gaacgaatgg gtggacatat cggctttcac
    86461 tccgagccgg gccagggcgc ctgtttctgg ttcgagctgc cctgccagga ggcgccggtc
    86521 aacggcgtcg catcgacatg aattcgctcc ggcgcatcct gcacgtcgaa gacgtgccgt
    86581 cgatccaggt catcacccgc atcgccctgg aaaagctcgg cggcttcgaa gtgcgtacct
    86641 gctcgtcggc ccagcaggcg ctcgacgagg cggccgactt cgcgcccgac ctcatcctgc
    86701 tcgacgtgat gctgccgcag atggatggcg tcgagttgct gcacgccctc ggcgagcggc
    86761 tcgacctgac gcaggtgccg gtggtgtttc tcaccggcca gacccaattg gacaatctcg
    86821 agcaactgca ggagcaaggt ttgcgcgccg tgatcaagaa gcccttcgac cccttgcagc
    86881 tggccaggca gctgcgcgac atctgggatg ccgcgcatgg gtgagcaggc acgcctgctg
    86941 ctgcaacagc agctacaggc gcaacgtgaa cagtacgccg cacacctgga aagcgagctg
    87001 ccggaactgg ccgcgctggc cagccggctg cagcagcccg gagcgctgga gtcgcgccgc
    87061 cagcaggtgc agaacctgcg cgaccgcctg caccgcatgg cgggggccgc aggcaccttc
    87121 ggctttaccc aagtgggcaa tcgcgcgcgc gccctcgaac aacgcatcga ccgctggctc
    87181 gacagccaga agcccagcgg ccaggccctg gcagcgctgg ccagcagcat cggccagttc
    87241 gctggcgaag cgttcgtcat cgacagcgag ctggcattgc cgctgcaccc ggaaacggat
    87301 gaagagctgt cgtcgggttg ccgcatctac ctgctcgaca gcctcgccct ggccgcgcag
    87361 gccaccgccc aggcgctgcg caatttcggt tacgaggtgc tgctgtgcca ggaccgcccg
    87421 gcgctgcgcc aggcgatcgc ccggcaggcc cccgatgcgc tggtggtcag cgtgcgcgac
    87481 gacgccgacc tggcggaagt cgccgcactg caacaggggc tcgaggcgcc gattccgctg
    87541 ctggtcatcc atgaccgctt cgacttcgcc agccagctcg ccgccgtgcg cgccggcgcc
    87601 cagggctatt tcgcccggcc gctgaacatc acccagctgg agaccggcct ggagcgctgc
    87661 ctgaaccgcc cgcaacacga gccctaccgg gtaatgatcg tcgacgacga tgcggttctc
    87721 gccgagcact acagcctggt cctgcagaac tcgcagatgc aggtcaggct gacctccgcg
    87781 ccggagcagg tactggacat gatgcaggcc ttcaatcccg aggtgctgct gctggacgtc
    87841 aacatgcccg gctgcagcgg cccggaactg gcgcagatga tccgcctgca cgacgaatgg
    87901 ctgcgcgtgc cgatcatcta cctctccgcc gaaaccgaca tcgcccggca aatggctgcg
    87961 ctgctgaagg ccggcgacga cttcatcacc aagccgatca gcgacagcca gctgatcgcc
    88021 tcggtgttct cccatgctca gcgggcacgg gcgctcagca acgcgctggc gcgcgacagc
    88081 ctgaccggcc tgctcaagca tgccgacatc aaggagcaac tggcgctgga ggcctaccgc
    88141 gcctcgcggg cgaacaagcc gaccagcgtg gtgatgctcg acctcgacca cttcaaggcg
    88201 atcaacgaca cccacggtca cgccgccggg gacagcgtga tccgggcgct ggccaacctg
    88261 ctgcgccagc gcctgcgccg tatcgacagc ctggggcgct acggcggcga agagttcgtc
    88321 gtggtgctgc ccgaatgccc cgccgccgag gcggcgcgca tcttcgacga aatccgcgag
    88381 cgcttcgccg aactgacctt caacggcagc ggcgaccggc cgtttcgcgt caccttcagc
    88441 gccggcatct gcgaaaccga aggcgatgcc gcggccagcg ccctgctcga gcgcgcggac
    88501 caggcgctgt accgggccaa gcacgacggc cgcaatcggg tgcgcatcgc cgccgcacag
    88561 gcctcggcca gccgctgagg cgaaccgtgc cggctccgcc gggtctatag cgaggtatag
    88621 atcccggcca gaggagtccc ggtttgccgg cacgccccgc gaaagcttgg cattggctgg
    88681 cgtttctgtt cgcgtcgatc ctgctcgtcg ccctcggctg gcagggcaag cgcacccagg
    88741 aagcgctgct tgaaaccaat cgttcggtca gcgacagcct ggaaatcatc acctcgatcc
    88801 aggccatgct gtcgtcgctg caggacatcg agaccggtgc gcgcggcttc atgctgaccg
    88861 ccgactcgcg ctacctcgaa ccctacgaac gcggcctcga acagctggaa tggcggcgac
    88921 gcgcactgtt cgaacagctg cgtgggcgcg aataccccag ctggcactgg ttcgacaccc
    88981 tcgactcgac catcgccgca cggctgcagg tcgccgcgca aaacatccag tcgcgccgca
    89041 gcgagggcct ggccatcacc atcgagcggc tgcagcgttc gggcagcaag gagctgatgg
    89101 atcgcttgcg cggcatgctc aatgccgtcg aacagcacga gcgccgacgt ctggccgctg
    89161 ccaacgaggc cgtggcgcag gcgacacaac acagccagcg gctggcgctg atcggcagcc
    89221 tgctggtggc actgctgtcg ctggccgcgt tctgggccgt gcagcgcaac ctgcgcatcc
    89281 gccagcggct ggctgaaggt gcccaggccg gcgaagcccg tctcgacgcg ctgctgcagg
    89341 ccattcccga ccacctctac gcggtcgacg cacagcgccg ggtcaccacg ctttcgcagg
    89401 gtgcaccgca ccgcggaccg ccgccggaca tcatcgagcc gctgctgctc gacctggcgg
    89461 cgcgccacga ggacggccag ctgcgccaga ccctgtggtg cgaaccgcag acgcggcgga
    89521 tcttcgaggt gcgcctgatg ccgaccggag caggcgaaca gctggcgatc gcccgcgacg
    89581 tcagcgaact ggagtacagc cgcgactcgc tgcgcgagca gcagctgttc ctccgccgcg
    89641 tggtcgacag cgacgaaaac ctcatcttcg tccgcgacgc gcaggggcgc ttcctgctgt
    89701 gcaatacggc cctggcggcc gtgctggggc tgcaaccgac cgatatcgag gggcgcacgc
    89761 cggccgaggt gccggccgcg cacctgttgc agccactgct gttcggccag ggcgaactgc
    89821 agggcggcaa cggcgaactg cgcatcagcg aggtcgcgct caccgatgcc gacggccagg
    89881 agcgctggct gcaggtggtc aagcgccccc tgcgcatcgc cccggggggc acccgggtgg
    89941 tcacggtggc ggtggatatc tcgctgcgcc gccgaatgga gcagatgaag accgagttca
    90001 tttcgaccgt cagccacgag ctgcgcaccc cgctgaccgc cattcgcggc gcactgggca
    90061 tgctcatcag cggcaccgcc gggccgctcg acgaaggcct caaaccgctg ctcagcatcg
    90121 cgcacaagaa caccgagcgc ctggtgcggc tgatcaacga catcctcgac atcgagaagc
    90181 tcgaggccgg ccggctggcc ttcgatctgc gccgctgcga tgtacgcccc ctgctggagc
    90241 aggcgctgtt tgacctcgcg ccctacgccc gcgaatacga cgtcagcttc gagctggccc
    90301 cgcaggccga gccgttcgcc agcgaagcgc ggctcgatgc ggatcgcttc acccaggtga
    90361 tggccaacct gttgtccaac gccatcaagc attcgccgcg cggtgccacg gtaacggtcg
    90421 acctgcaacg gcacggccag cagttggaaa tcggcgtgcg cgaccgcggc gctggcatcg
    90481 ccgaggattt ccgcccgcgc atcttcgagc gcttcgccca ggcggacgcc tccgacgccc
    90541 gccagcgcgg cggcaccggc ctggggctgg cgatcacccg cgccttgatc gagcagatgg
    90601 gcgggcaaat cggcttcgac acccggaccg gcgagggcac gcgcttctgg ttccgcctgc
    90661 cgcttccagc cgacgccgac ccaccgcccg ataccacggt cgtcgccccc gagtcgcggg
    90721 catcaggcag cggaccggca cggattctca tcctcgagcc ggacgcggcc gccgccgcgc
    90781 aactggccga ggcgctcggt gcgcagggct atcaggccgt catcgcacac agcgccgggc
    90841 aggcccacga actgctcggg caatacgtta tccatgcgct gacgctgagc ccggcgctgg
    90901 acgacgcgga cagcctggat ttcctgcaaa acctgcgtag ccagccgcgc tatcggcagc
    90961 tgccggtgct gatcgtcggg ctgcagccac agcgccgtgc ggaagatgac ggcgcgctgc
    91021 gcggcggcgc ggtcggcgtg atcgactggc tgagcaagcc cgtcgacccg acgcaggtgt
    91081 tgcgcgtgat ccaggcctgc ctgccgcccc gccacggccg gccacgcctg cttcatgtcg
    91141 aggacgacga ggatctgcgc accctcctgg cgcggcgctt cgaggcgctg gacgtcgagc
    91201 tgcacggcgc agcgacgctg agcgaggcgc gccagctgct cgccgcgcaa tccttcgatc
    91261 tggcgatcat cgatctgatg ctgcccgacg gcagcggcag cgaattgttc gaccagctgg
    91321 cgcagagcga cccgccgcct ccggtgatcc tgttctccgc gctcgacgct ccggtccacg
    91381 acagccggct gaccctgcgc cagctggtca agtcgcgcca cgacggcgag caactggcca
    91441 ggctgatcca gcacctgctg caacactggc cgccacgcgc acaacccgac actgacgagg
    91501 ttcaccgatg accgaatccg ccagccaacg cattctcatg gtcgaggacg aggaggacat
    91561 cgcctttctg atccgctttc tgctcgagcg ccacggcttt gccgtcgagc acgcggccga
    91621 cggccgccag gcgctcgact gcctggctac aaacgcaccg cccgacctgg cgctgatgga
    91681 catcatgctg ccctatcacg acggtctgga gctgatcgag cggctgcggg cgcaacccgg
    91741 ctgggaaacg ctgccggtcc tgatgctcac cgccaaggcc cgcgaagtcg acgtggtgcg
    91801 cgcgctggaa ctcggcgccg acgactatgt gaccaagcca ttccagcccg aagagctgct
    91861 ggcgcgcatc cgccgcctgc tgaggacgcg ccgatgagac gcctggccct gtggctgtcg
    91921 ctcgcgctgt acggcaccgg agcctgcgcc ggcgtcgccg aggccgagcg ccaggtacgc
    91981 gagcagcgcc tggacgcggc gcgccagacg ctggagacgc atctcgccac ggcaccgcag
    92041 gaccgtgacg cacgctttct gctggcgcgc gtgctcgcct ggcagggcca cgccgagcag
    92101 gcgctgcccc tgtaccagcg cctgctgagc gagcagccgg acaacgccga ctacctgctc
    92161 ggccagggcc aagcgctgct ctgggccggc ttcccgcagc gcgcactggt cccgctggaa
    92221 cgcgccgagc gccttgcacc gggctatgcc gaagtgcagc aagtcatcca gcaggcgcgc
    92281 gccgccctca gcgtgccggt gacaagcgcc gcgccaaccg tcgccgcgcc gaccacccgc
    92341 cggcatgaac tggagatctc tgcccgccag gactggctcg acaacggctt cgacaactgg
    92401 cgcagccagc gcctggacta cagctcgacg cagcccgagg ggcttggctg gtatgccgcg
    92461 ctgttgcgcg agcagcgttt cggcgagtgg gacgagggcg ccgaactcgg cgccgtggtg
    92521 ccgctggacg cgaactgggc gctgcaaccg gagatcggct accagccctc accctatttc
    92581 ctgcccgaat ggcatgccga cctgcgcctg cagcgccgac tgccgcatgg ctatctcggc
    92641 gcgctgagcc tgcggcgtac cgagtatgcg accacccggg tcgaccgcct ggcgctggcg
    92701 gccgaacgct actggggcaa ctggcgcgcc ggctacacgc tcaacctcac cgatgtcgcc
    92761 aacgccggca cgccgatcgg ccacgacctg gcgctggact attactacga cggcctgagc
    92821 tacgccggcc tgcgcctcac cgcgggggag gaggaggcgg tcgaggagcg ccaggtgatc
    92881 accagcgacg tgcgcgccat cagcctgcag ggtcgccact ggttcagccg gcgctgggcg
    92941 ctgacctggg aaatcggcca tcaccgccag ggcgactatt acgaccgcca gtggctgcag
    93001 ctcggcctgc gccatgcctt ctgacggatc aatgcgctgc ccgccctggc tctgcgaagc
    93061 gccggcagac ctcctcgcgg cgctgcgccc ggaagacgca atcctgcagc tggcgttcta
    93121 ctgcgcgctg gccctggccg gcctgaccct gctggtgttg ctgcaggtgc tcctgctggg
    93181 cgagctggcc cggctgcgcg gccggcgccg gcaggccttc aacgatcact ggcgccccta
    93241 cttcgcacta tgcagcctga gcgacgaact gcctgaagcg acggcaccgc gtgcccgcaa
    93301 ccatcggctg tggtttctcc tgcaatggaa ccgcacccag ctgcagttgc gcggcgccgc
    93361 ccacgagcgg atgaatcgcg cgctggtcgc cctgggcatg gagcgccggg cgctggacct
    93421 gttgcgtggc cgcgttcgtg cccggctgat cggcctgacc tgcctgcgcc acctggccga
    93481 cccgcgccac tgggaggcgg tgttgccgct gctgcgcaac cgcaacacca gcgttgccct
    93541 ggccgcggcg cagacgcaaa tcgccatgga cccggcgcgc gccatgcaga ccctcctgcc
    93601 gctcgccgcg cagcgcgcgg actgggcgca gccacggctc accggactct gtctgcaggc
    93661 cggcgccgag gcggttaccg gcccgttgct ggccctgctg aacctgctcg acgagccgca
    93721 gcg
//
LOCUS       sequence02             50991 bp    DNA     linear   BCT 03-FEB-2021
DEFINITION  Stutzerimonas balearica UBA3230 DNA, scaffold: sequence02.
ACCESSION   sequence02
VERSION     sequence02.1
KEYWORDS    .
SOURCE      Stutzerimonas balearica UBA3230
  ORGANISM  Stutzerimonas balearica UBA3230
            .
COMMENT     Annotated by DFAST (https://dfast.nig.ac.jp).
FEATURES             Location/Qualifiers
     source          1..50991
                     /mol_type="genomic DNA"
                     /organism="Stutzerimonas balearica"
                     /strain="UBA3230"
     CDS             complement(1604..2710)
                     /product="alpha-methylacyl-CoA racemase"
                     /inference="COORDINATES:ab initio
                     prediction:MetaGeneAnnotator"
                     /inference="similar to AA sequence:RefSeq:WP_011083170.1"
                     /transl_table=11
                     /codon_start=1
                     /translation="MSDTQESGPGPLAGLRVLEFAGIGPGPHCAMLLADLGADVIRVQR
                     EGGTGWSNPVVDRGRRVVTLDIRSAAGRERCLNLADQADVLIEGFRPGVMERLGLGPEP
                     LLQRNARLIYGRMTGWGQSGPLAGAAGHDINYIALTGALAAIRGAEGTAIPPLNLVGDF
                     GGGSMFLAVGILAALFERERSGKGQVVDAAIVDGVSSLMSFFSGLLATGRLSMERAANP
                     LAGAAPNYRCYRCADGREIAIGALEPKFWDLLCERINAPESLRRVGRDPAAWAEQGAEL
                     QALFASRSRDQWCALLEGTDACFAPVLELHEAPEHPHFKARGVYRNQEGGLQVAPAPRF
                     SRTPGQARVSVELSASEIDWHPRVTTSR"
                     /locus_tag="LOCUS_00850"
                     /gene="AMACR"
                     /EC_number="5.1.99.4"
                     /note="WP_011083170.1 alpha-methylacyl-CoA racemase
                     (Bradyrhizobium diazoefficiens USDA 110) [pid:54.9%,
                     q_cov:92.1%, s_cov:87.1%, Eval:2.6e-102]"
                     /note="MGA_88"
     CDS             complement(2780..4420)
                     /product="long-chain-fatty-acid--CoA ligase"
                     /inference="COORDINATES:ab initio
                     prediction:MetaGeneAnnotator"
                     /inference="similar to AA sequence:RefSeq:WP_010918081.1"
                     /transl_table=11
                     /codon_start=1
                     /translation="MQTGLMQQAPLSITSILTHAATAHGDREIVSRQLDGPLWRYDYAG
                     LAERAARAASMLRSLGIAPGDAVSSLAWNTHRHYELFFAVPGIGAVLHTANPRLSDDQI
                     VYTINHAGSQVLLFDQSFIPCVERLRDRLPNIRHFVMLAEEAALAEAGAGVQAYEALIA
                     NEAPVVWPQFDENAGAILCYTSGTTGDPKGVLYSHRSVVLHAMAAGLSGAFGLSAFDCV
                     MPCSSLYHGTAWGLPFAAAINGCKFVLPCDKMDGASLQALIKGEGVTLSGGVPTIWTMY
                     LDHLERTGEDAGSLARLVIGGSAVPRMMAETFQRKYRVAVCQLWGMTETSPLGVVATPT
                     PKLMERGHAATNDTIWSRQGRLQFGIELRIVDDQGRELPRDGQSSGKLLVRGPWTVERY
                     YRSDRSALDAEGWFDTGDIATLDADGFLRITDRSKDVIKSGGEWVSSIDIENVAAACPG
                     VKVAAVVGVFHPKWEERPLLVIEPHADAEVSADQVLAHLEPNLVKWWIPDAVVFDRVPL
                     TATGKIDKKVLRERYRNHLVENQRNAASF"
                     /locus_tag="LOCUS_00860"
                     /EC_number="6.2.1.3"
                     /note="WP_010918081.1 long-chain-fatty-acid--CoA ligase
                     (Caulobacter crescentus NA1000) [pid:65.2%, q_cov:98.4%,
                     s_cov:99.8%, Eval:8.0e-205]"
                     /note="MGA_89"
     CDS             complement(4546..5685)
                     /product="acyl-CoA dehydrogenase"
                     /inference="COORDINATES:ab initio
                     prediction:MetaGeneAnnotator"
                     /inference="similar to AA sequence:RefSeq:WP_003090001.1"
                     /transl_table=11
                     /codon_start=1
                     /translation="MLPNEDQQAIAAMARQFARERLKPFAEAWDREHRYPAEAVAEMAG
                     LGFFGMLVPEQWGGSDTGYVAYAMALEEIAAGDGACSTIMSVHNSVGCVPILAFGNEQQ
                     KRDFLVPLARGEQIGAFALTEPQAGSDASSLRTRAVRDGDSYVLNGAKQFITSGRHAGT
                     VIVFAVTDPQAGKRGISAFIVPTDTPGYEVVRVEEKLGQHASDTCQLAFNDLRVPIANR
                     LGEEGEGYRIALANLEGGRIGIAAQAVGMAQAAFEAARDYAGEREAFGKPILEHQAVAF
                     RLADMATQIAVARQMVRHAAALREAGKPALVEASIAKLFASEMAEKVCSAAIQTLGGYG
                     YLRDFPVERIYRDVRVCQIYEGTSDIQRLVIARNLQELK"
                     /locus_tag="LOCUS_00870"
                     /note="WP_003090001.1 acyl-CoA dehydrogenase (Pseudomonas
                     aeruginosa PAO1) [pid:82.4%, q_cov:98.9%, s_cov:100.0%,
                     Eval:1.3e-176]"
                     /note="MGA_90"
     CDS             complement(5697..6881)
                     /product="acetyl-CoA acetyltransferase"
                     /inference="COORDINATES:ab initio
                     prediction:MetaGeneAnnotator"
                     /inference="similar to AA sequence:RefSeq:WP_011268168.1"
                     /transl_table=11
                     /codon_start=1
                     /translation="MKQDPIVIVSCARTPMGGFQGDLKSLTAPQLGAAAIRAAVESAGL
                     PPENVQDVLMGCVLPAGQGQAPARQAALGAGLTRATTCTTVNKMCGSGMQTAILAHDQL
                     LAGSSDIVVAGGMESMTNAPYLLEKARAGYRMGHGRVLDHMFLDGLEDSFDKGRLMGSF
                     AEECADAFGFTREQQDAYAIESLRRAQAAIASGAFADEIVALDVTDGKQQRQVRDDEQP
                     PKASLDKIPQLRPAFREGGTVTAANSSSISDGAAALVMMRRSEAERWGLQAQAVIHGHA
                     AYADAPSRFTTAPIGAIGKLMERTGWRLADVDLIEINEAFAVVPMAAMRELDIDHARLN
                     VNGGACALGHPVGASGARILATLIHALRARQLRRGVAAICIGGGEATAMAIELI"
                     /locus_tag="LOCUS_00880"
                     /EC_number="2.3.1.9"
                     /note="WP_011268168.1 acetyl-CoA acetyltransferase
                     (Pseudomonas syringae pv. syringae B728a) [pid:69.1%,
                     q_cov:99.5%, s_cov:97.5%, Eval:1.6e-153]"
                     /note="MGA_91"
     CDS             complement(6893..7660)
                     /product="3-hydroxy-2-methylbutyryl-CoA dehydrogenase"
                     /inference="COORDINATES:ab initio
                     prediction:MetaGeneAnnotator"
                     /inference="similar to AA sequence:RefSeq:WP_011389261.1"
                     /transl_table=11
                     /codon_start=1
                     /translation="MQIRDSVFLITGGGSGLGAAAVRELAQAGAKVVVVDLDEAAGSAC
                     VEPLGAGAIAVQADIRDEAAARRAVAQARERFGALHGLVNCAGVAGGEKILGRQGPHGL
                     DSFGRIVGINLIGTFNMLRLAAEAMADNPPNAEGERGVIVNTASIAAFDGQIGQAAYAA
                     SKGGVASMTLPAARELARFGIRVMTVAPGVFETPMMAGMSQEIRDSLAAGVPFPPRLGR
                     PAEYAALVRHIFENPMLNGEVIRLDGALRMAAK"
                     /locus_tag="LOCUS_00890"
                     /EC_number="1.1.1.35"
                     /note="WP_011389261.1 3-hydroxy-2-methylbutyryl-CoA
                     dehydrogenase (Rhodospirillum rubrum ATCC 11170)
                     [pid:71.0%, q_cov:100.0%, s_cov:100.0%, Eval:7.8e-99]"
                     /note="MGA_92"
     CDS             complement(7794..8849)
                     /product="transcriptional regulator"
                     /inference="COORDINATES:ab initio
                     prediction:MetaGeneAnnotator"
                     /inference="similar to AA sequence:RefSeq:WP_003113336.1"
                     /transl_table=11
                     /codon_start=1
                     /translation="MPESLALHDSASTAERDSISVRLVQQALLAFTDVDRSPAQLLESL
                     GLSSACLAEPDGRVSVGYYRRMWLGLAERFDDEFFGMDARRLRSGSFVFISRCCVAQPT
                     LEAALRQMLRFYGLTLERLRGRLVRRHSLAEIVLEEGACTPGRAFAYFTFWMLVHGLAC
                     WLVGRRIPLLAVESRCAEPDYTDDYRVMFSENLRFSQASTRIIFAAEVLDLPIRRSEEE
                     LRAFLQDAPANILVRYRDSSSLASRIKQLLSERPADRWPDSQTLAGELCMSPATLRRRL
                     AEAGQPYQGIKDAVRRELATRWLADAALSYAEIAERLGFADVSSFYKAFRKWSGTNPGH
                     YRTLILGTADE"
                     /locus_tag="LOCUS_00900"
                     /note="WP_003113336.1 transcriptional regulator
                     (Pseudomonas aeruginosa PAO1) [pid:54.2%, q_cov:94.0%,
                     s_cov:91.4%, Eval:4.8e-98]"
                     /note="MGA_93"
     CDS             complement(8919..9353)
                     /product="hypothetical protein"
                     /inference="COORDINATES:ab initio
                     prediction:MetaGeneAnnotator"
                     /inference="similar to AA sequence:RefSeq:WP_003114414.1"
                     /transl_table=11
                     /codon_start=1
                     /translation="MELTGYAGLFLAAFGAATLLPLGSEALLAGLLVAGGHSTWALIAF
                     ASLGNVLGSLVNWLLGRYLEHFRHRRWFPFSERQLDQAQRHYHRYGRWTLLLSWAPLIG
                     DPLTLVAGVMREPWWSFLLIVGLAKTLRYLVVAGLTLGWL"
                     /locus_tag="LOCUS_00910"
                     /note="WP_003114414.1 hypothetical protein (Pseudomonas
                     aeruginosa PAO1) [pid:71.8%, q_cov:91.0%, s_cov:89.1%,
                     Eval:1.1e-48]"
                     /note="MGA_94"
     CDS             9483..11507
                     /product="hypothetical protein"
                     /inference="COORDINATES:ab initio
                     prediction:MetaGeneAnnotator"
                     /transl_table=11
                     /codon_start=1
                     /translation="MKRVVPSWWLWLLLLAHGLAQASWHETGTEPVALGGRWALLVDPD
                     ERLSVEDLERPGMAARFMTQQGNPGLGYRSGAVWLRLQFDRPAPDIPIWWLDLQSSTLD
                     EVVLYQRRADGSFRQAVAGDHRNSKAQDIHFRNPLFRLELPAEGSTTLYLRIKSHNPIS
                     FAMVLWPPERFISSIIRLQLLHGLIFATFVLLIVSNLWLYFASRDTTFGLFSLFTLANL
                     ITMLGAEGYLPYYLLGALAGPKDLPSTLAWIWAPVLGAIFQVQYLGLLRMRLLASLARW
                     GLVAMLLAALLASMNLLISWSLWRLIYQGWIFLCAFALCQIAFWLGLSGLKRARVLAAV
                     QALFLLTLALRIGRNLGWFEPGLLVDNALYFAMAAYALVMSSAVSRSHENLRREKEAAQ
                     AEALALAQRNEQHLESQVAERTRALEATVAQVQAALSLERHAKDEQRHFLATVSHELRT
                     PLAVIDATAQNLELDHEGDPATLERYRKILRATERMPRLLSSSLDERHFGFLRNVAHLR
                     ETATAPLLHDAASSARLLGEKHIIRVDESHLPPSLRCDSELMLLILRTITDNAVKYTPA
                     GTRITLSGRVGDEGVCLQVTDDGPGIAAEDLPHVFEPNYRGRSAGDKSGTGLGLSLARR
                     MMQMQGGSVAIASAPGEGCQVTLTLPHAPYATTIGAVKL"
                     /locus_tag="LOCUS_00920"
                     /note="WP_004524554.1 sensor kinase (Burkholderia
                     pseudomallei K96243) [pid:34.3%, q_cov:38.1%, s_cov:56.2%,
                     Eval:2.9e-26, partial hit]"
                     /note="MGA_95"
     CDS             complement(11474..12130)
                     /product="transcriptional regulator"
                     /inference="COORDINATES:ab initio
                     prediction:MetaGeneAnnotator"
                     /inference="similar to AA sequence:RefSeq:WP_013529766.1"
                     /transl_table=11
                     /codon_start=1
                     /translation="MNILLVEDSAELREEISAFLSRRGWSVLCAGSLQEFEALMDQAGL
                     AIIDIMLPDGSGFDAITRLRQASPGAGIIALSARGSSDYVVQGLHDGADHYLVKPVKLI
                     ELEAVIVSLSRRVPTSWTLQSGARQLISPRGLALQLSRNEFTLVQLLAERPGVPVSRRA
                     IVQAYGEQWLSYDQRRMDTLISRLRKRCRDTLNDDLPLKTEHGEGYSFTAPIVVA"
                     /locus_tag="LOCUS_00930"
                     /note="WP_013529766.1 transcriptional regulator
                     (Mesorhizobium ciceri biovar biserrulae WSM1271)
                     [pid:36.2%, q_cov:99.1%, s_cov:98.7%, Eval:7.7e-30]"
                     /note="MGA_96"
     CDS             complement(12263..12991)
                     /product="hypothetical protein"
                     /inference="COORDINATES:ab initio
                     prediction:MetaGeneAnnotator"
                     /transl_table=11
                     /codon_start=1
                     /translation="MNRRQYERAIRDMVWLPVFDRRLRPIGYEAPMQTGSAPTYAAAQH
                     GRPAELAAQFLFRLRLHALTRPHADGGAQPQLYLNLSKAVLGKPEVVGLLSEAALDLRA
                     CGYRLNVVATAAPFTAHGGAQRYIDALTRLQQANIAVVLADPDLSGVPPELELGLCRAV
                     KLSMAHLEVGAGFRSAFLLSRYETLHSLLYAIVERHRAELWASNVATAWQQRVVSGLPF
                     ALGQGAYWAGSGTEAYQAAG"
                     /locus_tag="LOCUS_00940"
                     /note="MGA_97"
     CDS             complement(13145..13915)
                     /product="hypothetical protein"
                     /inference="COORDINATES:ab initio
                     prediction:MetaGeneAnnotator"
                     /transl_table=11
                     /codon_start=1
                     /translation="MGISQNLDRLVALHRSRLRSHGETEFFRQQTVDRHLRLHGSHYFS
                     CFGRLGQALAPDDRRAILCAELLERIRLIPAAARRLALRGGRPWPLRCVVTIDESLLLE
                     HSLMDDMAWTAAELKPFGLQLVLELSGRLEASGLAAAPRASRVIFGHLYGLLDHGVELM
                     ARLAAQQGSLSARVLALGLCRYVKVDLRQCCVEAAAGQDEVLDRTHGAMTALLERYDVC
                     FMADRIERHADHQLALRLPFHLLSGDYYSPPEPI"
                     /locus_tag="LOCUS_00950"
                     /note="MGA_98"
     CDS             complement(14048..14503)
                     /product="hypothetical protein"
                     /inference="COORDINATES:ab initio
                     prediction:MetaGeneAnnotator"
                     /transl_table=11
                     /codon_start=1
                     /translation="MKIERFEDLIDWTRDAHAQLARCMSAGASKQAETRAKWLLLYLAD
                     HEKVLSETISKIEAHADGKALHTWIYDYLVREPMHLGQKCKAYHQMTVEEICADVFEMH
                     NRILDLYRSLARRAEIDTARELARELLELEQHETMRLAQQVNRIHEM"
                     /locus_tag="LOCUS_00960"
                     /note="MGA_99"
     CDS             complement(14624..14845)
                     /product="hypothetical protein"
                     /inference="COORDINATES:ab initio
                     prediction:MetaGeneAnnotator"
                     /transl_table=11
                     /codon_start=1
                     /translation="MGYLTLSRRPGEKLRLTVAPGANLDDLVRHLTTDGVTIMCGEVSG
                     GRVRLAIHAPAELKVLRAELVEDTSTEV"
                     /locus_tag="LOCUS_00970"
                     /note="MGA_100"
     CDS             complement(14928..15401)
                     /product="hypothetical protein"
                     /inference="COORDINATES:ab initio
                     prediction:MetaGeneAnnotator"
                     /transl_table=11
                     /codon_start=1
                     /translation="MSAGKRLAVGLLGLQLALLLVGVAVALSLRLPGGESGRYLSELMA
                     FSKSGEPRARLFREWRKTGPRLFDACLDESGQPIDTVSGALKVRTERYISYEVVAVTHT
                     AAANRCSYMASGYSEGFGLYEGEVVQLRLLAAPENHLCLYHYEGDLVRCYSRR"
                     /locus_tag="LOCUS_00980"
                     /note="MGA_101"
     CDS             complement(15398..16222)
                     /product="hypothetical protein"
                     /inference="COORDINATES:ab initio
                     prediction:MetaGeneAnnotator"
                     /transl_table=11
                     /codon_start=1
                     /translation="MKSHHLRVHKGAGRAEFRPEQNLLLIQDASGKEESLTISYTDSRA
                     LELLLSIPGQIRSREEILRYAWEHRIVSTGSLNQCIFNLRNLIGDEKLHEIIQTVPRRG
                     YRWNPDFALTEHSAPATPLPAAPPLLTTPACEPDADAEARPAVSAGQGAGLLWVWNASL
                     GLVLLMLWLWQQYDYANYTPSLLAGPVALDTREHLGYRFTIVRNGNPVDELLEAIVAPA
                     FAEASADYWVVPRSNDFSLSCVPASGTAVNAIIPKGRGLAPAVSAFLRRCSA"
                     /locus_tag="LOCUS_00990"
                     /note="WP_011261486.1 transcriptional regulator (Vibrio
                     fischeri ES114) [pid:36.2%, q_cov:33.2%, s_cov:31.4%,
                     Eval:1.2e-07, partial hit]"
                     /note="MGA_102"
     CDS             complement(16408..17415)
                     /product="glutathione-dependent reductase"
                     /inference="COORDINATES:ab initio
                     prediction:MetaGeneAnnotator"
                     /inference="similar to AA sequence:RefSeq:WP_011268267.1"
                     /transl_table=11
                     /codon_start=1
                     /translation="MGLLIDGRWHDRWYESRDGRFEREQAKRRSWVTPEGRPGDDGRGG
                     FKAEPGRYHLYVSLACPWAHRTLIVRELKSLQGLIDVSVVGWLMLENGWTFEPASGSTG
                     DRLDGLEYLYQRYLLDDPRYSGRVTVPVLWDRERRCIVNNESAEILRIFNSAFDHLTGS
                     QVDLYPDPLRGEIDALNARVYAAVNNGVYRAGFATTEEAYEEAFDALFQELDWLERRLA
                     RQRYLAGQYLTEADIRLFTSLIRFDAVYFGHFKCNWRRIEDYPALSSWLREVYQWPGIA
                     ATVDFQHIKGHYYGSHRQINGNGLVPKGPWLDLDRPHDREALAGKGLWLRQEHR"
                     /locus_tag="LOCUS_01000"
                     /note="WP_011268267.1 glutathione-dependent reductase
                     (Pseudomonas syringae pv. syringae B728a) [pid:67.3%,
                     q_cov:98.2%, s_cov:99.4%, Eval:3.8e-137]"
                     /note="MGA_103"
     CDS             complement(17501..18475)
                     /product="hypothetical protein"
                     /inference="COORDINATES:ab initio
                     prediction:MetaGeneAnnotator"
                     /inference="similar to AA sequence:RefSeq:WP_011268266.1"
                     /transl_table=11
                     /codon_start=1
                     /translation="MTSPVEHPFAEFVRILGKGKRGARGLTRDEARMAMGMLLDGEVED
                     VQLGAFLMLLRHKEESAEELAGFTEAVRARLPSPAVRVDLDWPSYAGKKRHLPWYLLAA
                     RCLAGNGVRILLHGGGAHTAGRLYTEQLLDLLGIGRCENWTQVQETLDRDSLAFIPLGA
                     WMPVLQRMIDLRNVLGLRSPIHSLARILNPLGARCGLQSIFHPGYQEIHRQASRLLGDT
                     AIVIKGEGGEVEINPDSAAVLYGTANGEAWDEPWPALSAQRHVKPAELDPTHLLAVWRG
                     EPDAYGELATTATMALALRGLGASRDEAFEQARAYWHQRDRSI"
                     /locus_tag="LOCUS_01010"
                     /note="WP_011268266.1 hypothetical protein (Pseudomonas
                     syringae pv. syringae B728a) [pid:75.3%, q_cov:98.5%,
                     s_cov:96.1%, Eval:7.8e-140]"
                     /note="MGA_104"
     CDS             complement(18472..18807)
                     /product="sulfurtransferase"
                     /inference="COORDINATES:ab initio
                     prediction:MetaGeneAnnotator"
                     /inference="similar to AA sequence:UniProtKB:Q9I0N0"
                     /transl_table=11
                     /codon_start=1
                     /translation="MSDLSVQGRAIALDADGYLVDLSDWNEAVAEALAEREGLALEEAH
                     WEILHLLRRFYDRYQLSPANRPLVKYVATELGPQKGNSLHLNRLFKGTPAKLAAKLAGL
                     PKPTNCL"
                     /locus_tag="LOCUS_01020"
                     /EC_number="2.8.1.-"
                     /note="Q9I0N0 sulfurtransferase (Pseudomonas aeruginosa
                     PAO1) [pid:61.3%, q_cov:100.0%, s_cov:100.0%,
                     Eval:1.3e-32]"
                     /note="MGA_105"
     CDS             complement(18804..19106)
                     /product="DsrH like protein"
                     /inference="COORDINATES:ab initio
                     prediction:MetaGeneAnnotator"
                     /inference="similar to AA sequence:RefSeq:WP_011268264.1"
                     /transl_table=11
                     /codon_start=1
                     /translation="MATLHLLSHSPFDDGRFASCLRLLERSDAVLLSGDAVYALQPGSA
                     PQEALVGLDPSIHVFALAEDHAARGALPLATRVQLVDYPEFVELCGRYDRVNSWL"
                     /locus_tag="LOCUS_01030"
                     /note="WP_011268264.1 DsrH like protein (Pseudomonas
                     syringae pv. syringae B728a) [pid:58.0%, q_cov:100.0%,
                     s_cov:100.0%, Eval:9.4e-23]"
                     /note="MGA_106"
     CDS             complement(19106..19465)
                     /product="protein TusC"
                     /inference="COORDINATES:ab initio
                     prediction:MetaGeneAnnotator"
                     /inference="similar to AA sequence:UniProtKB:Q9I0N2"
                     /transl_table=11
                     /codon_start=1
                     /translation="MTRSMLIISRQGPWSGPSAREALDIALAGGAFELPLGLLFLDDGV
                     FQLAAAQQPAAIEQKNLSANLQALPMFGVDTLYACARSLDERGLDAGSLALPVDVLGED
                     ELRALLNRFDHVITL"
                     /locus_tag="LOCUS_01040"
                     /gene="tusC"
                     /note="Q9I0N2 protein TusC (Pseudomonas aeruginosa PAO1)
                     [pid:71.4%, q_cov:100.0%, s_cov:100.0%, Eval:3.4e-41]"
                     /note="MGA_107"
     CDS             complement(19465..19857)
                     /product="sulfurtransferase TusD"
                     /inference="COORDINATES:ab initio
                     prediction:MetaGeneAnnotator"
                     /inference="similar to AA sequence:UniProtKB:Q9I0N3"
                     /transl_table=11
                     /codon_start=1
                     /translation="MKFAIALFSPPHSPAARRALRFAEATLAGGHEIVRLFFYQDGVHS
                     ASANVVFAQDELDVAAAWSRFVTDNQLDGVVCIAAGLRRGVLDEQEAARYQRPAANLSA
                     AWTLSGLGQLHEAAQEADRLVCFGGN"
                     /locus_tag="LOCUS_01050"
                     /gene="tusD"
                     /EC_number="2.8.1.-"
                     /note="Q9I0N3 sulfurtransferase TusD (Pseudomonas
                     aeruginosa PAO1) [pid:79.2%, q_cov:100.0%, s_cov:99.2%,
                     Eval:1.7e-53]"
                     /note="MGA_108"
     CDS             complement(19950..20615)
                     /product="hypothetical protein"
                     /inference="COORDINATES:ab initio
                     prediction:MetaGeneAnnotator"
                     /inference="similar to AA sequence:UniProtKB:Q03268"
                     /transl_table=11
                     /codon_start=1
                     /translation="MREHEYALSHAEVEQREVSKVLRNTYGLLAMTLAFSGLVAYLAMQ
                     ANAAYPNIFVVLIGFYGLFFLTVRLRNSAWGLVSTFALTGFMGYTLGPVLNLYLGLANG
                     GELVTSALSMTALVFFGLSAYVLITRKDMSFLSGFITAGFFVLLGAMLVGFFFQISGLQ
                     LAISAGFVLFSSACILFQTSAIIHGGERNYIMATIGLFVSLYNLFISLLQLLGIAGDD"
                     /locus_tag="LOCUS_01060"
                     /note="Q03268 hypothetical protein (Pseudomonas aeruginosa
                     PAO1) [pid:82.4%, q_cov:100.0%, s_cov:99.5%, Eval:2.1e-99]"
                     /note="MGA_109"
     tRNA            20737..20826
                     /product="tRNA-Ser"
                     /inference="COORDINATES:profile:Aragorn:1.2.38"
                     /locus_tag="LOCUS_t00020"
                     /note="Aragorn_2"
     CDS             complement(20879..22273)
                     /product="siroheme synthase"
                     /inference="COORDINATES:ab initio
                     prediction:MetaGeneAnnotator"
                     /inference="similar to AA sequence:UniProtKB:Q4ZRL6"
                     /transl_table=11
                     /codon_start=1
                     /translation="MDYLPLFHDLKGRLVLVVGGGEVALRKARLLADAGACLRVVAPSI
                     DQSLVALVADSGGESRARNYTVDDLHGCVLAVAATDSEPTNAQVSAIARTIGIPVNVVD
                     APELCSVIFPAIVDRSPLMIAVSSGGDAPVLARLMRARIETWIPAAYGQLAGLARRYRA
                     RVKARFANVQQRRIFWEEVFQGPIAEQALSGRQAQAEQLLEEKLAGAREQLLGEVYLVG
                     AGPGDPDLLTFRALRLMQQADVVLYDRLVAPAILELCRRDADRIYVGKQRANHALPQEQ
                     INQQLVALAKQGKRVLRLKGGDPFIFGRGGEEIEELAANGVPFQVVPGITAASGCAAYA
                     GIPLTHRDHAQSVRFVTGHLKDGSCDLPWAELAAPAQTLVFYMGLVGLPVICEQLIAHG
                     RAASTPAALVQQGTTRNQRVFAATLADLPERVATEQVQAPTLLIVGEVVQLREKLAWFE
                     GAAQTE"
                     /locus_tag="LOCUS_01070"
                     /gene="cysG"
                     /EC_number="2.1.1.107"
                     /EC_number="1.3.1.76"
                     /EC_number="4.99.1.4"
                     /note="Q4ZRL6 siroheme synthase (Pseudomonas syringae pv.
                     syringae B728a) [pid:75.6%, q_cov:99.8%, s_cov:99.8%,
                     Eval:4.8e-200]"
                     /note="MGA_110"
     CDS             complement(22432..23712)
                     /product="serine--tRNA ligase"
                     /inference="COORDINATES:ab initio
                     prediction:MetaGeneAnnotator"
                     /inference="similar to AA sequence:UniProtKB:Q9I0M6"
                     /transl_table=11
                     /codon_start=1
                     /translation="MLDSKLVRTQLREVAQRLATRGYKLDVERIEALEAQRKVVQTRTE
                     QLQAERNARSKSIGQAKQRGEDIAPLLADVDRMGTELDSGKQELDRIQSELDQLMLSIP
                     NLPHESVPVGDDEEGNVEVRRWGTPPTFDFQVRDHVALGEQHGWLDFETAAKLSGARFA
                     LMRGPIARLHRALAQFMLDLHTREHGYEETYTPYLVQAPALQGTGQLPKFEEDLFKISR
                     EGEADFYLIPTAEVSLTNIVAGEILDAKQLPLKLTAHTPCFRSEAGASGRDTRGMIRQH
                     QFDKVEMVQIVEPAKSFEALEELTGHAERVLQLLELPYRVLALCTGDMGFGATKTYDLE
                     VWVPSQDKYREISSCSNCGDFQARRMQARYRNPESGKPELVHTLNGSGLAVGRTLVAVL
                     ENYQQADGAIRVPEVLKPYMGGLETIG"
                     /locus_tag="LOCUS_01080"
                     /gene="serS"
                     /EC_number="6.1.1.11"
                     /note="Q9I0M6 serine--tRNA ligase (Pseudomonas aeruginosa
                     PAO1) [pid:88.3%, q_cov:100.0%, s_cov:100.0%,
                     Eval:5.4e-219]"
                     /note="MGA_111"
     CDS             complement(23779..24150)
                     /product="putative fluoride ion transporter CrcB"
                     /inference="COORDINATES:ab initio
                     prediction:MetaGeneAnnotator"
                     /inference="similar to AA sequence:UniProtKB:Q87ZS8"
                     /transl_table=11
                     /codon_start=1
                     /translation="MRMLLAVALGGIVGTLMRFGISLWVSNQWPRHFYFATLTVNLAGC
                     LIIGFLYAHFLTRPEVSPELRGALIIGFLGSLTTFSSFSLDSLRLLESGQVLTALLYTS
                     GSVVGGLLAAWAGLALARL"
                     /locus_tag="LOCUS_01090"
                     /gene="crcB"
                     /note="Q87ZS8 putative fluoride ion transporter CrcB
                     ([Pseudomonas syringae] pv. tomato str. DC3000) [pid:55.1%,
                     q_cov:87.0%, s_cov:86.3%, Eval:3.0e-26]"
                     /note="MGA_112"
     CDS             complement(24150..25475)
                     /product="recombination factor protein RarA"
                     /inference="COORDINATES:ab initio
                     prediction:MetaGeneAnnotator"
                     /inference="similar to AA sequence:RefSeq:WP_003097632.1"
                     /transl_table=11
                     /codon_start=1
                     /translation="MDLFSREPVAQPLAARLRPASLDEYVGQEHLLARGRPLREALEQG
                     ALHSMIFWGPPGVGKTTLARLLAKVSDAHFETVSAVLAGVKEIRQAVEIAKQQAAQYGR
                     RTILFVDEVHRFNKSQQDAFLPYVEDGTLIFIGATTENPSFELNNALLSRARVYVLKSL
                     DESALRNLVARALSESKGLGELRLQLPEASFQILLAAADGDGRRLLNLLENASDLAEPG
                     GSIEPDLLQNLLGDSRRRFDKGGEAFYDQISALHKSVRGSNPDAALYWFARMLDGGCDP
                     LYIARRVVRMASEEIGNADPRALALCLDAWDVQERLGSPEGELAVAQAIVYLACAPKSN
                     AVYTAFKAAMRDAAEHGSQEVPLHLRNAPTRLMKELGYGMEYRYAHDEPDAYAAGEDYF
                     PEALEPRRYYHPVPRGLESKIRDKLEHLAQLDSASPIQRRKR"
                     /locus_tag="LOCUS_01100"
                     /note="WP_003097632.1 recombination factor protein RarA
                     (Pseudomonas aeruginosa PAO1) [pid:89.8%, q_cov:99.8%,
                     s_cov:99.8%, Eval:1.0e-228]"
                     /note="MGA_113"
     CDS             complement(25519..26145)
                     /product="outer-membrane lipoprotein carrier protein"
                     /inference="COORDINATES:ab initio
                     prediction:MetaGeneAnnotator"
                     /inference="similar to AA sequence:UniProtKB:Q9I0M4"
                     /transl_table=11
                     /codon_start=1
                     /translation="MQLIRLFSLFALLLVLAPVHADENASTKRLTSLLSQADTLTGRFS
                     QLSLDASGTQLQETSGELALKRPGQFRWHTDEPMEQLLVSNGEKVWLYDPDLQQVTIQQ
                     LDQRLTHTPALLLSGDVSTISENFEVSHKEVGDVIDFTLRPKARDTLFDSLRLSFRGGV
                     INDMQLIDSVGQRTNILFMGVKMNEPLKSGLFQFEIPEGADVISE"
                     /locus_tag="LOCUS_01110"
                     /gene="lolA"
                     /note="Q9I0M4 outer-membrane lipoprotein carrier protein
                     (Pseudomonas aeruginosa PAO1) [pid:66.8%, q_cov:100.0%,
                     s_cov:100.0%, Eval:3.5e-77]"
                     /note="MGA_114"
     CDS             complement(26164..28497)
                     /product="DNA translocase FtsK"
                     /inference="COORDINATES:ab initio
                     prediction:MetaGeneAnnotator"
                     /inference="similar to AA sequence:UniProtKB:Q9I0M3"
                     /transl_table=11
                     /codon_start=1
                     /translation="MIALGVLCAYLWMALLTYEPSDPGWTHTSNVQQVRNAAGRAGAWF
                     ADVLFMALGYFAYLFPLLLAIKTWQVFRARHQAWRWNGWLFSWRLIGLVFLVLSGSALA
                     YIHFNAAEVLPASAGGALGESLGQLAVNSLNVQGSTLGLLALFLFGLTVFTDLSWFKVM
                     DLTGKITLDLLELIQSGFSRWWSARSERKQLVAQLRQVDELVSEVAAPVVRDRKEQAKV
                     KERLLEREESLVRHMSEREKRPAPVIEAPVAPKAPEPSKRVMKEKQATLFVDPLIEGSL
                     PPISLLDVAEKQQKQYSPESLEAMSRLLEIKLKEFGVEVTVESVHPGPVITRFEIQPAP
                     GVKVSRISNLAKDLARSLAVISVRVVEVIPGKTTVGIEIPNEDRQIVRFSEVLSSTQYD
                     DAKSPVTLALGHDIGGKPVIADLAKMPHLLVAGTTGSGKSVGVNAMILSILFKSTPEEA
                     RMIMIDPKMLELSIYEGIPHLLCPVVTDMKEAANALRWSVAEMERRYKLMAAMGVRNLA
                     GFNRKVKEAEEAGAPLHDPLYKRESMDDEPPYLKALPTIVVVVDEFADMMMIVGKKVEE
                     LIARIAQKARAAGIHLILATQRPSVDVITGLIKANIPTRMAFQVSSKIDSRTILDQGGA
                     EQLLGHGDMLYLPPGTGLPIRVHGAFVSDDEVHRVVEAWKARGAPDYIEDILAGVEDSG
                     SGFDAGGSGGEGGEGSEEDPLYDEAVRFVTESRRASISAVQRKLKIGYNRAARMIEAME
                     IAGVVTSMNTNGSREVIAPPPIRD"
                     /locus_tag="LOCUS_01120"
                     /gene="ftsK"
                     /note="Q9I0M3 DNA translocase FtsK (Pseudomonas aeruginosa
                     PAO1) [pid:82.0%, q_cov:100.0%, s_cov:96.1%, Eval:0.0e+00]"
                     /note="MGA_115"
     CDS             28785..29732
                     /product="thioredoxin reductase"
                     /inference="COORDINATES:ab initio
                     prediction:MetaGeneAnnotator"
                     /inference="similar to AA sequence:UniProtKB:Q9I0M2"
                     /transl_table=11
                     /codon_start=1
                     /translation="MSEVKHSRLIILGSGPAGYTAAVYAARANLKPLVITGIQPGGQLT
                     TTTEVDNWPGDVEGLTGPALMERMQKHAERFDTQILFDHIHTAELQQRPFTLKGDSGTY
                     TCDALIIATGASAQYLGLPSEEAFAGRGVSACATCDGFFYRNQVVAVVGGGNTAVEEAL
                     YLSNIAKEVHLIHRRDKLRSEKILQDKIMEKAANGNIRLHWNHTLEEVLGDDSGVTGVR
                     LKHTLTGEEARLDLAGVFIAIGHKPNTDLFAGQLAMRDGYLSIKGGSEGDATATSIAGV
                     FAAGDVADHVYRQAITSAGAGCMAALDAEKFLDN"
                     /locus_tag="LOCUS_01130"
                     /gene="trxB1"
                     /EC_number="1.8.1.9"
                     /note="Q9I0M2 thioredoxin reductase (Pseudomonas aeruginosa
                     PAO1) [pid:85.7%, q_cov:100.0%, s_cov:99.7%,
                     Eval:1.8e-154]"
                     /note="MGA_116"
     CDS             29778..30458
                     /product="leucyl/phenylalanyl-tRNA--protein transferase"
                     /inference="COORDINATES:ab initio
                     prediction:MetaGeneAnnotator"
                     /inference="similar to AA sequence:UniProtKB:Q4ZRL0"
                     /transl_table=11
                     /codon_start=1
                     /translation="MLTWLQRDDLGFPPLEQALREPNGLLAAGGDLSAERLVAAYRHGC
                     FPWYQEGQPILWWSPDPRTVLFPGELHVSRSLRKRIRQGELRVTFDQAFAEVIQGCAEP
                     RSYAKGTWITPAMQHAYIRLHERGIAHSVEVWRQGVLVGGLYGLAMGRLFFGESMFSRE
                     TDASKVGFVQLVERLRDWGFEMIDCQMHTHHLASFGARPIPRSEFKRLLAQHLQRPGET
                     NWRA"
                     /locus_tag="LOCUS_01140"
                     /gene="aat"
                     /EC_number="2.3.2.6"
                     /note="Q4ZRL0 leucyl/phenylalanyl-tRNA--protein transferase
                     (Pseudomonas syringae pv. syringae B728a) [pid:71.7%,
                     q_cov:100.0%, s_cov:98.7%, Eval:1.1e-93]"
                     /note="MGA_117"
     CDS             30511..31218
                     /product="putative arginyl-tRNA--protein transferase"
                     /inference="COORDINATES:ab initio
                     prediction:MetaGeneAnnotator"
                     /inference="similar to AA sequence:UniProtKB:Q4ZRK9"
                     /transl_table=11
                     /codon_start=1
                     /translation="MTSLARLKFYATQPHPCSYLPDEQATTLFLDPSQPMDVQVYAELS
                     EMGFRRSGDHLYRPHCQRCSACIPARIPANALLPSRQQKRIIKRNGDLKVQAVRAGFTE
                     EYYSLYATYIEKRHADGDMYPPSREQFNTFLVRDLPFSRFYEFRLDGRLLAVAVTDVLP
                     NGLSAVYTFYDPNEERRSLGRYAILWQVAEAARLGLKAVYLGYWIKNCRKMNYKTEYRP
                     IELLVSQRWITLS"
                     /locus_tag="LOCUS_01150"
                     /gene="ate"
                     /EC_number="2.3.2.8"
                     /note="Q4ZRK9 putative arginyl-tRNA--protein transferase
                     (Pseudomonas syringae pv. syringae B728a) [pid:81.6%,
                     q_cov:99.6%, s_cov:99.6%, Eval:6.1e-116]"
                     /note="MGA_118"
     CDS             31310..31528
                     /product="translation initiation factor IF-1"
                     /inference="COORDINATES:ab initio
                     prediction:MetaGeneAnnotator"
                     /inference="similar to AA sequence:UniProtKB:Q4ZRK8"
                     /transl_table=11
                     /codon_start=1
                     /translation="MSKEDSFEMEGTVVDTLPNTMFRVELENGHVVTAHISGKMRKNYI
                     RILTGDKVRVELTPYDLSKGRITYRAR"
                     /locus_tag="LOCUS_01160"
                     /gene="infA"
                     /note="Q4ZRK8 translation initiation factor IF-1
                     (Pseudomonas syringae pv. syringae B728a) [pid:100.0%,
                     q_cov:100.0%, s_cov:100.0%, Eval:2.8e-35]"
                     /note="MGA_119"
     CDS             complement(31612..33882)
                     /product="ATP-dependent Clp protease ATP-binding subunit
                     ClpA"
                     /inference="COORDINATES:ab initio
                     prediction:MetaGeneAnnotator"
                     /inference="similar to AA sequence:RefSeq:WP_011104508.1"
                     /transl_table=11
                     /codon_start=1
                     /translation="MLNRELEVTLNLAFKEARAKRHEFMTVEHLLLALLDNEAAATVLR
                     ACGASLDKLRHDLQEFIDSTTPLIPQHDEERETQPTLGFQRVLQRAVFHVQSSGKREVT
                     GANVLVAIFSEQESQAVFLLKQQNVARIDVVNYIAHGISKVPGSGASPDSESEMQDDES
                     GDTAAGKNPLDAYASNLNEQARQGRIDPLVGREHEVERVAQILARRRKNNPLLVGEAGV
                     GKTAIAEGLAKRIVDGQVPDLLRDSVVYSLDLGALLAGTKYRGDFEKRFKALLGELRKR
                     PQAILFIDEIHTIIGAGAASGGVMDASNLLKPLLSSGEIRCIGSTTFQEFRGIFEKDRA
                     LARRFQKVDVSEPSVEDTVGILRGLKGRFEQHHNIEYSDEALRAAAELASRYINDRHMP
                     DKAIDVVDEAGAFQRLQPEEARVKRIGVEQIEDIVAKIARIPPKHVSSSDKELLRNLER
                     DLKLTVFGQDDAIDSLATAIKLSRAGLKAPDKPVGSFLFAGPTGVGKTEAARQLARALG
                     VELIRFDMSEYMERHTVSRLIGAPPGYVGFDQGGLLTEAITKQPHCVLLLDEIEKAHPE
                     VFNLLLQVMDHGTLTDNNGRKADFRNVIIIMTTNAGAETAARASIGFTLQDHASDAMEV
                     IKKSFTPEFRNRLDTIIQFGRLSHEVIKSIVDKFLIELQAQLEDKHVTLEVSDAARGWL
                     AEHGYDARMGARPMARLIQDKIKRPLAEEILFGELADHGGVVRVDIRDDELFFEFETTA
                     ELV"
                     /locus_tag="LOCUS_01170"
                     /gene="clpA"
                     /note="WP_011104508.1 ATP-dependent Clp protease
                     ATP-binding subunit ClpA ([Pseudomonas syringae] pv. tomato
                     str. DC3000) [pid:90.8%, q_cov:98.1%, s_cov:98.2%,
                     Eval:0.0e+00]"
                     /note="MGA_120"
     CDS             complement(33912..34280)
                     /product="ATP-dependent Clp protease adapter protein ClpS"
                     /inference="COORDINATES:ab initio
                     prediction:MetaGeneAnnotator"
                     /inference="similar to AA sequence:UniProtKB:Q4ZRK6"
                     /transl_table=11
                     /codon_start=1
                     /translation="MRAFAHIRLTFNQDRAPEDDQHHEGSGLAVEEAKPALKAPSMYKV
                     VMFNDDYTPMDFVVEVLQSIFNHNRELATKIMLAVHTEGHAVCGVYTRDVAETKAMQVN
                     QYARECQHPLLCEIEKDG"
                     /locus_tag="LOCUS_01180"
                     /gene="clpS"
                     /note="Q4ZRK6 ATP-dependent Clp protease adapter protein
                     ClpS (Pseudomonas syringae pv. syringae B728a) [pid:75.8%,
                     q_cov:100.0%, s_cov:100.0%, Eval:3.7e-48]"
                     /note="MGA_121"
     CDS             34488..34760
                     /product="cold-shock protein CspD"
                     /inference="COORDINATES:ab initio
                     prediction:MetaGeneAnnotator"
                     /inference="similar to AA sequence:RefSeq:WP_003090435.1"
                     /transl_table=11
                     /codon_start=1
                     /translation="MLSGKVKWFNNAKGYGFIVADGGDEDLFAHYSAIQMEGYRTLKAG
                     QAVMFNILQGPKGLHAVEIRPQATVEASATTQTQVAEKGNIKAPA"
                     /locus_tag="LOCUS_01190"
                     /gene="cspD"
                     /note="WP_003090435.1 cold-shock protein CspD (Pseudomonas
                     aeruginosa PAO1) [pid:76.3%, q_cov:84.4%, s_cov:78.9%,
                     Eval:2.8e-27]"
                     /note="MGA_122"
     CDS             complement(34868..36124)
                     /product="isocitrate dehydrogenase [NADP]"
                     /inference="COORDINATES:ab initio
                     prediction:MetaGeneAnnotator"
                     /inference="similar to AA sequence:UniProtKB:Q9I0L5"
                     /transl_table=11
                     /codon_start=1
                     /translation="MGYQKIQVPAHGDKITVNADHTLNVPNNPIIPYIEGDGIGIDITP
                     VMIKVVDAAVEKAYGGQRKIAWMEVYAGEKATQVYDPDTWLPKETLEVVRDYVVSIKGP
                     LTTPVGGGIRSLNVALRQELDLYVCQRPVRWFTGVPSPVKKPGDVDMVIFRENSEDIYA
                     GVEWKAGTPEAEKVIKFLTEEMGVKKIRFTENCGIGIKPVSQEGTKRLVRKALQYAVDN
                     DRSSVTIVHKGNIMKFTEGAFKEWGYEVARDEFGAELLDGGPWMKFKNPNTGKEIVVKD
                     AIADAMLQQILLRPAEYDVIATLNLNGDYLSDALAAEVGGIGIAPGANLSDTVAMFEAT
                     HGTAPKYAGQDKVNPGSLILSAEMMLRHMGWVEAAELVIKGVEGAIAAKTVTYDFERLM
                     EGATLLSCSAFGDAAVSHM"
                     /locus_tag="LOCUS_01200"
                     /gene="icd"
                     /EC_number="1.1.1.42"
                     /note="Q9I0L5 isocitrate dehydrogenase [NADP] (Pseudomonas
                     aeruginosa PAO1) [pid:91.4%, q_cov:100.0%, s_cov:100.0%,
                     Eval:6.5e-225]"
                     /note="MGA_123"
     CDS             36477..38696
                     /product="isocitrate dehydrogenase, NADP-dependent"
                     /inference="COORDINATES:ab initio
                     prediction:MetaGeneAnnotator"
                     /inference="similar to AA sequence:RefSeq:WP_003113369.1"
                     /transl_table=11
                     /codon_start=1
                     /translation="MPSKITYTFTDEAPALATYSLLPIVETFAASADISVETRDISLAG
                     RILAAFADQLDADKRIEDDLAKLAEMTQSPDANIIKLPNISASVPQLKAAIAELKAQGY
                     NVPDFPDEPHSEAEKEVRARYSKVLGSAVNPVLREGNSDRRAPAAVKAYARKHPHSMGK
                     WSKASQSHADYMRGGDFFSSEQSITMDKAGDVRIEFVGKDGQVELKKQLALQEGEVLDS
                     MFMSCKKLRSFFEDTLQDCKETGVMWSLHVKATMMKISHPIVFGHAVTVYYKDVFDKWG
                     KLFEEIGVNPNNGLSSVYDKIKTLPASQQEEILHDIHEVYAHRPEMAMVDSVKGITNLH
                     IPSDVIVDASMPAMIRNSGQMWGKDGKQKDTKAVMPESTYARIYQEMINFCKTNGAFDP
                     TTMGSVPNVGLMAQKAEEYGSHDKTFEMTADGTMRVVLADGTVLMQHEVEKGDIWRACQ
                     TKDAPIRDWVKLAVTRARQSDTPAVFWLDPERAHDCELQKKVETYLKDHDLSGLDIRIM
                     GYNEAIRFSMERMIRGKDTISVTGNVLRDYLTDLFPIMELGTSAKMLSIVPLMAGGGMY
                     ETGAGGSAPKHVQQLIEENYLRWDSLGEFLALAVSLEELGIKSDNPKAKLLGKTLDAAT
                     GKLLDNNKSPARRIGGLDNRGSHFYLALYWAQELAAQTEDPALAAHFAPLAKALTENEE
                     KIVSELTAVQGKPADIGGYYRSNPELTSKVMRPSETFNAALAALA"
                     /locus_tag="LOCUS_01210"
                     /gene="idh"
                     /EC_number="1.1.1.42"
                     /note="WP_003113369.1 isocitrate dehydrogenase,
                     NADP-dependent (Pseudomonas aeruginosa PAO1) [pid:88.6%,
                     q_cov:99.7%, s_cov:99.5%, Eval:0.0e+00]"
                     /note="MGA_124"
     CDS             38810..39250
                     /product="NUDIX hydrolase"
                     /inference="COORDINATES:ab initio
                     prediction:MetaGeneAnnotator"
                     /inference="similar to AA sequence:RefSeq:WP_003097654.1"
                     /transl_table=11
                     /codon_start=1
                     /translation="MTWQPHITVATIVEHQGAFLFVEEIKAGRAVLNQPAGHLEANETL
                     RQAAIRETLEETAWQVELTGVVGVYLYTAPSNGVTYQRVCFAARPLAHDPQRALDDGIV
                     RALWLTRDELAGQPQRWRSELVLRCVDDYLSGPLHDLAVVRD"
                     /locus_tag="LOCUS_01220"
                     /note="WP_003097654.1 NUDIX hydrolase (Pseudomonas
                     aeruginosa PAO1) [pid:72.6%, q_cov:100.0%, s_cov:93.6%,
                     Eval:2.5e-59]"
                     /note="MGA_125"
     CDS             39319..40449
                     /product="tRNA-specific 2-thiouridylase MnmA"
                     /inference="COORDINATES:ab initio
                     prediction:MetaGeneAnnotator"
                     /inference="similar to AA sequence:UniProtKB:Q9I0L2"
                     /transl_table=11
                     /codon_start=1
                     /translation="MPSSTPVNPEKPRVIVGMSGGVDSSVSALLLLEQGYRVEGLFMKN
                     WEEDDGTEYCTAKEDLADAQAVCDRLGIKLHTANFAAEYWDNVFEHFLAEYKAGRTPNP
                     DILCNREIKFKAFLDYALMLGADLIATGHYVRRRDTEGRSDLLKGLDPNKDQSYFLHAV
                     AGEQLAKSLFPVGELEKPEVRAIAERHHLATARKKDSTGICFIGERRFSDFLKQYLPAQ
                     PGDIETTEGKVIGRHHGLMYHTIGQRQGLGIGGLKDAGDEPWYVVEKDLARNALIVGQG
                     NNNPRLFARALSVSEIYWVNPIEVVRPLRLAAKVRYRQDDQPCTLEPAADGYRVVFDTP
                     QRAVTPGQSVVFYDGDICLGGGVIEHAEAWFEGARP"
                     /locus_tag="LOCUS_01230"
                     /gene="mnmA"
                     /EC_number="2.8.1.13"
                     /note="Q9I0L2 tRNA-specific 2-thiouridylase MnmA
                     (Pseudomonas aeruginosa PAO1) [pid:83.2%, q_cov:100.0%,
                     s_cov:100.0%, Eval:3.9e-186]"
                     /note="MGA_126"
     CDS             40446..41066
                     /product="high frequency lysogenization protein HflD"
                     /inference="COORDINATES:ab initio
                     prediction:MetaGeneAnnotator"
                     /inference="similar to AA sequence:UniProtKB:Q9I0L1"
                     /transl_table=11
                     /codon_start=1
                     /translation="MTRLDEQLIALGAVFEAAAQVDRIARTGQSAPAPVACLLRSLLIR
                     SPQSTVEIYGGDDLNLRDGYRALVGALERESSALQREPLRYALAMIGLERQLDKRGDML
                     EVIASRLDQIEAQVGHFGIDHPNVVASFASLYQDTLSTFRQRIQVQGDMRHLQQSDNAA
                     KIRALLLAGIRSARLWRQLGGHRWQLIFSRRKLLDALYPRLRT"
                     /locus_tag="LOCUS_01240"
                     /gene="hflD"
                     /note="Q9I0L1 high frequency lysogenization protein HflD
                     (Pseudomonas aeruginosa PAO1) [pid:74.0%, q_cov:97.1%,
                     s_cov:97.1%, Eval:1.3e-81]"
                     /note="MGA_127"
     CDS             41160..42530
                     /product="adenylosuccinate lyase"
                     /inference="COORDINATES:ab initio
                     prediction:MetaGeneAnnotator"
                     /inference="similar to AA sequence:UniProtKB:Q9I0K9"
                     /transl_table=11
                     /codon_start=1
                     /translation="MQLSSLTAVSPVDGRYAGKTSALRPIFSEFGLIRYRVQVEVRWLQ
                     RLAAHPGVPEVAPFSAEANALLEQLAEDFQLEHAERVKEFERTTNHDVKAVEYLLKEQA
                     KRLPELARVNEFIHFACTSEDINNLSHALMLREGRDTVLLPLMRQVAEAIRALAIQFAD
                     VPMLSRTHGQPASPTTMGKELANVVYRLERQIAQVEAVPLLGKINGAVGNYNAHLSAYP
                     DVDWEANAREFIESDLGLSWNPYTTQIEPHDYIAELFDAIARFNTILIDFDRDVWGYIS
                     LGYFKQKTVAGEIGSSTMPHKVNPIDFENSEGNLGIANALFQHLASKLPISRWQRDLTD
                     STVLRNLGVGFAHSVIAYEASLKGIGKLELNAPRLADDLDACWEVLAEPVQTVMRRYAV
                     ENAYEKLKDLTRGKGITPEALQTFIDGLAIPESAKAELRKLTPATYVGNATAQAKRI"
                     /locus_tag="LOCUS_01250"
                     /gene="purB"
                     /EC_number="4.3.2.2"
                     /note="Q9I0K9 adenylosuccinate lyase (Pseudomonas
                     aeruginosa PAO1) [pid:88.4%, q_cov:100.0%, s_cov:100.0%,
                     Eval:2.9e-234]"
                     /note="MGA_128"
     CDS             42634..43773
                     /product="cupin"
                     /inference="COORDINATES:ab initio
                     prediction:MetaGeneAnnotator"
                     /inference="similar to AA sequence:RefSeq:WP_007246030.1"
                     /transl_table=11
                     /codon_start=1
                     /translation="MGGISARQFLRDYWQKKPLLIRQAIPEFQSPISPDELAGLSLEEE
                     VESRLVIERGDRPWELRRGPFSEDTYQQLPEKDWTLLVQAVDQLVPDVADLLEHFRFLP
                     NWRIDDVMISYAAPGGGVGPHYDNYDVFLLQAHGKRRWRIGQMCDSDSPLLPHDDLRIL
                     ADFQGTDEWVLEPGDMLYLPPRLAHFGTAEDACMTYSVGFRAPSAAEVLTHFTDFLAQF
                     LPDEERYGDADLQPVEDPFEIQRDALERLKGLLAEHMGDERLLLTWFGQFMTEPRYPER
                     VEGAELALADFLSAIRDGAVLVRNPSARLAWSEVDIGLLLFASGQSRLLPAGLRDLLRL
                     VCSADALHVDNLSPWVDNEDARTLLWELVKQGSLEFADE"
                     /locus_tag="LOCUS_01260"
                     /note="WP_007246030.1 cupin ([Pseudomonas syringae] pv.
                     tomato str. DC3000) [pid:76.5%, q_cov:100.0%, s_cov:97.7%,
                     Eval:8.6e-173]"
                     /note="MGA_129"
     CDS             43766..44200
                     /product="acetyltransferase"
                     /inference="COORDINATES:ab initio
                     prediction:MetaGeneAnnotator"
                     /inference="similar to AA sequence:RefSeq:WP_003090444.1"
                     /transl_table=11
                     /codon_start=1
                     /translation="MNDVQVRIADWQKDNADLRRIREAVFIAEQAVPPEQEWDTDDAEA
                     IHFLATEGGYPIGTARLLADGQIGRVAVLRDWRGLNVGNALMQAVIGEAERRGLVEQKL
                     TAQVHATRFYERLGFQVVSDEFLEAGIPHVDMLRRSDSQA"
                     /locus_tag="LOCUS_01270"
                     /note="WP_003090444.1 acetyltransferase (Pseudomonas
                     aeruginosa PAO1) [pid:74.5%, q_cov:97.9%, s_cov:100.0%,
                     Eval:7.1e-56]"
                     /note="MGA_130"
     CDS             44230..44823
                     /product="hypothetical protein"
                     /inference="COORDINATES:ab initio
                     prediction:MetaGeneAnnotator"
                     /inference="similar to AA sequence:RefSeq:WP_003113372.1"
                     /transl_table=11
                     /codon_start=1
                     /translation="MAELPAVEFVSPGRFALCNPEPSYASTRSVAEGDTPSPSAETTLL
                     TTATQLREHTLALAQQARRSLVIYSQALDPWLYGDADFVEACVRLLLSHPRNGLAVIVA
                     DPTRALRTGHRLLDLSHRLTSNLRIRRLASASDCDNCEFVIADDNALIVRTQADRPEAR
                     VSYHAPGKARQQRALFDRAWELSVTDPNLRSFRI"
                     /locus_tag="LOCUS_01280"
                     /note="WP_003113372.1 hypothetical protein (Pseudomonas
                     aeruginosa PAO1) [pid:43.9%, q_cov:98.5%, s_cov:94.7%,
                     Eval:7.0e-37]"
                     /note="MGA_131"
     CDS             44820..45626
                     /product="hypothetical protein"
                     /inference="COORDINATES:ab initio
                     prediction:MetaGeneAnnotator"
                     /inference="similar to AA sequence:RefSeq:WP_003090446.1"
                     /transl_table=11
                     /codon_start=1
                     /translation="MSFKAIVAMLLFSVALPLSAATEVIPLNYRQAEEMLDIARSVVAD
                     QGRVSAYGNQLVINAPKPVIKELRAVVAQLDTAPKRLLITVDTQDQGTSSQSGYSIDGS
                     IRSGDVELSTGEGRASGNQVRIIRRSTHSRNGGVQQLQVTEGYPALIQVGQTVPLTTSG
                     TDGYGQMYRQTEYRDVLRGFYVTANVTGEQVQVTLSSSNDRADDYRPGVIHTQAADTRV
                     TGRLGEWLTIGGVSESESGQGHGLVRRYSTQGAQDVSVRLKVEQLP"
                     /locus_tag="LOCUS_01290"
                     /note="WP_003090446.1 hypothetical protein (Pseudomonas
                     aeruginosa PAO1) [pid:57.7%, q_cov:97.8%, s_cov:97.1%,
                     Eval:1.9e-82]"
                     /note="MGA_132"
     CDS             46102..47700
                     /product="isocitrate lyase"
                     /inference="COORDINATES:ab initio
                     prediction:MetaGeneAnnotator"
                     /inference="similar to AA sequence:UniProtKB:Q9I0K4"
                     /transl_table=11
                     /codon_start=1
                     /translation="MSAYQDDIKAVAALKEKFGSSWSAINPESVARMRAQNRFKTGLDI
                     AKYTAAIMRKDMAEYDADSSLYTQSLGCWHGFIGQQKLISIKKHLKTTNKRYLYLSGWM
                     VAALRSEFGPLPDQSMHEKTAVSGLIGELYTFLRQADARELDLLFTALDAAREAGDKAK
                     EQEIQNQIDNYETHVVPIIADIDAGFGNAEATYLLAKQMIEAGACCIQIENQVSDEKQC
                     GHQDGKVTVPHADFLAKINAVRYAFLELGVDDGVIVARTDSLGAGLTKQIAVTNEPGDL
                     GDLYNSFLDGDYIDSAADIANGDVVIKANGKLLKPKRLASGLFQFRKGTGEDRCVLDCI
                     TSLQNGADLLWIETEKPHVGQIKGMVDRIREVIPNAKLVYNNSPSFNWTLNFRQQVFDA
                     MVAEGKDVSAYDRAKLMSVEYDETELAQIADEKIRTFQKDGSAHAGIFHHLITLPTYHT
                     AALSTDNLAKGYFAEEGMLAYVKGVQRQELRQGIACVKHQNMAGSDIGDNHKEYFAGEA
                     ALKASGKDNTMNQFH"
                     /locus_tag="LOCUS_01300"
                     /EC_number="4.1.3.1"
                     /note="Q9I0K4 isocitrate lyase (Pseudomonas aeruginosa
                     PAO1) [pid:92.7%, q_cov:100.0%, s_cov:100.0%,
                     Eval:6.2e-287]"
                     /note="MGA_133"
     CDS             complement(47775..48827)
                     /product="AI-2E family transporter"
                     /inference="COORDINATES:ab initio
                     prediction:MetaGeneAnnotator"
                     /inference="similar to AA sequence:RefSeq:WP_011268279.1"
                     /transl_table=11
                     /codon_start=1
                     /translation="MQNNTLERKVFLGLLLFVTLAFGWILLPFYGAVFWAAILAIIFAP
                     LQKRLAAHFGERRNLAALLTLTVCLLVAVLPVILIAAMLVQEGATLYQQIESGDLDVRA
                     LLNQFRELLPAVAQQQLDRLGWGDAGSLRERLASGALEASRYLATKAFSFGQGTFQFLI
                     GFFVMLYLLFFFIRDGRELVHKVRQAMPLSDGQKRRLFSKFTRVVRATVKGNVIVALTQ
                     GALGGVIFAIFGISGALLWAVLMAFLSLLPAVGAGLIWGPVAIYFFMSGSVWQGIVLML
                     YGVLVIGLVDNILRPILVGKDTKMPDYIVLISTLGGLSLFGLNGFVIGPLVAALFISAW
                     GLFTAGEDPS"
                     /locus_tag="LOCUS_01310"
                     /note="WP_011268279.1 AI-2E family transporter (Pseudomonas
                     syringae pv. syringae B728a) [pid:63.3%, q_cov:99.7%,
                     s_cov:98.6%, Eval:8.4e-127]"
                     /note="MGA_134"
     CDS             complement(48918..50234)
                     /product="transporter"
                     /inference="COORDINATES:ab initio
                     prediction:MetaGeneAnnotator"
                     /inference="similar to AA sequence:RefSeq:WP_003113382.1"
                     /transl_table=11
                     /codon_start=1
                     /translation="MNAVVAAVAVMLLLSLARVHVVVALISGAVVGGLLGGIGIEGTLA
                     AFNKGLGGGATVALSYALLGAFAVAIAKSGLAHALADKALAMVGKQGSGSEGHIKWMLV
                     VLLLGVAVSSQNILPIHIAFIPLLVPPLLYVMSKLRIDRRLIACVLAFGLITPYMFLPV
                     GFGNIFLNEILLANVAKSGADISNVKVTHAMALPALGMVTGLLIAFFSYRKPRTYELGR
                     VEAVTQAKTEYSPLALMVALVAIAAAFVIQLWLDSMIMGALVGFLIFSTSGVVRWREAD
                     GLFTEGMKMMAMIGFIMIAAAGFAEVMRETGDVKALVDASVEWIGNSKAVGALLMLLVG
                     LLVTMGIGSSFSTVPIIAAIFVPLGLQLGFSPLAIVSLVGTAGALGDGGSPASDSTLGP
                     TAGLNADGQHNHIWDTVVPTFLHYNLPLLGFGWIAAMTL"
                     /locus_tag="LOCUS_01320"
                     /note="WP_003113382.1 transporter (Pseudomonas aeruginosa
                     PAO1) [pid:71.0%, q_cov:100.0%, s_cov:100.0%,
                     Eval:7.5e-171]"
                     /note="MGA_135"
     CDS             50384..50740
                     /product="6-carboxy-5,6,7,8-tetrahydropterin synthase"
                     /inference="COORDINATES:ab initio
                     prediction:MetaGeneAnnotator"
                     /inference="similar to AA sequence:UniProtKB:Q9I0H2"
                     /transl_table=11
                     /codon_start=1
                     /translation="MEIFKEFTFESAHRLPFVPEGHKCGRLHGHSFRVAIYISGDVDPK
                     TGWIRDFGELKALFRPIYDLLDHNYLNDIPGLENPTSENLAKWIWEELKPVLPELSRIR
                     IHETCTSGCEYRGD"
                     /locus_tag="LOCUS_01330"
                     /EC_number="4.-.-.-"
                     /note="Q9I0H2 6-carboxy-5,6,7,8-tetrahydropterin synthase
                     (Pseudomonas aeruginosa PAO1) [pid:83.1%, q_cov:100.0%,
                     s_cov:100.0%, Eval:4.3e-60]"
                     /note="MGA_136"
ORIGIN
        1 ctggaagcgc gcgctgcccg aggcgctggc tgcggccggc ccgcgcccgg cgcctacggc
       61 ccaggtgctg ccgaggctcg ttcgcgggca gacttgcaat gtgccggcgg tagccctcaa
      121 ggatcagttc acccagccgc ccaagcccta caccgaaggc gacctgatcc aggcgatgaa
      181 gaacgtcgcc cgcctggtcg aagatccgcg cctcaagcag aaactcaagg acacgaccgg
      241 catcggcacc gaagcgacgc gcgccgggat cattcagggc ctgctcgagc gtggctatct
      301 gacccgccaa ggcaaggcgc tggcggctac acccgccgcg tttagcctga tcgacgccgt
      361 gccgcggccg atcgccgatc cgggcaccac agcgatctgg gagcaggcac tggacatggt
      421 ccaggccggt gaaatgccgc tggacgaatt cgttgcaaag cagtccgcct ggatgagcaa
      481 gctggtggaa cgctgcgcag ggctgcagct gagcatcagc ggccccgcca tcggcacgcc
      541 cgccaggcgc aagggcggca agcgcccgcg ctacggcaag ccgggtacct ccacgaaggc
      601 aacgggtgcc aagggcagga agcgcgccgc accgaagtga ggggtgcgca taacgcgccc
      661 tctactcgag cgtgtggacg acccggcgtc aggtagggga acggggcaat ggtttggcag
      721 gcagggccgg cggtgggcaa ggctgcaccg ttgcccaccc tacggatcag cgccggctgg
      781 cgctacggga tccttttcca ccatcgcccc ctgttgcacc ccgcgctgaa ctcgtgagag
      841 tggccatccc tatcgctgcc ggatcccgct ccgcgccgta gggtggaaag cgaccacggg
      901 gctttttcca cgcgcgtaca cgcgtgcgcg agatgcggcg caacagcact gcgctgccaa
      961 cctcccgagc caagcgatga cgccgacaag actgctccgt gcccacgggc cgcgcagccg
     1021 ggagcgtggc tggccttgtc ggcaacccgg tgcgcgcata ccaaaatggc agaccgtaga
     1081 aaagcaaaag gggaagccgt gaggcttccc cttgaaggga tcgtgctttg ttcttcttct
     1141 gctgacgggc ttgttgttct tgtttgcagc ccggctgggc ctcagggccc atggttccaa
     1201 atggaaccga ggaacaaacg gattattttg gtcgctgatg ctgcctgccc tcgcgggcca
     1261 accggttctg gtgctgcctt gcatggcagt tttgttgttc tcgctccggt cgagagaaac
     1321 ctctgggcaa ctcctctcca aaagaatcag tttgctacgt ccccatcctg ttgttcttgt
     1381 tattcaggag ccgcttcgtt ttgttcttgt tatgggtgct tctggttttt tgtttttgtt
     1441 gtgccagtaa tagagcagca gtcgtgccaa ctttacgaaa gccttttata tcaatgactt
     1501 gtgaaacgga tgagattttc gagggccgcc ggaacggaaa tttcgttacc gccctgccca
     1561 gcaggcgtta cgcccggccg gccgcggtaa cactcggcaa gcgttaccgc gaggtggtta
     1621 cccgcgggtg ccagtcgatc tcgctcgccg acagctcgac cgaaacccgg gcttgaccag
     1681 gcgtgcgtga gaagcgtggt gccggcgcca cctgcaggcc accctcctgg ttgcgataga
     1741 cgccgcgtgc cttgaagtgc gggtgctccg gcgcctcgtg caattcgagc accggtgcaa
     1801 agcaggcatc ggtcccctcc agcagcgcac accactgatc acggctgcgg ctggcgaaca
     1861 gcgcctgaag ttcggcgccc tgctcggccc acgcggcggg atcgcggccg acccggcgca
     1921 gcgattccgg cgcattgata cgctcgcaca atagatccca gaatttgggc tccagcgcgc
     1981 cgatggcgat ttcgcggccg tcggcgcagc gatagcagcg gtagttgggt gccgcgccgg
     2041 ccagcgggtt ggccgcacgc tccatcgaca gccggccagt ggccagaagg cccgagaaga
     2101 aactcatcaa cgacgagacg ccatcgacga tggccgcatc gacgacctgg cccttgcctg
     2161 atcgctcacg ctcgaacagc gcggcgagga taccgacggc caggaacatc gagcctccgc
     2221 caaaatcgcc gaccagattc agcggcggga tcgcggttcc ctcggcgccg cgaatcgccg
     2281 ccagcgcgcc ggtcagcgcg atgtaattga tgtcgtggcc cgccgcaccg gccagtggcc
     2341 cgctttgccc ccagccggtc atgcgcccgt agatcagcct ggcgttgcgc tgcaggagcg
     2401 gttcgggccc gagccccagg cgttccatca ccccgggacg aaagccctcg atcagtacat
     2461 ccgcctggtc agcgaggttc aggcagcgct cgcgcccggc tgcactgcgg atatcgagcg
     2521 ttacgacgcg ccggccgcgg tccaccaccg ggttcgacca gcccgttccg ccctcacgct
     2581 gaacgcgaat gacatcggcc cccagatcgg ccagcagcat ggcgcagtgc ggccccgggc
     2641 cgatgccggc gaactccagc acgcgcagcc cggcaagcgg gccagggcct gattcctgcg
     2701 tgtcgctcac atgacctcca gagctaggct cttcatggcg gaacgccgcc gcccgaccag
     2761 cagccaggcg gcgggcggct cagaagctcg ccgcgttgcg ctgattctcg acgaggtggt
     2821 tgcggtagcg ctcgcgtagc acctttttgt cgatcttgcc ggtggccgtg agcggcaccc
     2881 ggtcgaacac caccgcatca ggtatccacc acttgacgag gttcggctcc agatgggcca
     2941 gcacctggtc ggcgctgacc tcggcgtcgg cgtgcggctc gatcaccagc agcgggcgct
     3001 cctcccactt ggggtggaac acgccgacga cggcggccac ctttacaccg ggacaggcgg
     3061 ccgcgacgtt ctcgatgtcg atggagctga cccattcccc gccggacttg atcacgtcct
     3121 tgctgcggtc ggtgatgcgc aggaaaccat cggcgtcgag ggtggcgatg tcgccggtgt
     3181 cgaaccagcc ctcggcatcc agtgcacttc tatcgctgcg gtagtagcgc tcgaccgtcc
     3241 agggcccgcg caccaacagc ttgcccgagc tctgcccgtc gcgtggcagc tcgcggccct
     3301 ggtcgtcgac gattctcagc tcgatgccga actgcagccg gccctgacgg ctccagatgg
     3361 tgtcgttggt cgccgcatga ccacgctcca tgagcttcgg cgttggcgtt gccaccacgc
     3421 ccagcgggct ggtctcggtc atgccccaga gttggcagac ggcgacgcgg tacttgcgct
     3481 ggaaggtctc ggccatcatg cgcggcacgg ccgagccgcc gatgaccagg cgcgccaggc
     3541 tgccggcatc ctcgccggtg cgttccagat ggtcgaggta catggtccag atcgtcggta
     3601 cgccgccgga aagggttacc ccctcgccct tgatcaacgc ctgcaggctc gcgccgtcca
     3661 tcttgtcgca cggcaggacg aatttgcagc cgttgatcgc cgcagcaaac ggcagccccc
     3721 aggcggtgcc gtggtagagc gaggaacagg gcatcacgca atcgaaggcg gaaagcccga
     3781 acgcgccgga caaccccgcc gccatcgcgt gcaagacgac cgagcgatgg ctgtagagca
     3841 cgcccttggg gtcgccggta gtaccggagg tgtaacagag aatggcgccg gcattctcat
     3901 cgaactgcgg ccagacgacc ggcgcctcgt tggcgatcag cgcctcgtag gcctgcaccc
     3961 cggcgccggc ttcggccagg gcggcctcct cggcgagcat gacgaaatgg cgaatgttcg
     4021 gcagccgatc gcgcaaacgt tcgacgcagg gaatgaagct ctggtcgaac agcaacacct
     4081 ggctgccggc atggttgatg gtgtagacga tctggtcgtc ggacagccgc gggttggcgg
     4141 tatgcagtac ggcgccgatg cccggcacgg cgaagaacag ttcgtaatgg cgatgagtgt
     4201 tccaggccag cgacgagacc gcgtcccccg gcgcgatgcc aaggctgcgc agcatgctgg
     4261 cggctcgcgc ggcacgctcg gcaaggccgg catagtcgta gcgccacagc ggaccgtcga
     4321 gctgacgcga gacgatctcg cggtcgccgt gggcggtggc ggcatgggtg aggatggagg
     4381 tgatggacaa cggggcttgc tgcatcagtc ctgtttgcat gtttccgacc tcatcttgtt
     4441 tttgttttag agtggcgacc ggagcactcc ggccaaccaa ttggcacggc aaaaaaggct
     4501 tatcgatcaa cgcgctatgg cttaaagctc aagtcgcgtg aggttttact tcaactcctg
     4561 caggttgcgc gcgatcacca gccgctggat atcgctggtg ccctcgtaga tctggcagac
     4621 ccggacgtcg cggtagatgc gctcgaccgg aaagtcgcgc aggtaaccat agccaccaag
     4681 ggtctggatc gcggccgagc agaccttctc ggccatctcc gaggcgaaca gcttggctat
     4741 cgaggcctcc accagcgctg gcttgccggc ttcgcgcagt gccgcggcgt gccgcaccat
     4801 ctgccgcgca acggcgatct gcgtggccat gtcggccagg cgaaacgcca ccgcctggtg
     4861 ctcgaggatc ggcttgccga atgcctcgcg ttcgccggca tagtcgcgcg ccgcctcgaa
     4921 cgccgcctgc gccatgccta ccgcctgcgc ggcgataccg atacggccgc cctcgaggtt
     4981 ggccagcgcg atgcggtacc cctcgccctc ctcgccgagg cggttggcaa ttggcacgcg
     5041 caggtcgttg aaggccagct ggcaggtgtc cgaggcatgc tggccgagct tttcctcgac
     5101 gcgcaccacc tcgtagccgg gcgtgtcggt cggcacgatg aaggcgctga taccccgctt
     5161 gccggcctgt ggatcggtga ccgcaaatac gattaccgtc ccggcgtggc gaccggaggt
     5221 gatgaactgc ttggcaccat tgagcacgta gctgtcgcca tcacgcaccg ctcgcgtgcg
     5281 caggctgctg gcatccgaac cggcctgcgg ctcggtcagg gcgaaggcac cgatctgctc
     5341 gccgcgcgcc aggggcacga ggaagtcacg cttctgctgt tcgttgccga atgccaggat
     5401 cggcacgcag ccgaccgagt tgtgcacgct catgatggtc gagcaggcgc cgtcgccagc
     5461 ggcaatctcc tccagggcca tggcataggc cacgtagccg gtatcgcttc cgccccactg
     5521 ttcgggtacc agcatgccga agaagccgag cccggccatc tcggcgaccg cctcggccgg
     5581 gtagcggtgc tcgcggtccc aggcctcggc gaagggcttg agccgctcgc gggcgaactg
     5641 ccgcgccatc gcggcgatgg cttgttgatc ctcgttcggt agcatcggcc gcctcctcag
     5701 atcagttcga tggccatcgc cgtcgcttcg ccgccaccga tgcagatggc tgccacgccg
     5761 cggcgcaatt gacgcgcgcg tagcgcatga atgagcgtcg cgagaatgcg cgcgccggaa
     5821 gcgccaaccg ggtgacccag agcacaggcg ccgccattga cgttgagccg cgcgtgatcg
     5881 atgtccagct cgcgcatcgc cgccatcggc accacggcaa aggcttcgtt gatctcgata
     5941 aggtcgacgt cggccaggcg ccagccggtg cgttccatga gcttgccgat tgccccgatg
     6001 ggcgcggtgg tgaagcggct gggggcgtcg gcataggccg cgtggccgtg gatcaccgcc
     6061 tgcgcctgca ggccccagcg ttcggcttcg gaccggcgca tcatcaccag cgcggcggcg
     6121 ccgtcggaaa tcgagctgga gttggccgcg gtcaccgtgc cgccttcacg aaacgccggg
     6181 cgcagctgcg ggatcttgtc cagcgacgcc ttgggcggct gctcgtcatc gcgcacctgg
     6241 cgctgctgtt tgccatcggt cacgtccagc gcgacgattt cgtcggcaaa cgcgccgctg
     6301 gcaatggcgg cctgcgcccg gcgtagcgat tcgatggcat aggcgtcctg ctgctcacgg
     6361 gtgaagccga aggcatcggc gcactcctcg gcgaagctgc ccatcaaccg gcccttgtcg
     6421 aacgagtctt ccaggccgtc gaggaacatg tggtcgagca cccggccgtg ccccatgcgg
     6481 tagccggctc gggccttctc cagcagatag ggggcgttgg tcatgctctc catgccgccg
     6541 gcgacaacga tgtcgctact gccggccagt agctggtcgt gggcgaggat ggcggtctgc
     6601 atgcccgagc cgcacatctt gttgaccgtg gtacaggtcg tggcgcgggt caggccggcg
     6661 cctagagcgg cctggcgtgc cggtgcctgg ccctgcccgg ccggcagtac gcaacccatc
     6721 agcacgtcct ggacgttctc cggcggcagg ccggcactct cgacggcggc gcggatggca
     6781 gcagcgccca attgtggcgc cgtcaagctc ttgaggtcgc cctggaagcc gcccatgggc
     6841 gtgcgggcgc aactgacgat gacgatcgga tcctgtttca tgcttgcttc cttcacttgg
     6901 cggccatgcg caacgcaccg tcgaggcgga tcacctcgcc gttgagcatg gggttctcga
     6961 agatatgccg taccaacgcg gcgtattcgg ccgggcggcc caggcgcggc gggaacggta
     7021 cgccggcggc cagcgaatca cggatttcct ggctcatgcc ggccatcatc ggcgtctcga
     7081 acaccccggg cgcaacggtc atcacgcgga taccgaagcg cgccagttca cgcgccgccg
     7141 gtagcgtcat gctggccacg ccacccttgg aggcggcata ggcggcctgg ccgatctgcc
     7201 cgtcgaaggc ggcaatggac gccgtgttga cgatcacacc gcgctcgccc tcggcattcg
     7261 gcgggttgtc ggccatcgct tcggcggcca gacgcagcat gttgaatgta ccgatcaggt
     7321 tgatgccgac gatgcggcca aagctgtcca gcccatgcgg cccctgacga ccgaggattt
     7381 tctcgccgcc ggctacaccc gcacagttga ccagcccgtg tagcgcaccg aagcgctcgc
     7441 gggcctgggc cacggcgcgg cgggcagccg cttcgtcacg gatgtcggcc tggacggcaa
     7501 tcgcaccggc gccgaggggc tcgacgcagg cactgccggc ggcctcgtcg agatcgacca
     7561 ccaccacctt cgccccggct tgtgccagct cgcgtacggc ggcggcgccc agacctgaac
     7621 caccgccggt gatcagaaag acgctgtctc gaatctgcat ggcgttctcc cgctgttgtt
     7681 gttcttcgga tcgaagccgg agccatgttc ggtcgccatg cgggccgcca gcaatggtcg
     7741 atgcactcaa gcgtactgag cgttttggcc aatggccgct ggctatcagc cgctcactcg
     7801 tcggcggtgc ccaggatcaa cgtgcggtaa tgcccggggt tggtgcccga ccacttgcga
     7861 aaggccttgt agaacgagct gacgtcggcg aagccgaggc gctcggcgat ttccgcgtag
     7921 ctcagggccg catcggccag ccagcgcgtc gccagctcgc gtcgtacggc atccttgatg
     7981 ccctggtacg gctgtccggc ctcggccagc cggcgacgca gcgtggccgg ggacatgcac
     8041 agctcaccgg cgagcgtctg gctgtctggc cagcggtcgg caggccgttc actcagcagt
     8101 tgcttgatac ggctggccag gctgctgctg tcgcgatagc gaaccaggat attggccggt
     8161 gcgtcctgga gaaatgcgcg cagctcctct tcgctgcgcc gtatcggcag gtcgagcacc
     8221 tcggcggcga agatgatgcg ggtcgaggcc tgcgagaaac gcaggttctc ggagaacatc
     8281 acccgatagt cgtcggtgta gtctggctcg gcgcagcgcg actccaccgc cagcaagggt
     8341 atccgccggc cgacgagcca gcaggccaac ccgtgcacga gcatccagaa ggtgaagtag
     8401 gcaaacgcgc gaccgggcgt gcaagcgccc tcttccagca cgatttccgc caggctgtgg
     8461 cggcgcacca ggcgcccgcg aaggcgctcg agcgtgaggc catagaagcg cagcatctgg
     8521 cgcaacgccg cttccagcgt cggctgggcg acgcagcagc gactgatgaa gacgaaactg
     8581 cccgaacgca ggcgccgtgc gtccatgcca aagaactcgt cgtcgaagcg ctcggccagg
     8641 cccagccaca tgcgccggta atagcccacg ctcacgcgtc cgtccggctc ggccagacac
     8701 gccgacgaca ggccaagcga ctcgagcagt tgcgcaggcg acctgtcgac gtcggtaaag
     8761 gcgagcagag cctgctggac caggcgcacg gaaatgctgt cgcgctcggc ggtcgaggcg
     8821 ctgtcgtgaa gggcgagtga ttcaggcaac gggttcatcc tgggctgaag cgaccgtgac
     8881 agcgcaccat gatggtccac cgtgccaggc atcgccagtc atagccagcc cagcgtcagg
     8941 ccggcaacga ccaggtaacg cagggtcttg gccagcccga cgatcagcag aaagctccac
     9001 cagggttcgc gcatcacccc ggccaccagc gtcagtggat cgccgatcag cggcgcccag
     9061 ctgagcagca gcgtccaacg accatagcga tggtaatggc gctgcgcctg gtccagctgt
     9121 cgttcgctga acggaaacca gcggcggtgg cgaaaatgct ccagatagcg gcccagcagc
     9181 cagttcacca gcgaacccag gacattgccg aggctggcga acgcgatcag tgcccaggtc
     9241 gagtggccgc ccgcgacgag cagccccgca agcagcgctt ccgagcctag tggcagcaac
     9301 gtggcggcgc caaaggcggc cagaaaaagt cctgcgtagc cggtgagctc cactcgattc
     9361 cttgccttcg cgctgttgca cagcccgcca gtatgccttc gccaagcgat acgagacagg
     9421 ccgccaatag gcagccaccc gggccgccgc tatagtggca ccttgactat cggagctgag
     9481 aattgaagcg cgtcgttccg agctggtggt tgtggctcct gttgctggcg catgggctgg
     9541 cgcaggccag ctggcatgaa acgggtaccg agccggttgc gctgggtggc cgctgggcgc
     9601 tgctcgtcga cccggatgag cgcctgagcg tggaagatct ggaacgtccc ggcatggcgg
     9661 ctcgcttcat gacgcagcaa ggcaaccccg ggcttggcta tcgtagcggc gccgtctggc
     9721 tgcgcctgca gttcgacagg cccgcccccg acatcccgat ctggtggctg gacctgcagt
     9781 cctccacgct ggacgaggtg gtgctgtatc agcgccgagc ggatggcagc tttcgccagg
     9841 ccgtcgccgg cgatcaccgc aacagcaagg cgcaggacat ccactttcgc aatccgctgt
     9901 ttcgtctcga actcccggcc gaagggagca ccaccctcta cctgcgcatc aagagccaca
     9961 atccgatcag tttcgcgatg gtgctctggc cgcccgagcg cttcatcagc tcgatcatcc
    10021 gcctgcaact gctgcatggg ctgatcttcg caaccttcgt cctgctgatc gtcagcaacc
    10081 tctggctgta tttcgccagc cgagacacga ccttcgggct gttcagcctg ttcaccctgg
    10141 ccaacctgat caccatgctc ggggcagaag gctacctgcc gtactacctg ctcggtgcgc
    10201 tggccgggcc aaaggatctg ccgagtaccc tcgcctggat ctgggcgccg gtgctcggtg
    10261 cgatcttcca ggtccagtac ctgggcctgt tgcggatgcg gctgttggcc agcctggcac
    10321 gctggggcct ggtggcgatg ttgctggcgg cgctgctcgc ctcgatgaac ctgctgattt
    10381 cctggtcgtt atggcgactg atctatcagg gctggatatt tctgtgcgca ttcgcgctgt
    10441 gccagatcgc cttctggctc gggctcagcg gtctcaagcg agcgcgggtg ttggcggcgg
    10501 tgcaggcgct gtttctgctg accctggcac tgcggatcgg gcgcaacctc ggctggttcg
    10561 agcccgggct gctggtcgac aacgccctgt atttcgccat ggccgcctac gcgctggtga
    10621 tgagctcggc ggtcagtcgc agccacgaga acctgcgtcg ggaaaaggag gccgcccagg
    10681 ccgaggcact ggcgctggca cagcgcaacg agcaacacct cgaaagtcag gttgccgagc
    10741 gtacccgcgc gctggaagcc acggttgccc aggtgcaggc tgcgctttcg ctcgagcggc
    10801 acgccaagga tgagcaacgg cacttcctcg ccaccgtgtc ccacgaactg cgtactccgc
    10861 tggccgttat cgacgccacc gcgcagaacc tcgagctcga ccatgaaggt gatcccgcca
    10921 ccctcgagcg ataccgcaag atcctgcggg caaccgagcg tatgccccgg ctgctcagca
    10981 gctcgctcga cgagcgtcat ttcggctttc tgcgcaacgt ggcgcacctg cgcgaaacgg
    11041 ctaccgcgcc gttgctgcat gatgccgcca gctccgcacg cctgctcggc gagaagcaca
    11101 tcatccgtgt cgatgaatcc cacctgccgc caagcctgcg ctgcgacagc gaactgatgc
    11161 tgctgatact gcggacgatc accgacaacg ccgtcaagta cacgccggcc gggaccagga
    11221 ttaccctcag tggccgggtc ggcgatgagg gcgtctgcct gcaggtcacc gacgacggcc
    11281 cgggcatcgc cgccgaagac ctgccgcatg tgttcgagcc caactaccgt ggccgctccg
    11341 caggcgacaa gagcggtacc gggctaggcc tgtcgctggc cagacggatg atgcagatgc
    11401 agggtggcag cgttgccatc gccagcgcac cgggcgaagg ctgccaggtc acgctcacac
    11461 tgccgcatgc gccctacgcc acgacgatcg gcgcggtgaa actgtagccc tcgccgtgtt
    11521 cggtcttcag cggcaggtcg tcattcagcg tatcgcggca gcgcttgcgc aggcggctga
    11581 tcagcgtatc catgcgtcgc tggtcgtaac tcagccactg ctcgccatag gcctggacga
    11641 tggcgcggcg agaaaccgga acgcccggcc gctcggcgag tagctgcacg agggtgaact
    11701 cgttgcggct gagctgcagt gccaggccgc gcggcgaaat cagctggcgc gcaccggatt
    11761 gcaaggtcca cgaggtgggc actcggcggc tgagcgagac gatcaccgct tcgagttcga
    11821 tcagtttcac cggcttgacc agatagtgat cggcgccatc gtgcaatccc tgcaccacgt
    11881 agtcggaact cccgcgcgcc gacaacgcga tgatgccggc gccgggtgac gcttgccgca
    11941 agcgggtgat ggcgtcgaag ccactgccgt cgggcagcat gatgtcgatg atggccagcc
    12001 cggcctgatc catgagcgcc tcgaactcct gcagcgagcc ggcgcacagc accgaccagc
    12061 cgcgtcggct gagaaacgcg gagatttctt cgcgcagttc agcgctgtct tcgaccagca
    12121 gaatgttcaa gcatgcctcg cgggattgcc gtcaaggttc cagacccacg cattatgccg
    12181 tgacgaccgg cagccagtcg gccaccgcgg cgtcgctttg gtcgtatggt ttttccaggg
    12241 tagcggtttc acggcgggcc gatcagccgg ccgcctggta cgcctcggtg cctgatccgg
    12301 cccagtaggc gccctggccc agggcaaaag gcaagccgct gaccactcgt tgctgccagg
    12361 cggtggcgac attcgaggcc cagagctcgg cccgatggcg ctcgacaatg gcgtacaaca
    12421 aggaatgcaa ggtctcgtag cggctcagca gaaatgccga gcgaaagcct gccccgacct
    12481 ccagatgcgc catgctcagc tttaccgcgc ggcagaggcc gagctcgagc tcgggaggca
    12541 caccgctcag atcagggtcg gccaggacga cagcgatgtt cgcctgttgt aggcgagtca
    12601 gcgcatcgat gtagcgctgc gctccgccgt gcgctgtgaa gggcgcagcg gtggccacca
    12661 cgttgagtcg ataaccgcac gctcggagat ccagagctgc ctcggacagc agccctacca
    12721 cttcgggttt gccaagcacc gccttgctca ggttgaggta cagctggggc tgcgccccgc
    12781 cgtccgcatg aggacgggtc aaggcatgca gccgcaggcg aaatagaaac tgcgcagcca
    12841 actcggccgg ccggccatgc tgggcggcgg cgtaagtggg ggcggaaccc gtctgcatcg
    12901 gtgcttcgta gcctatcggt cgcaggcgcc ggtcgaagac cggcagccag accatgtctc
    12961 ggatcgcacg ttcgtactgc ctgcggttca tcgcctctcc ttaccgccgg tgcgcttccg
    13021 gcaacgcggc tcggcctgac gcccagcacg ccagattcgt gctgtgacgc cggtcagata
    13081 ttaaggcggt ggccgcggca attgctgaca gaaccttacg gttgccctct gggtaccaga
    13141 cgattcagat gggctcaggc ggcgaatagt agtcaccgct gagcaagtgg aacggtagcc
    13201 gcagggcgag ctggtggtcg gcgtggcgct cgatccggtc ggccatgaag cagacgtcgt
    13261 agcgctcgag cagggcggtc atggccccgt gcgtcctgtc cagcacctcg tcctgcccag
    13321 ccgcagcctc aacgcagcat tggcgcagat cgacctttac atagcggcac agccctagcg
    13381 ccaatacgcg tgcgctcaag ctgccctgct gcgcagcgag ccgagccatc agctccacgc
    13441 cgtgatcgag caggccatac aggtgcccga agatcacccg gctggctcgc ggggcagcgg
    13501 ccaatccgct tgcctcgagc cgtccactca gttccagcac cagctgcagg ccgaatggct
    13561 tgagctcggc cgcagtccag gccatatcgt ccatcagcga atgttcgagc aggagcgact
    13621 catcaatcgt gacaacgcag cgcagcggcc agggtcgccc gccgcgcaat gccaggcgtc
    13681 gggccgccgc gggaatcagg cgaatgcgct cgagcagttc ggcgcagaga atcgcgcggc
    13741 ggtcgtctgg cgcgagcgcc tggcccaacc tgccgaagca actgaagtaa tggctgccgt
    13801 gcagtcgtaa atgccggtcg acggtctgct ggcggaaaaa ctcggtttcg ccgtggctcc
    13861 gcagcctgct gcgatgtaac gcgacgagcc gatcaagatt ctggctgatc cccatgcgcc
    13921 ctccgagccg ccagacatcg gcggtgagtc cgtttctttc agcaaagcag gacgttcccg
    13981 gggcgcgtcg gaggaacccg ttgttttaac aacaaatgag cttgatgggc ggggccggca
    14041 gccgtcgtta catctcgtgg atgcgattga cctgctgcgc caatcgcatc gtttcatgct
    14101 gctccagttc gagcagctcg cgagccagct cacgggccgt gtcgatctcc gcgcgtctag
    14161 ccagcgaacg gtagaggtcg agaatccggt tgtgcatttc gaacacgtcg gcacagatct
    14221 cttcgaccgt catctggtga taggccttgc acttctggcc gaggtgcatg ggttcgcgca
    14281 cgaggtagtc gtaaatccag gtgtgcagcg ccttgccatc ggcgtgcgct tcgatcttgg
    14341 agatggtttc cgacaggacc ttttcgtgat ccgccaggta gagcagcagc cacttcgcgc
    14401 gcgtttccgc ctgcttgctg gccccggcgc tcatgcagcg ggccagttgc gcatgggcgt
    14461 cgcgcgtcca gtcgatgaga tcctcgaagc gttcgatttt catggcagcg ctcctcgctc
    14521 gggccagggg tcttactggc aggatagctg tgggcctgcc gccgtgccca agccagggtg
    14581 tggcgttcag tcgcgaacgg gggggacgtg gcctgcaagc ccgtcagact tcggtcgatg
    14641 tgtcttccac cagttcggca cgcagcacct tgagctctgc tggcgcgtga atggcaagac
    14701 ggacccggcc accgctcacc tcgccacaca tgatggttac gccatcggtg gtcagatgcc
    14761 tgacgaggtc gtcgaggttg gcgccaggcg caaccgtcag gcgcagtttt tcgcccggac
    14821 ggcgggaaag tgtcagataa cccatgttgt cgcttccttt gtatagggcg cttggcccgt
    14881 gatggttcgt atagtcggat cgtggcgtcc ggcagccggc gctctggcta gcgtctgctg
    14941 tagcagcgca ccaggtcgcc ctcgtagtgg tacaggcaga gatggttttc cggcgccgcg
    15001 agcaggcgta gctgcacgac ctccccttca tacaggccga agccctcgga gtagccgctg
    15061 gccatgtagg agcatcggtt cgcggccgcg gtgtgcgtga ccgcgacgac ttcgtagctg
    15121 atgtagcgct cggtgcgcac cttcaaggca ccggagacgg tatcgatcgg ctggccgctt
    15181 tcgtccaggc aggcatcgaa caggcgcggg ccggtcttgc gccactctcg gaacagccgt
    15241 gcgcgcggct cgccactctt ggagaacgcc atgagctcgg acaggtagcg gccactctct
    15301 ccgcccggta gccgcaacga cagggcgacc gcgacgccta ccagcagcaa agctagctgc
    15361 agccccaaca ggccgacggc tagccgcttg ccggcgctca tgccgaacac cgccggagaa
    15421 atgccgacac ggccggagcg aggccacggc ccttcggaat gatcgcgttg accgcagtgc
    15481 cgctggctgg cacgcaggac aggctgaagt cattgctgcg cggcacgacc cagtagtcgg
    15541 cgctcgcttc ggcgaacgcc ggcgcgacga tagcttccag caattcatcg accggattgc
    15601 cgttgcgcac gatggtgaac cgataaccga gatgctcccg ggtatccagc gccaccgggc
    15661 cggcgagcag gctgggcgtg tagttggcat agtcgtattg ctgccacagc cagagcatga
    15721 gcagcaccag gccgagcgag gcattccaga cccagagcag ccccgccccc tgccccgcgc
    15781 tcacggctgg ccgagcctcg gcatcggcat cgggttcgca ggctggcgtc gtgagcaacg
    15841 gtggcgcagc cggcagcggc gtcgctggcg cgctgtgctc ggtgagggcg aaatcggggt
    15901 tccagcggta tccgcggcgg gggaccgtct ggatgatctc gtgcagcttc tcgtcgccaa
    15961 tcaggttgcg caggttgaag atgcactggt tcaggctacc ggtactgacg atccggtgtt
    16021 cccaggcgta gcgcagtatt tcttctcggc tgcggatttg cccgggaatc gaaagcagca
    16081 gctccagggc gcggctatcg gtgtaactga tcgtcaggct ctcttccttc ccgctggcgt
    16141 cttgaatgag cagcaggttc tgctccgggc ggaactcggc acgcccggcg cccttgtgga
    16201 ctctcagatg atggctcttc atagcggctt cctgcagaca tccgtgtccc ctatgaggag
    16261 ggctgtgcca gtcccgtcct tcttgttgtg atgtaggcgt cattcgcgac gcgtggccct
    16321 tcccaaccac gcgtcgcctt gatctacctt cattctagaa gggagttggc agcggaaatc
    16381 tgtcagtttc ttacagcgcg agccgctcta gcggtgctcc tggcggagcc agagcccctt
    16441 gcccgccaag gcctcgcgat catgcgggcg atccagatcc agccatggcc ccttcggcac
    16501 gagcccgttg ccgttgatct gccgatggct accgtagtaa tgccctttga tgtgctggaa
    16561 atcgaccgtc gcggcgatcc cgggccactg gtatacctcg cgcagccagc tggacagggc
    16621 cgggtaatct tcgatgcgtc gccagttgca cttgaagtga ccgaagtaga cggcatcgaa
    16681 gcggatcagt gaggtgaaca ggcgaatatc ggcctcggtc aggtattggc ccgccaggta
    16741 ccgttgccgg gcgaggcgcc gttccagcca gtccagctcc tggaaaagtg cgtcgaaggc
    16801 ttcttcgtag gcttcctcgg tggtggcgaa ccccgcgcga tagacgccgt tgttcaccgc
    16861 cgcatagacg cgcgcgttga gcgcgtcgat ttcgccccgc agcgggtccg ggtagaggtc
    16921 gacctgcgag ccggtcagat gatcgaaggc gctgttgaag atacgcagaa tctcggccga
    16981 ctcgttgttg acgatgcagc ggcgctcgcg atcccagagt accggtaccg tgacccgccc
    17041 gctgtagcgt ggatcatcga gcagatagcg ctgatagagg tattcgaggc cgtccagccg
    17101 gtcgccggtc gaaccactgg caggctcgaa ggtccagccg ttttccagca tcagccaacc
    17161 caccaccgag acgtcgatca gcccctgcag cgatttcagt tcacgtacga tcagcgtccg
    17221 gtgcgcccag ggacaggcca gcgatacgta gagatggtag cgcccgggct cggccttgaa
    17281 accgccgcgc ccatcgtcgc ccggcctgcc ctcgggcgtc acccagcttc gccgtttcgc
    17341 ctgctcccgc tcgaagcgcc cgtctcggct ctcgtaccag cggtcgtgcc agcgcccgtc
    17401 gatcagtaat cccatgctgc ctcccgtcgt ttgtcttcgg aaaacagtct aggggcgatg
    17461 gttcagccga tcggccggat tcgcggaagc ctatgatcga tcagatcgat cggtcccgct
    17521 ggtgccagta cgctcgcgcc tgttcgaagg cctcgtcgcg gctggcaccg agcccgcgaa
    17581 gcgccagtgc catggtggcc gtcgtggcga gctcgccata agcatcaggc tcgccgcgcc
    17641 acaccgccag caggtgcgtc ggatcgagtt cggccggctt gacgtgacgc tgcgcggaaa
    17701 gcgccggcca tggttcgtcc caggcttcgc cattggccgt tccgtagagc accgcagcgc
    17761 tgtccgggtt gatctccacc tcgccgccct cgcccttgat cacgatggcg gtgtcgccga
    17821 gcagtcgact ggcttggcga tggatctcct gatagccagg gtgaaagatg ctttgcagcc
    17881 cgcatcgcgc cccgagcggg ttgaggatgc gcgccagcga atggatcggc gaacgcaagc
    17941 cgagcacgtt gcgcagatcg atcatgcgct gcaggacggg catccaggcc ccgagcggga
    18001 tgaaagcgag gctgtcccga tcgagcgtct cctgtacctg cgtccagttc tcgcagcgac
    18061 cgatacccag cagatcgagc agctgctcgg tgtacagtcg cccggcggta tgcgcgccac
    18121 cgccatgcaa caggatgcgc acgccattgc ctgccagaca gcgcgccgcc aacagatacc
    18181 acggcagatg gcgcttcttg ccggcatagc ttggccagtc cagatcgacg cggacggccg
    18241 ggctcggcag gcgtgcccgt accgcctcgg tgaaacccgc aagctcttcg gcgctttctt
    18301 ccttgtgcct gagcaacatc agaaaggcgc cgagctggac atcttccacc tcgccatcga
    18361 gcaacatgcc catggccata cgggcttcgt cgcgcgtcaa accacgcgca ccgcgtttgc
    18421 ccttgcccag gatgcgtacg aattcggcga agggatgttc tacaggagag gtcataggca
    18481 attggtcggc ttcggcaggc ccgcgagctt cgcggccagt ttggcgggag tgcccttgaa
    18541 caggcggttc agatgcaggc tgttgccctt ctgcggcccg agttcggtgg ccacgtactt
    18601 gaccagcggg cggttcgcgg gtgaaagctg atagcggtcg tagaagcgcc gcaacaaatg
    18661 caggatttcc cagtgggcct cctccagcgc gaggccttca cgctcggcga gcgcctctgc
    18721 gacggcctca ttccagtcgc tcaagtcgac caggtagcca tcggcgtcca gcgcgatggc
    18781 gcggccctgt acgctcaagt cactcataac cagctattga cccggtcata gcgcccgcag
    18841 agctcaacga actcagggta gtcgaccaac tgaacacgcg tggcgagcgg taacgcgccg
    18901 cgcgccgcgt ggtcttcggc cagggcgaag acatggatgc tcgggtcgag gccgaccagc
    18961 gcctcttggg gcgcactgcc cggctgcagg gcataaaccg cgtcgccact gagcagcacg
    19021 gcatcggagc gctccagcag gcgaaggcag ctggcgaagc ggccatcgtc gaagggtgag
    19081 tgggacagca ggtgcagagt ggccatcaga gcgtaatcac atggtcgaaa cggttgagaa
    19141 gcgcgcgcag ctcgtcttcg ccgagcacgt ccacgggcag cgccagcgac ccggcgtcga
    19201 ggccacgttc gtcaaggctg cgggcgcagg catagagggt atcgacgccg aacatcggca
    19261 gggcctgaag gttggccgag aggttcttct gctcgatggc ggccggttgc tgtgccgcgg
    19321 cgagttggaa cacgccgtcg tcgagaaaca gcaagcccag cggcagctcg aaggcgccgc
    19381 ctgcgagcgc gatgtccagc gcctcgcgcg ccgatgggcc gctccagggg ccctgccggc
    19441 tgatgatcaa catcgaacgc gtcatcaatt gcctccaaag cagaccagac ggtcggcctc
    19501 ttgcgcggcc tcatggagct ggccgaggcc ggacagcgtc cacgccgcgc tcaggttcgc
    19561 agccggacgc tggtagcgtg cggcctcctg ctcatccagc acaccgcggc gcaagccggc
    19621 cgcaatgcag accaccccgt cgagctgatt gtccgtgacg aaacggctcc aggccgccgc
    19681 cacgtcgagc tcgtcctggg cgaacacgac gttggccgat gcgctatgca cgccgtcctg
    19741 gtagaagaac agccgcacga tttcatgccc gcctgccagc gtcgcctcgg caaaccgcag
    19801 ggcacggcgc gcggccggcg aatgaggcgg ggaaaacagt gcgattgcga atttcatgac
    19861 gcatccatcg ttatgcaggg ctgcaatgat acgccaggca cacaaatgaa aaagcccgcc
    19921 gaagcgggct gattcgatag cacgaaccgt cagtcgtcgc ccgcaatgcc cagcagctgc
    19981 agcaggctga tgaacaggtt gtagagcgaa acgaacaggc caatcgtggc catgatgtag
    20041 ttgcgctcgc caccgtggat gatggcgctg gtctggaaca ggatgcaggc cgaggaaaac
    20101 agcacgaagc cggcgctgat ggccagttgc agaccgctga tctggaagaa gaagccaacc
    20161 agcatcgctc ccagcagcac gaagaagcct gcggtgatga agccgctcag gaagctcatg
    20221 tccttgcgcg ttatcagcac gtaggccgac agcccgaaga acaccaaggc agtcatggat
    20281 agcgcggacg tcaccagctc gccaccgttg gccagtccga gatacaggtt gaggaccggg
    20341 cccagcgtat agcccataaa accggtcaag gcgaaggtac tgaccagccc ccaggccgag
    20401 ttgcgtagcc tcacggtgag aaagaacaaa ccatagaaac cgatcagcac cacgaagatg
    20461 ttgggatacg cggcattggc ctgcatggcc agataggcaa ccaggccgct gaaagccagg
    20521 gtcatggcca gcaggccgta ggtgttacgc agcactttgc tgacttcgcg ctgctccact
    20581 tctgcgtggc taagcgcgta ttcgtgttct cgcatggcga cgctcctgac gatgatcgaa
    20641 gagaatttgc ccggactata acagaggcga ggcagaactc tgcgctcaga gtttgacagt
    20701 ctgtttcgat ccggtactat ggcgcccgct tcatgcggag gtgtggccga gtggttgaag
    20761 gcagcggtct tgaaaaccgc cgaaggggaa actcttccgt gagttcgaat ctcaccgcct
    20821 ccgccatctg catagcaaaa gccccggttc tccggggctt ttgtatttcc ggcttccgct
    20881 attcagtctg cgcagcgccc tcgaaccagg cgagcttttc gcgcaactgg acgacttccc
    20941 ccacgatcag cagcgtcgga gcctgcacct gttcggtggc cacccgctcg ggcaaatcgg
    21001 ccagcgttgc agcgaaaacc cgttgattgc gcgtggtgcc ctgctgcacc agtgccgccg
    21061 gtgtcgaggc ggcgcggccg tgtgcgatga gctgctcgca aatcaccggc agtccgacca
    21121 gccccatata gaaaaccagc gtctgcgccg gcgcggccag ctccgcccat ggcaggtcgc
    21181 agctaccgtc cttcaggtga ccggtgacga agcgtaccga ttgcgcatga tcccgatggg
    21241 tcaacggaat gccggcgtat gcggcgcaac cactggctgc ggtgattccc ggcaccactt
    21301 ggaatggcac cccattggct gcgagctctt cgatctcttc accgccacgc ccgaagatga
    21361 acggatcccc ccctttgagc cgcaacacgc gcttgccctg tttcgccaga gcgaccagtt
    21421 gctggttgat ctgctcctga ggcagcgcgt gattggcccg ctgcttgccc acgtagatcc
    21481 ggtcggcatc gcgccggcac agttcgagga tggccggggc aaccaggcgg tcatacaaca
    21541 cgacatcggc ctgctgcatc aggcgcaagg cacggaacgt cagcagatcc ggatcaccgg
    21601 gcccagcacc gaccagataa acctcgccca gcagctgttc cctggcgccc gcgagctttt
    21661 cctccagcaa ctgctcggct tgcgcctgtc gcccgctcag cgcctgttca gcgatcggcc
    21721 cctgaaacac ttcttcccag aagatgcggc gctgctggac gttggcgaag cgcgccttga
    21781 ctctcgcccg atagcgccgc gccaggcccg cgagctggcc gtaggcagca ggtatccacg
    21841 tctcgatgcg ggcacgcatc aaccgcgcca gtacgggcgc gtcgccgccg ctggataccg
    21901 cgatcatcag cggtgagcgg tcgacgatgg ccggaaagat cacactgcac agttccggcg
    21961 catccaccac gttcaccggg atgccgatcg tacgggcgat ggcggatacc tgtgcattgg
    22021 taggctcgct atcggtagcg gcaaccgcca gcacgcagcc gtgcagatca tcgaccgtgt
    22081 agttgcgcgc ccggctttca ccgccgctgt ctgcgacaag cgcaaccagc gattgatcga
    22141 tgctcggcgc taccacgcgc aggcaggcgc ctgcatcggc cagcagtcgc gccttgcgca
    22201 aggcgacctc gccgccgccg acgacgagca ccagccggcc ctttagatcg tgaaacagcg
    22261 gaaggtaatc catgagcgaa tcctggcagt tggggtatcc atcacagcgg ctgccgctgc
    22321 gcgtgccctt gtcgagcatc aagtaagcgc gcggcggctg ccgtgcaatg aggcctggcc
    22381 cttcggacta ccacattcag ggccggcctc ggcacgctcg cccgggcccg gtcaaccgat
    22441 cgtctcgaga ccgcccatat agggcttgag cacctccggc acgcggatcg cgccgtcggc
    22501 ctgctggtag ttctccagca ccgcgaccag tgtacggccc accgccaggc ccgaaccgtt
    22561 gagcgtatgg acgagctcgg gcttgccgct ctccgggttg cgatagcgcg cctgcatgcg
    22621 acgcgcctgg aagtcaccac agttcgaaca cgaggaaatc tcgcggtact tgtcctggct
    22681 cggcacccag acttccaggt cgtaggtctt ggtcgcgcca aagcccatgt cgccggtgca
    22741 cagcgcgagc acgcgataag gcaactccag caactgcagt acacgctcgg cgtggccggt
    22801 cagttcttcc aacgcctcga aggacttcgc cggctcgacg atctgaacca tctcgacctt
    22861 gtcgaactgg tgctgacgaa tcatgccccg ggtgtcgcga ccggatgcac cggcctcgct
    22921 gcggaagcat ggcgtatgcg ccgtgagctt gagcggcagc tgcttggcat cgaggatctc
    22981 gcccgcgacg atgttggtca gcgacacctc ggctgtgggg atgaggtaga aatccgcttc
    23041 gccctcgcgg ctgatcttga acaggtcttc ctcgaacttc ggcagctggc cggtgccctg
    23101 caacgctgga gcctgaacga ggtaaggcgt gtaggtttcc tcatagccgt gctcacgggt
    23161 atgcagatcg agcatgaact gcgccagcgc acggtgcagc cgggcgatag gcccgcgcat
    23221 cagcgcaaaa cgtgcaccgg acagtttggc ggccgtttcg aaatcgagcc agccgtgctg
    23281 ttcgccgagc gcgacatggt cgcgtacctg gaaatcgaac gtcggcggcg taccccagcg
    23341 acgcacctcg acattgccct cctcgtcgtc tccgaccggc acggattcat gcggcaggtt
    23401 cggaatgctc agcatcagct ggtccagctc gctctggata cggtcaagct cctgcttgcc
    23461 ggaatcaagc tcggtaccca tgcgatccac gtcggcgagc aagggggcga tgtcctcgcc
    23521 gcgctgcttg gcctgcccga tggacttgga gcgcgcattg cgctcggcct gcaactgttc
    23581 ggtacgggtt tgcaccacct tgcgctgggc ttcgagcgcc tcgatgcgct cgacgtccag
    23641 cttgtagcct cgggtcgcca agcgctgcgc gacttcgcgc agctgggtgc gtaccagttt
    23701 ggaatcaagc atggttggtc tcgtctgact gaaagggttg caaaggggtt gcgcagttta
    23761 ctggcgatcg cacgtcattc ataacctggc gagcgccagg ccggcccatg ccgccagcaa
    23821 tccgccgacg acgctaccac tcgtatacag cagcgcggtc agcacctggc cgctttccag
    23881 gagccgcaaa ctatcgagcg aaaaactgga aaaggtcgtc agcgaaccga gaaagccgat
    23941 gatcagcgcc ccgcgcagct ccggcgatac ctctgggcgc gtcagaaaat gcgcgtagag
    24001 gaagccgatg atcaggcagc cagccagatt gacggtcagg gtggcaaagt agaaatgccg
    24061 cggccattgg ttggacaccc atagcgatat gccgaaacgc atcagcgtgc cgacgattcc
    24121 acccagcgcg acggccagca gcatgcgcat caacgcttcc tccgctggat cgggctggca
    24181 ctgtccagct gtgccaggtg ctcgagcttg tcgcgaatct tgctctccag gccgcgcggc
    24241 actgggtggt aatagcggcg cggctccagc gcttccggaa aatagtcttc gccagcggcg
    24301 taggcatcag gctcatcgtg ggcatagcgg tactccatgc catagccgag ctctttcatc
    24361 aggcgagtcg gggcgttgcg caggtgcagc ggcacttcct gcgaaccgtg ctctgccgca
    24421 tcgcgcatcg ctgccttgaa ggccgtgtag acggcattgc tcttcggcgc acaggccagg
    24481 tagacgatcg cttgcgcgac cgccaactca ccctcggggc tgccaaggcg ctcctgcaca
    24541 tcccaggcat cgaggcacaa cgccagtgct ctggggtcgg cattgccgat ttcctcgctg
    24601 gccattcgca ccacgcggcg ggctatgtac agcgggtcgc acccgccatc gagcattcgc
    24661 gcgaaccagt acagggctgc gtccgggttg gaacctcgca ccgacttgtg caatgccgaa
    24721 atctggtcgt agaaggcttc gccccccttg tcgaaacgac gtcgactatc tcccagcaag
    24781 ttctgcagca gatccggttc gatgctgccg ccaggctcgg cgaggtccga agcgttttcc
    24841 aataggttga gcagacgccg accatcgcca tctgccgccg cgagcaggat ctggaagctg
    24901 gcttccggca gttgcaaacg cagctccccg agccccttgg attcgctcag cgcgcgtgcg
    24961 accagattgc gcaatgcgct ttcatcaaga ctcttgagga cgtacacgcg cgctcgggac
    25021 agcagtgcat tgttcaactc gaacgacggg ttttccgtag tcgcgccgat gaagatcagc
    25081 gtgccgtcct cgacgtaggg caggaaagcg tcctgctggg acttgttgaa gcgatggact
    25141 tcatcgacga acaggatggt ccgccgtcca tactgggccg cctgctgctt ggcgatttcg
    25201 accgcctggc gaatctcctt tacgccggca agcaccgccg agaccgtctc gaagtgcgca
    25261 tccgacacct tggccaggag ccgtgccagg gtggtcttac cgaccccggg aggcccccag
    25321 aagatcatcg aatgcaacgc gccctgttcc agcgcttcgc gcagtggtcg gccgcgggca
    25381 agcagatgct cctgcccgac gtactcgtcc aggcttgccg gacgcaggcg agccgccagc
    25441 ggctgggcaa cgggctcccg actgaacagg tccattcagt gctttacctt gatcgcctgg
    25501 ccgtcgcttg gccgaccatt actcggagat gacatctgcc ccctcaggga tctcgaactg
    25561 gaacagcccc gacttcaacg gctcgttcat cttcacgccc atgaacagga tgttggtccg
    25621 ctgaccgacg ctgtcgatca attgcatgtc gttgatgacg ccgccgcgaa aggacagccg
    25681 caggctgtcg aacagggtgt cgcgcgcctt gggtcgaagc gtgaaatcga tgacgtcgcc
    25741 cacttccttg tgcgagacct cgaagttttc gctgatcgtc gaaacgtcac ccgacagcaa
    25801 caacgccggg gtatgcgtca gccgctggtc cagctgctgg atggtgacct gctgcagatc
    25861 aggatcgtag agccagacct tttcgccatt ggaaaccagc aactgctcca tcggctcatc
    25921 ggtatgccag cggaactgcc ccgggcgctt tagcgcaagc tcccccgagg tttcctgcag
    25981 ctgggtgccg ctggcatcga gcgacagctg agagaatcgt ccggtcagcg tgtcggcctg
    26041 gctgagcagg cttgtcaggc gcttggtaga ggcgttctcg tcggcgtgca cgggggccag
    26101 cacgagcaac agggcgaaca gggaaaacag gcgaatcagc tgcatgaaaa gcctcgctac
    26161 gactcagtcg cgaatgggcg gtggcgcgat gacttcgcgc gaaccattgg tgttcatcga
    26221 ggtgacgacg ccggctattt ccatggcttc gatcatacgc gcggcacggt tatagccgat
    26281 cttcagcttg cgctgcaccg cggaaatgga agctcgtcgg ctctcggtaa cgaagcgcac
    26341 cgcttcgtcg tacagcggat cctcttcgct gccctcgccg ccttcgccac cgctgccacc
    26401 ggcgtcgaag ccgctgccgg aatcctcgac acccgcaagg atgtcttcga tgtagtccgg
    26461 ggcgccacgc gccttccagg cctcgaccac gcgatggact tcatcatcgg agacgaaagc
    26521 gccgtgtacg cggatcggca ggccggttcc cggcgggaga tagagcatgt ccccatggcc
    26581 gagcaattgt tcggcgccac cttgatcgag gatcgtgcgc gaatcgatct tgctggacac
    26641 ctggaaggcc atgcgggttg gaatatttgc cttgatcagg ccggtaatca catccaccga
    26701 cggccgctgc gtcgcgagaa tcaggtgaat gccggcggcc ctggccttct gcgcgatccg
    26761 cgcgatgagc tcttcgacct ttttgccgac gatcatcatc atgtcggcga actcgtcgac
    26821 gaccaccacg atggtaggca acgctttcag gtacggcggt tcgtcatcca tcgactcgcg
    26881 cttgtagagc gggtcgtgca gcggggcacc cgcctcctcg gcctccttga ccttgcggtt
    26941 gaaacccgca aggttgcgca cacccatcgc agccatcagc ttgtagcgcc gctccatctc
    27001 cgcgacgctc cagcgcaagg cattggcagc ttctttcatg tcggtgacaa cggggcacag
    27061 caggtgcgga atgccttcgt agatggagag ctcgagcatc ttgggatcga tcatgatcat
    27121 ccgcgcctct tctggcgtgg atttgaacag gatcgacagg atcatcgcgt tgacaccgac
    27181 cgacttaccc gaacccgtgg taccggcgac cagcaggtgc ggcatcttgg ccagatcggc
    27241 gatcaccggc ttgccaccga tatcgtgccc gagggcgagc gtcaccggcg atttcgcatc
    27301 gtcgtactga gtcgacgaca gcacctcgga gaagcgcaca atctggcgat cctcgttggg
    27361 gatctcgata ccgacggtgg tcttgcccgg tatcacttcg accactcgca cgctgatcac
    27421 cgccagcgag cgagcgaggt ccttggccag attggagata cgactgacct ttacccccgg
    27481 agccggctgg atctcgaaac gcgtgatcac cgggccggga tggaccgact cgacggtcac
    27541 ctcgacgcca aattccttga gcttgatttc gagcaggcgc gacatcgctt cgagcgactc
    27601 gggcgagtac tgcttctgct gcttttcggc aacgtcgagc aatgaaatgg ggggcaaact
    27661 cccctcgatc agcgggtcga caaacagcgt cgcctgcttt tccttcatga cccgcttgct
    27721 cggctcgggt gccttcggcg caaccggtgc ctcgatgacc ggcgccgggc gcttctcacg
    27781 ctcgctcatg tgacgaacaa gcgattcttc gcgctccagc agacgttcct tgaccttcgc
    27841 ctgctccttc cggtcgcgca ccacaggcgc cgcgacctca ctgaccagct cgtcgacctg
    27901 gcgcagctga gccaccagct gcttgcgctc gctgcgtgcc gaccaccacc ggctgaagcc
    27961 gctctggatc agctccagca gatcgagcgt gatcttgccg gtcaggtcca tcaccttgaa
    28021 ccaggacagg tcggtgaaca ctgtcagccc gaagagaaac agcgcaagca gccccagcgt
    28081 gctgccttgc acattgagcg agttgaccgc gagctggccc aggctctcgc caagtgcgcc
    28141 gcccgccgaa gccggcagga cctcggcggc attgaaatgg atgtaggcca aggccgaacc
    28201 cgacaagacc aggaacacca ggccgatcag gcgccacgag aatagccaac cgttccaacg
    28261 ccaggcttga tgacgtgcgc ggaaaacctg ccaggtcttg atcgccagca acaagggaaa
    28321 caggtaggcg aaataaccga gcgccatgaa cagtacgtcg gcgaaccagg caccagcacg
    28381 cccggcagcg ttccgtacct gctggacatt actggtatgc gtccacccgg ggtcggaggg
    28441 ctcgtaggtg agcagcgcca tccacaggta tgcgcacagc acacccaggg caatcaaggc
    28501 gccttccttg aggcggtaat ggagttgctg tcgccacgac gagaccgtcg cagagggaga
    28561 ggagttcttc aaaacgcttc ttttcctgcg ctttcagcgc gctcgatgaa ccggtaacag
    28621 ccgtaagccg ggcattgtac gggtttgtcg gcctgatcgc atgtcggttc cgctgcccgg
    28681 gcaattcgcc tcgacttcgg tgtagcataa acgccacttt tcaccgcgcg gctcgactgg
    28741 agcacgcttt tctatttggc aacaaaggct tatgagggct ttttatgagt gaagtcaagc
    28801 attcgcgtct gatcatcctt ggctccggcc cggccggtta tactgccgcg gtgtatgctg
    28861 cacgcgctaa cctcaagccg ctcgtgatca ccggaatcca gcctggcggc cagttgacca
    28921 ctacaaccga agtcgacaac tggcccggcg acgtcgaagg tcttaccggc ccggcgctga
    28981 tggagcgcat gcaaaaacac gccgagcgct tcgataccca gatcctcttc gatcacatcc
    29041 ataccgcaga actgcagcag cgccccttca cgctcaaggg tgacagcggc acctacacct
    29101 gcgacgcgct aatcatcgca accggcgcat cggcacagta tctggggctg ccgtcggaag
    29161 aggcgttcgc gggccgcggg gtttcagcgt gcgccacctg tgacggcttc ttctatcgca
    29221 accaggtggt ggctgtcgtg ggcggaggca acactgcggt cgaggaagcg ctctacctgt
    29281 caaacatcgc caaggaagtg cacctgatcc atcgccgcga caagctgcgc tcggaaaaaa
    29341 tcctgcaaga caagatcatg gaaaaggctg ccaacggcaa catccgcctg cattggaatc
    29401 atacgctcga agaggtgctg ggcgacgaca gcggcgtgac cggcgtacgc ttgaagcaca
    29461 ccctgactgg cgaagaggca cgcctggacc tggcaggcgt gttcatcgcc atcggccaca
    29521 agcccaacac cgatctcttt gctggccagc tggcgatgcg agacggctac ctctccatca
    29581 aaggcggcag tgagggtgac gccaccgcca ccagcatcgc aggcgttttt gcagccggcg
    29641 acgttgccga tcacgtctat cgccaggcca tcacctcggc cggtgccggc tgcatggctg
    29701 cgctggatgc agagaagttt ctcgacaact gacgcgaagg cgggcctggc ccgcctcccc
    29761 tcctgacggc acggcctatg ctgacctggc tgcaacgcga tgatctcggc tttcctccgc
    29821 ttgaacaggc gctacgtgag ccgaacggac tgctggcagc cggcggcgat ctgagcgccg
    29881 agcgcctggt cgcggcctac cggcacggct gcttcccctg gtaccaggag ggtcagccca
    29941 tactctggtg gtctcccgat ccacggaccg tgttgttccc gggcgaacta cacgtatcgc
    30001 gaagcctgcg caagcgcatc cgccaaggcg agctgcgggt taccttcgac caggcgttcg
    30061 ccgaggtcat ccaaggctgc gccgagcccc gcagctatgc caaaggaacc tggatcacgc
    30121 ctgctatgca gcacgcgtat atccgcctgc atgagcgggg tattgcgcac tcagtagagg
    30181 tgtggcgaca gggtgtcctg gtaggcggct tatacggtct ggcaatgggg cgcctgttct
    30241 ttggcgagtc gatgttcagc cgggagacgg acgcctccaa ggttggtttc gtgcaactgg
    30301 tggaacgact gcgcgactgg ggattcgaaa tgattgactg ccagatgcat acgcaccatc
    30361 tagccagttt cggcgcccgc ccgattcctc gcagcgagtt caaacggctg ctcgctcagc
    30421 atctgcaacg acctggcgaa acgaattggc gtgcgtagtc gagcaaggca agctgaccta
    30481 cactgaacgc aagtttcgtg agagttgacc atgacttcac tggcccgcct caagttctac
    30541 gcaacccagc cccatccgtg cagctatctg cccgacgaac aggccacgac gctgtttctc
    30601 gaccccagcc agccaatgga tgtgcaggta tatgccgagc tttccgagat gggctttcgt
    30661 cgcagcggag accacctcta tcgacctcac tgccaacgat gctctgcctg cattcctgcc
    30721 cgcattcccg ccaacgcgct gttacccagc cgccagcaaa aacgcattat caaacgtaac
    30781 ggggacctga aagtccaagc ggtgcgcgcg ggcttcaccg aggagtacta ctcgctgtac
    30841 gcgacctaca tcgagaagcg gcacgctgat ggcgacatgt atccaccgag ccgcgagcag
    30901 ttcaacacct tcctcgtgcg cgacctgcca ttcagtcgtt tttacgagtt tcgactcgac
    30961 ggccgactac tggcggtggc ggtcaccgat gttctgccga acggcctttc ggcggtctac
    31021 accttctacg accccaacga agagcgccga agcctcgggc gctacgccat tctctggcag
    31081 gtcgccgaag cggcgcgact gggactgaag gccgtttacc tgggctattg gatcaagaac
    31141 tgccgcaaga tgaattacaa gaccgagtac cgccccatcg aactgctggt cagccagcgc
    31201 tggataacac tgagctgacg gcttggcgca tcaggggaat tcaggcacaa tacttgccgt
    31261 ttttgccgac gtatcagtcg gcgttcattg atatcgaggg ctttgctgaa tgtcgaaaga
    31321 agacagcttc gaaatggaag gtactgtcgt cgacaccctg cccaacacca tgttccgcgt
    31381 ggagttggag aacgggcacg tcgttactgc gcatatttcc ggcaagatgc gcaagaacta
    31441 catccgcatt cttactggtg acaaggttcg tgtagaactc accccttacg acctgagcaa
    31501 ggggcgcatc acctaccgcg cacgctaatc gagcgcgaga aaaacgcccg gctcaaaccg
    31561 ggcatttttg ttttggggcc ggtgaaggcg acgttgcgcc gcccccctcc actacaccag
    31621 ctcagcggtc gtctcgaact cgaagaagag ttcgtcgtcc cgtatatcga cccgcacgac
    31681 cccaccatga tcggccagct cgccaaacag aatctcttct gccagcgggc gcttgatctt
    31741 gtcctggatc agacgcgcca tcggccgggc acccattctg gcatcgtaac catgttcggc
    31801 cagccaaccc cttgctgcat ccgacacctc gagcgtgacg tgcttgtcct ccagctgcgc
    31861 ctggagctcg atgaggaact tgtccacgat gctcttgatg acttcgtggc tgagtcggcc
    31921 gaactgaatg atcgtgtcaa gccggttgcg gaactccggc gtgaagctct tcttgatcac
    31981 ctccattgca tcggaggcat gatcttgcag cgtgaagccg atggacgctc gcgcagccgt
    32041 ctccgccccg gcattggtcg tcatgatgat gattacgttg cggaagtcag ccttgcggcc
    32101 gttgttgtca gttagcgtgc cgtggtccat gacctgcagg agcaggttga atacctccgg
    32161 gtgcgccttc tctatctcgt caagcaacag tacgcaatga ggctgcttgg tgatcgcctc
    32221 ggtgagcaag ccaccctgat cgaagccgac atagccaggc ggcgcgccga tcaagcgcga
    32281 caccgtgtgt cgctccatgt attcggacat gtcaaagcgg atcagttcga ctcccaaggc
    32341 tcgagcgagc tgccgtgcgg cctcggtctt gcccaccccg gtgggcccgg caaagaggaa
    32401 cgagccgacc ggtttatctg gcgccttaag gcccgcgcgc gaaagcttga tcgcggtcgc
    32461 cagcgaatcg atcgcatcgt cctggccgaa taccgtgagc ttcagatcac gctcgagatt
    32521 gcgcagcagc tccttgtcgg agctcgaaac atgcttcggc gggatgcggg cgatcttcgc
    32581 cacgatgtcc tcgatctgct cgacgccaat gcgcttgacc cgagcctctt ccggctgcag
    32641 ccgctgaaac gcacccgcct cgtcgaccac atcgattgcc ttgtccggca tgtgacggtc
    32701 gttgatatag cgtgacgcca gctcggcagc cgcgcgcagc gcctcatcgc tgtactcgat
    32761 gttgtggtgc tgctcgaaac ggcccttcag ccctcgaagg atgccgaccg tgtcctcaac
    32821 cgaaggctcg gatacgtcga ccttctgaaa acggcgagcc agtgcgcgat ctttttcgaa
    32881 gattccgcgg aactcctgga aggtggtcga accgatgcag cgaatctcac ctgaggacaa
    32941 gagcggcttg agcaggttgg aggcgtccat gacaccaccg gatgctgccc ccgcaccaat
    33001 gatcgtgtgg atctcgtcga tgaacaggat cgcctgcgga cgcttgcgca actccccgag
    33061 cagtgccttg aagcgcttct cgaaatcccc gcggtacttg gttcccgcca gcaaggcacc
    33121 gagatccaac gaatagacga cgctgtcgcg cagcagatca ggtacctgcc catccacgat
    33181 ccgcttggcc aagccctcag cgatggcggt cttgcccaca ccggcttcgc ccaccagcag
    33241 cgggttgttc ttgcgccgac gcgccaggat ctgcgcgaca cgctcaacct cgtgttcgcg
    33301 gccgaccaag ggatcgatac gaccctggcg agcttgctcg ttcaaattgc tggcataggc
    33361 atcgagcgga ttcttaccgg cagcggtatc tccgctctcg tcatcctgca tctccgactc
    33421 ggaatcgggg ctggcgccac ttcccgggac cttggagata ccgtgcgcaa tgtaattgac
    33481 gacatcgata cgcgcgacgt tctgctgctt gagcaagaac accgcctggc tttcctgctc
    33541 gctgaagatg gcaaccagca cgttggcgcc agttacctcc cgtttgccag agctctgtac
    33601 gtgaaacacc gcacgctgaa gaacgcgctg aaaacccagc gtcggctgcg tttcgcgctc
    33661 ttcatcgtgc tggggaatca acggcgtggt ggagtcgatg aactcctgta gatcgtgtct
    33721 caacttatca aggctagcgc cacaagcccg cagtacggtg gcggccgctt cattgtccag
    33781 cagggccaac aggaggtgct caaccgtcat gaattcatgg cgcttggcac gtgcctcttt
    33841 gaaagccaga ttcagggtga cttcgagttc acggttcaac atagcttcac ctcttacccc
    33901 agcagtcgga gttaaccgtc cttctcgatc tcacaaagca gcgggtgctg gcattccctt
    33961 gcatattgat tgacttgcat cgctttggtt tcagccacgt cacgggtata gaccccgcat
    34021 acagcgtgac cctcggtatg cactgccaac atgatcttgg tggccagttc gcggttgtgg
    34081 ttgaagatcg actgcaacac ctcgactacg aagtccattg gtgtgtagtc atcattgaac
    34141 atgacaactt tatacatcga gggtgccttc agcgccggct tggcctcttc aacggccagt
    34201 ccggaaccct cgtgatgctg gtcatcctcg ggcgcccgat cctggttgaa tgttagtcga
    34261 atatgagcaa atgcacgcat gagtacgttc tgagaatcgg cactaggccg aatggatgaa
    34321 agcttcgcag ccggcagacg agctgccttg actaaccgaa aaacagtgat acaaacagtc
    34381 tatgcctgct acgggtatac gagcgcaaca ttggcagcac gcccatcgag cgcggaatga
    34441 aacggatgtt actccggtga cggactcctt tgcagaggga caacagcatg ctaagcggta
    34501 aggtcaagtg gttcaacaac gccaagggct atggattcat cgtagcagac ggcggcgatg
    34561 aggacctgtt cgcccattat tcagcgatcc agatggaagg ctatcggaca ctgaaagccg
    34621 ggcaagcagt catgttcaac attctgcaag ggcccaaggg gctgcacgcc gttgagatca
    34681 ggccgcaggc gacggtggag gcttccgcca ctacccagac ccaggttgcc gagaaaggaa
    34741 acatcaaggc tcccgcttag tgcctaccac acccgcgaaa ggctgcatga gctgctaggc
    34801 gataggtaat gcctggcagc ccagtcgctc ggaaagaaaa ggccgatctg cgatcggcct
    34861 ttttgcttca catgtgcgat acggcagcgt cgccgaaagc cgagcaggac agcagggtcg
    34921 ccccctccat cagtcgctcg aaatcgtagg tcacggtctt ggcagcaatg gcgccctcga
    34981 cacccttgat aacgagctcc gcggcctcga cccagcccat gtggcgcagc atcatctcag
    35041 ccgaaaggat cagcgatcca gggttgacct tgtcttgccc cgcatacttg ggagccgtcc
    35101 cgtgcgttgc ctcgaacatc gcgacggtgt ccgaaaggtt cgcacccggc gcgattccga
    35161 taccgccgac ctccgcagcc aaggcatcag agagatagtc gccgttgagg ttcaaggtcg
    35221 cgataacgtc gtactcggcg gggcgcaaca gaatttgctg cagcatcgca tcggcgatgg
    35281 cgtccttaac gacgatttcc ttaccggtgt ttgggttctt gaatttcatc cagggcccac
    35341 catctagcag ctccgctccg aactcgtcgc gtgccacctc atagccccac tctttgaagg
    35401 caccttcggt gaacttcatg atgttgccct tgtgcacgat ggtcacagaa ctacggtcgt
    35461 tatcaaccgc gtattgcagc gccttgcgca ccaggcgctt ggtgccctcc tgagaaaccg
    35521 gtttgatgcc aataccgcag ttctcggtaa agcgaatctt cttgacgccc atttcttcgg
    35581 tcaggaactt gatgactttc tctgcttcgg gagtgcccgc cttccattca acaccggcgt
    35641 agatatcctc ggagttctcc cgaaagatca ccatatccac gtcacccggc ttcttgaccg
    35701 ggctgggcac gccggtaaac cagcgaaccg gacgctggca cacataaagg tcgagctcct
    35761 ggcgaagcgc aacgttcagc gaccgaatgc cgccgccaac cggagtggta agcggcccct
    35821 tgatggatac cacataatca cggacaacct cgagcgtctc tttcggcagc caggtatcgg
    35881 ggtcatagac ctgagtagct ttctcgcccg cgtagacttc catccaggcg atcttgcgct
    35941 gaccgccgta ggctttttcc accgcagcgt cgaccacctt gatcatcacc ggcgtgatgt
    36001 cgatcccaat accgtcccct tcgatatagg gaatgatcgg gttattgggc acgttcaagg
    36061 tgtggtcggc gtttacggtg attttgtcac cgtgggcagg cacctggatc ttttggtatc
    36121 ccatgctgga ctccgtttct ctggttaaaa acagcagttg cactcaccct cgagagtagc
    36181 ctaccgacag gggcgaaact acagttcgtt cgtcgtattc ggcaaagcat tcttggacag
    36241 caagccgcag tgatatactc gggcgatgac tgccgagtca tacaggcgag ccatccctaa
    36301 ccggacaaat cgtctatctg gacccgccga gtgattacct cattcgatgc tcgtcctttg
    36361 ggtgcattca catcaccgcg gcgaaccccg atatccggct ctacgagtgc aggagcgcct
    36421 acccgcgcgc atcgtggttc tgtgcacgct cagcaaagag agagagtcaa cgccaaatgc
    36481 cttcgaagat tacctatacc ttcaccgacg aagcccccgc cctcgccacc tactcgctgc
    36541 ttcccatagt cgaaaccttc gccgcttctg ccgacatctc ggtcgagact cgcgatatct
    36601 ctcttgccgg ccgtatcctc gccgcgttcg ccgatcaact cgatgccgac aagcgtattg
    36661 aggacgacct ggccaagctg gccgaaatga cccagtcgcc ggacgccaac atcatcaagc
    36721 tgccgaacat cagcgcttcc gtaccgcagc tcaaggccgc catcgccgaa ctcaaggccc
    36781 agggttacaa cgttccggat tttcccgatg agccgcacag cgaggctgaa aaagaagtcc
    36841 gcgcccgcta cagcaaggtc ctcggcagtg ccgtaaaccc cgttttgcgc gaaggtaact
    36901 ccgaccgccg cgcgccggct gccgtcaagg cttatgcccg caagcacccg cactcgatgg
    36961 gcaagtggag caaggcctcc cagtcccacg ccgattacat gcgcggcggt gacttcttct
    37021 ccagcgagca gtccatcacc atggacaagg ctggcgacgt gcgcatcgaa ttcgtcggca
    37081 aggatggcca ggtagagctg aagaagcagc tggctctgca ggaaggcgaa gtgctcgaca
    37141 gcatgttcat gagctgcaag aagctgcgct cgttctttga agacacgctg caggactgca
    37201 aggagaccgg cgtgatgtgg tccctgcacg tcaaggcgac catgatgaag atctcccacc
    37261 cgatcgtctt cggccacgcc gtgaccgtct attacaagga cgtgttcgac aagtggggca
    37321 aactgttcga agagatcggc gtcaacccca acaacggcct ctccagcgtc tacgacaaga
    37381 tcaagaccct gccggcgtcg cagcaggaag aaatcctgca cgacattcac gaggtctacg
    37441 cccaccgtcc ggaaatggcg atggtcgact cggtcaaggg catcaccaac ctgcacatcc
    37501 ccagcgacgt gatcgtcgac gcctcgatgc cggcgatgat ccgcaactcc ggccagatgt
    37561 ggggcaagga tggcaagcag aaggacacca aggcggtgat gccggagagc acctacgctc
    37621 gcatctacca agagatgatc aacttctgca agaccaatgg cgccttcgat ccgaccacca
    37681 tgggcagcgt accgaacgtc ggcctcatgg ctcagaaggc cgaagagtac ggttcgcatg
    37741 ataagacctt cgagatgact gcagacggca ccatgcgcgt tgtgctggcc gacggcaccg
    37801 tgctgatgca gcatgaagtc gagaaaggcg acatctggcg cgcctgccag accaaagacg
    37861 ctccgatccg tgactgggtg aagctggccg tcacccgtgc ccgccagtcc gatactccgg
    37921 cggtattctg gctcgatccc gagcgcgccc acgactgcga gctgcaaaag aaggtcgaaa
    37981 cctacctgaa ggaccatgat ctgagtggtc tggacattcg catcatgggc tacaacgaag
    38041 ctatccgctt ctccatggag cgcatgatcc gcggcaagga caccatttcg gtgacgggca
    38101 acgtcctgcg tgactacctg accgacctgt tcccgatcat ggagcttggc acctcggcca
    38161 agatgctgtc gatcgttccg ctgatggcgg gtggcggcat gtacgaaacc ggcgctggcg
    38221 gctccgcacc gaagcatgtc cagcagttga tcgaggaaaa ctatctgcgc tgggattcgc
    38281 tgggtgagtt cctggcactg gccgtgtcgc tggaggagct gggcatcaag tccgacaatc
    38341 cgaaggccaa gctactcggc aagaccctcg atgccgcgac cggcaaactg ctcgacaaca
    38401 acaagtcgcc agcacgccga attggcggcc tggacaaccg cggcagccac ttctacctcg
    38461 cgctgtactg ggcgcaggag ctggctgccc agaccgaaga tccagcgctc gccgcccact
    38521 tcgcaccgtt ggccaaggcg ctgaccgaaa acgaggagaa gatcgtctcc gagctcaccg
    38581 ccgtgcaggg caagccagcg gatatcggcg ggtactaccg ctcgaaccct gagctgacca
    38641 gcaaggtgat gcgcccgagc gaaaccttca acgccgccct ggctgcactg gcgtaacgca
    38701 gtcgacgttc gtaacgcagc tgaagaagcc ccggcctcgc gccggggctt ctttttttgt
    38761 acgaacgccg gcttggtatc atcctgaatt ctttcgctcg gacgctcata tgacctggca
    38821 accgcacatc accgtcgcca ccatcgtcga acatcaaggc gcgtttctct tcgttgagga
    38881 gatcaaggca ggtcgcgcag ttctcaacca gcccgccggg catctggaag cgaatgaaac
    38941 cctacgccag gcagctatac gcgaaaccct cgaggaaacc gcatggcaag tcgagttgac
    39001 gggggttgtc ggcgtgtatc tgtacaccgc accaagcaat ggcgtcacct atcagcgcgt
    39061 ctgctttgcc gccaggcccc tggctcacga cccccaacgc gctctggacg atggcatcgt
    39121 tcgggcgctc tggctaaccc gcgacgagct ggctggccag ccccaacgct ggcgcagcga
    39181 actggtccta cgttgcgtcg acgactacct gtccgggccg ctccacgatc tggcggtcgt
    39241 gcgtgactga cgaccgtttc gtgtcatctc cggcgccctg ttagaatccc gctcttttcg
    39301 gatactccgc gaatccctat gcccagctcg acacccgtca atcccgaaaa accacgcgtt
    39361 atcgtcggca tgtccggcgg cgtcgactcc tccgtgtcag ccctcctgtt actcgagcaa
    39421 ggctatcgag tcgaagggct gttcatgaag aactgggagg aggatgacgg caccgaatac
    39481 tgcaccgcca aggaggacct ggcagacgct caggcggtct gcgatcggct tggcatcaag
    39541 ctgcatacgg ccaattttgc ggccgagtac tgggataacg tgttcgagca tttcctcgcc
    39601 gagtacaagg cagggcggac acctaacccc gacatccttt gcaaccggga gatcaagttc
    39661 aaggcctttc tcgattacgc cctgatgctg ggtgccgacc tgattgccac cggtcactat
    39721 gtccgcagaa gagataccga aggccgcagc gatcttctca aggggctgga tccgaacaag
    39781 gatcagagct atttcctgca cgccgtcgct ggcgagcaac tcgccaagtc gctgtttccg
    39841 gtgggcgaac tggagaagcc cgaagtacgc gcgatcgccg agcgccatca tctggcgacc
    39901 gcccgaaaga aggactcgac gggcatctgc tttatcggcg aacgtcgttt cagcgatttc
    39961 ctcaagcagt atctgccggc ccagcccggt gacatcgaga caaccgaggg caaggtcatc
    40021 ggccgacatc atggcttgat gtaccacacg atcgggcagc gtcaggggct cggcatcggc
    40081 ggactgaagg acgccggcga tgagccttgg tacgtagtgg aaaaggatct cgcccgcaac
    40141 gcgctcatcg tcggccaggg caacaacaac cctcgcctgt tcgcgcgcgc gctgtcggtc
    40201 tcggaaatct attgggtcaa cccgatcgag gtggtgcgcc cgctgcgcct ggccgcgaaa
    40261 gtgcgttatc gccaggatga ccagccctgc acgctagagc ctgccgccga cggttatcgc
    40321 gtggtgttcg acacccctca acgcgccgtg acgcccggtc agtcggtggt cttctacgac
    40381 ggtgatatct gcctcggtgg cggcgtcatc gagcacgccg aagcctggtt cgagggcgct
    40441 cgcccatgac acgcctggac gagcagttga tcgcactcgg ggcagtcttc gaagccgcgg
    40501 cacaggttga ccgtattgcc cgaacaggac agtccgcgcc ggctccggta gcgtgcctgc
    40561 tgcgaagcct cttgatccgc tcaccgcaat cgaccgtcga aatctatggc ggcgatgatt
    40621 tgaacctgcg cgatggctat cgcgccttgg tcggtgcact ggagcgcgag tccagtgcac
    40681 ttcagcgcga gccgttgcgc tacgccctgg cgatgatcgg gctggagcgc cagctggaca
    40741 aacgcggcga catgctggaa gtgatagcca gccgtctcga ccagatcgag gcccaggtgg
    40801 ggcacttcgg catcgatcat ccgaacgtcg tcgcttcgtt tgcctcgctc tatcaggaca
    40861 cgctcagtac attccggcaa cgcattcagg tccagggcga catgcggcac ctgcagcaat
    40921 cggataacgc cgccaagatt cgagccctgc tgctggcggg catccgctcc gcacggctct
    40981 ggcgccagtt gggtgggcat cgctggcaac tgatattcag ccggcgcaag ctgctcgatg
    41041 cgctctaccc aaggctgcgc acctgaccgt acgccaacgc acgcgagcgc cggcccggtt
    41101 ggcgctttcg tgtataatct gcgccctctt ttcgtgcctc acctgtcgag aacgccctta
    41161 tgcagctttc ttcgctcacg gcggtgtccc ccgtcgatgg ccgctacgcc ggcaaaacca
    41221 gcgccctgcg cccgatcttc agcgagttcg gcctgatacg ctatcgcgtt caggttgagg
    41281 ttcgctggct ccagcgcctg gccgcccatc cgggcgttcc cgaggtcgca ccgttctcgg
    41341 ccgaagcaaa cgcgctgctc gagcagctgg cggaggattt tcagctcgag cacgccgagc
    41401 gcgtcaagga gttcgagcgc acgaccaatc acgacgtcaa ggcggtggaa tacctgctca
    41461 aagagcaagc caagcgcctc ccggagcttg ctcgggtcaa tgaattcatt cacttcgcct
    41521 gtaccagcga ggacatcaac aacctctcgc acgccctgat gctgcgcgaa ggccgcgaca
    41581 ccgtactact gccgctgatg cgtcaggtcg ccgaagccat ccgcgccctg gccattcagt
    41641 ttgccgacgt accgatgctg tcacgtaccc acggccagcc cgcctctccc acgacgatgg
    41701 gcaaggagct ggcgaatgtt gtgtatcgac tggagcgtca gatcgctcag gtcgaagcgg
    41761 tgccgctgct cggtaagatc aatggcgcag tgggcaacta caatgcgcat ctgtcggctt
    41821 atcctgacgt ggattgggaa gccaatgctc gtgagttcat cgagagcgat ctgggtctgt
    41881 cctggaaccc ctatacgaca cagatcgagc cacacgacta tatcgccgag ctgttcgacg
    41941 ccatcgcccg tttcaacacc atcctcatcg acttcgaccg tgacgtctgg ggctacatct
    42001 cgctcggcta cttcaagcag aagaccgtcg ccggcgagat tggctcttcg accatgccgc
    42061 acaaggtcaa cccgatcgac ttcgagaact ccgagggcaa cctgggcatc gctaacgcct
    42121 tgttccagca tctggccagc aagctgccga tctctcgttg gcagcgcgac ctgaccgact
    42181 ctacggtact acgcaatctg ggcgtcggtt ttgcccatag cgtcatcgcc tacgaagcca
    42241 gcctcaaggg catcggcaag ctcgaactca atgcgccgcg cctggccgac gacctggatg
    42301 cctgctggga agtactggcc gaaccggtac aaaccgtgat gcgccgttac gcagtggaaa
    42361 acgcctacga aaagctcaag gacctgaccc gcggcaaggg catcacgccc gaagcgctcc
    42421 agactttcat cgatggcctg gccattcctg agtcggccaa ggccgaactg cgcaagctga
    42481 cgccggcgac ctacgtgggt aacgcgacgg cgcaggccaa gcgcatttga gcgatctact
    42541 ttacggacgc ccggctgcgc cgggcgtttt tatttgcagt cccttaatcg gggcaaggtc
    42601 ttatgcatga cttctgatat tccacttcaa gtcttgggcg gtatcagcgc acgacagttc
    42661 ctgcgcgatt actggcaaaa gaagccgcta ctgattcgac aggcgattcc ggagttccaa
    42721 agcccaatct cgccagacga gctcgccgga ctgtccctcg aggaagaggt cgaatcgcgc
    42781 ctggtgatcg aacgtggcga ccgcccttgg gaactgcgcc gcggcccgtt cagcgaagac
    42841 acctaccagc aactgcccga aaaggactgg acgctgctgg tccaggcggt cgatcagctg
    42901 gttcccgacg tggccgatct gctggagcat tttcgtttcc tgccgaactg gcggatcgac
    42961 gacgtcatga tcagctatgc agcgcctggg ggcggcgtag gtccgcatta cgacaactac
    43021 gatgtgttcc tgctgcaggc gcacggcaag cgccgctggc gcatcggtca gatgtgcgac
    43081 agcgacagcc cgctcctgcc gcacgacgac cttcgcattc ttgccgactt ccagggaacc
    43141 gacgagtggg tgctcgagcc tggcgacatg ctctatctgc cgccgcgcct ggcgcacttc
    43201 ggtactgccg aggacgcctg catgacctat tcggtagggt tccgtgcccc gagcgccgca
    43261 gaagtgctga cgcatttcac cgacttcctc gcgcaattcc tgccggacga agagcgctat
    43321 ggcgatgccg atcttcagcc agtggaagat cccttcgaaa tccagcgtga tgcgcttgag
    43381 cggctgaagg ggctgcttgc cgaacacatg ggggacgagc gtcttttgct cacctggttc
    43441 ggccagttca tgaccgagcc ccgctatcct gagcgtgtcg aaggtgccga actcgctctt
    43501 gccgacttcc tctcggccat tcgtgacggc gccgtactgg ttcgcaatcc atcggccagg
    43561 cttgcctgga gcgaagtgga tatcggcctg ctgttgtttg ccagcggtca gagtcggctg
    43621 ctgccagcag gtctgcggga tctactgcga cttgtctgtt cggctgatgc cctgcatgtt
    43681 gataatcttt cgccctgggt cgataacgaa gacgcgcgca cccttctctg ggaattggta
    43741 aaacaaggaa gtctggagtt cgccgatgaa tgatgtccaa gtgcgaatcg ccgattggca
    43801 aaaagacaac gccgatctgc gccgcattcg agaagcggtc ttcatcgccg agcaggccgt
    43861 tccacctgag caagagtggg atacggatga tgcagaggcc attcactttc tggcgaccga
    43921 aggcggctat ccgattggca cggcccgatt gctcgcagat ggccagatcg ggcgcgtcgc
    43981 ggtcctgcgg gattggcgcg ggcttaacgt cggcaatgcc ttgatgcagg ccgtgatcgg
    44041 tgaagccgag cggcgaggcc tggttgagca aaagctgacc gcgcaagtcc atgcgactcg
    44101 cttctacgag cgcctcggct ttcaggtcgt cagcgatgag ttcctggagg ccggcatccc
    44161 ccacgtcgac atgctgcgcc gcagcgatag ccaggcgtga ctgagcgcag gcctggtcaa
    44221 gcggcttcgg tggccgagct gccggccgtc gaattcgttt cgccaggccg cttcgcgtta
    44281 tgcaacccgg aaccttcata cgcgtccacg cgaagcgttg ccgaaggcga tacgccctct
    44341 ccgtctgcgg agacgacgct tctcactacg gccacccagt tgcgcgagca cacgctagcg
    44401 ctcgcgcaac aagcacgccg gtcactggtt atctatagcc aggcactgga tccctggctg
    44461 tacggagacg ccgactttgt tgaggcctgc gtcagactgc tgctgagcca tccgcgaaac
    44521 gggcttgcgg tgattgtcgc cgacccgacg cgcgccttgc gcaccggtca ccgattgctt
    44581 gacctgagcc acaggctcac cagcaatctc cgcattcgcc gtctcgcttc ggccagcgat
    44641 tgcgacaatt gcgagttcgt aatcgccgac gataatgcgc taatcgtacg gacacaggcg
    44701 gaccggccgg aagcacgtgt cagttatcac gcaccaggca aggcccgcca acaaagagcg
    44761 ctgtttgacc gtgcctggga actcagcgtt accgatccga acctacggag ctttcgcata
    44821 tgagcttcaa agccattgtc gccatgctgc tattcagcgt ggccctgccg ctgtcagccg
    44881 ccaccgaggt cataccgctg aactaccgcc aagcggagga gatgctggac atagcgcgct
    44941 cggtggttgc cgatcagggt cgtgtcagcg cctacggcaa ccagctggtc atcaatgccc
    45001 ctaagcccgt gatcaaggaa ctgcgagcgg tcgtagccca gcttgatacc gcgccgaagc
    45061 ggctgctgat cactgtcgat acgcaggacc aaggcacatc ttcgcaaagc ggatactcga
    45121 tcgatggcag catacgaagt ggcgacgtcg aactgtcgac cggggagggc cgcgcgagcg
    45181 gcaatcaggt gcgcatcatc cgccgcagca cccatagtcg aaacggcggc gtacagcagc
    45241 tccaggtcac cgaagggtat ccggcgctga ttcaggttgg acagaccgta ccgttgacga
    45301 catcgggcac cgatggctat ggacaaatgt atcggcagac cgagtaccgg gacgtgctcc
    45361 gcggcttcta cgtgacggca aacgtaaccg gcgagcaagt tcaagtgacc ctcagcagct
    45421 cgaacgaccg cgccgatgat tatcgtccgg gcgtcatcca cacccaggca gccgatactc
    45481 gcgtcaccgg gcgattgggc gaatggctca ccataggcgg tgtcagcgaa agcgaaagcg
    45541 ggcaaggtca cgggctcgtc cgccgctatt cgacccaggg cgcacaggat gtaagcgtca
    45601 ggctgaaggt cgagcagcta ccctagagga gccgacctag accttcggat aaatcatgta
    45661 gtgacgagaa aaaaacacta caaaaggcat tgacggacct ctggcaccgg cgcatcattg
    45721 gcccgctccc gctaaccagg ggccctggta aagggtctcc ggagcgtgct caagccaacc
    45781 agccgagccg ttccgtgact gcactgccca caaggcggac tgacgaggtt gcgactggaa
    45841 cgagtcgtcc cgagggacgg ggaagcgcta gacgtatcaa ccaggtcatg tgtcgcccat
    45901 tgccccacgg cagccacgcc ggctgtgggc caggtacgcc gatcaggttg ccgctgtccg
    45961 aatcccctcc tccggttcgc tcctgccagt cgaaaatcga caatctgccg cgtgttgccc
    46021 gcactgatca gcgatagcac gtaggtttcg gtgggaatag tcagtgttca accaaactcg
    46081 aatcacctga aaggattgac catgtccgca tatcaagacg acatcaaggc cgttgccgcc
    46141 ctgaaagaga aattcggcag cagctggagc gccatcaacc cggaatccgt agctcgcatg
    46201 cgcgcccaga accgcttcaa gaccggtctg gacatcgcca agtacaccgc ggccatcatg
    46261 cgcaaggaca tggccgagta cgacgccgac tcttccctgt acacccagtc cctgggctgc
    46321 tggcacggct tcatcggtca gcagaagctg atttcgatca agaagcacct gaagaccacc
    46381 aacaagcgct acctgtacct gtccggctgg atggttgctg ccctgcgctc cgagttcggc
    46441 ccgctgccgg accagtccat gcacgagaag accgccgttt ccggtctgat cggcgagctg
    46501 tacaccttcc tgcgccaggc tgacgcccgc gaactggacc tgctgttcac cgcgctggac
    46561 gccgctcgcg aagctggcga caaggccaag gagcaggaaa tccagaacca gatcgacaac
    46621 tacgaaaccc acgtagtacc gatcatcgcc gacatcgacg ccggtttcgg taacgccgaa
    46681 gccacctacc tgctggccaa gcagatgatc gaagccggtg cttgctgcat ccagatcgaa
    46741 aaccaggttt ccgacgagaa gcagtgcggc caccaggacg gcaaggttac cgttccgcac
    46801 gccgacttcc tcgccaagat caacgctgtt cgctacgcct tcctcgagct gggcgttgac
    46861 gatggcgtga tcgttgcccg taccgactcc ctgggtgccg gcctgaccaa gcagatcgcc
    46921 gtgaccaacg agccgggcga cctgggcgac ctgtacaaca gcttcctgga cggcgactac
    46981 atcgactccg ctgccgacat cgccaacggc gacgtggtca tcaaggccaa cggcaagctg
    47041 ctgaagccga agcgcctcgc ttccggtctg ttccagttcc gcaagggcac tggcgaagac
    47101 cgttgcgtcc tggactgcat cacctccctg cagaacggcg ctgacctgct gtggatcgag
    47161 accgagaagc cgcacgttgg ccagatcaag ggcatggttg accgcatccg cgaagtcatt
    47221 ccgaacgcca agctggttta caacaacagc ccgtccttca actggaccct gaacttccgt
    47281 cagcaggtgt tcgatgccat ggttgccgaa ggcaaggacg tgtccgccta cgaccgcgcc
    47341 aagctgatga gcgtcgagta cgacgagacc gaactggctc agatcgctga tgagaagatc
    47401 cgtaccttcc agaaggacgg ctccgctcac gccggcatct tccaccacct gatcaccctg
    47461 ccgacctacc acaccgccgc gctgtccacc gacaacctgg ccaagggcta cttcgccgaa
    47521 gaaggcatgc tggcctacgt gaagggcgtg cagcgtcagg agctgcgtca gggtatcgcc
    47581 tgcgtcaagc accagaacat ggctggctcc gacatcggcg acaaccacaa agagtacttc
    47641 gctggcgaag cagctctgaa ggcaagcggt aaagacaaca ccatgaacca gttccactaa
    47701 gagctggcgc cccctgcaag gggtgagcaa caaaagaaac cccggcgact gccggggttt
    47761 cttttgtctg ttgcctagga aggatcctct cccgccgtga acaagcccca ggcagaaatg
    47821 aacaacgctg cgaccagcgg gccgatcaca aagccgttga gcccgaacaa tgaaagtccg
    47881 ccaagcgttg atatgagcac tatgtagtcg ggcatcttgg tgtccttgcc caccaggatt
    47941 ggccgcagga tgttgtccac cagcccgatc accagtacgc cataaagcat caatacgatc
    48001 ccctgccaga ccgaaccgct catgaagaaa taaatggcca ccggccccca gatcagccca
    48061 gccccaaccg ccggcagaag tgacaggaac gccatgagca cagcccaaag caaggcgcct
    48121 gaaataccga agatggcaaa gatcacgcca cccagcgccc cttgggtcaa cgcgacgata
    48181 acgttgccct tgacggtagc tcggacgact cgagtgaact tgctgaacag tcgacgcttc
    48241 tgcccatcac tcagaggcat cgcctgacga accttgtgga ccagctccct gccgtcacga
    48301 atgaaaaaaa acagcagata gagcatgacg aaaaagccga tcaggaactg gaaagtccct
    48361 tggccgaaac tgaaagcttt agtggccaag tatcgacttg cctccagggc accgctggcc
    48421 aagcgctcgc gaagacttcc agcgtcgccc catccgagtc gatccagctg ctgttgcgca
    48481 acagcaggca atagctcacg gaactggttc agcaaagcgc gtacatcgag atcgcccgat
    48541 tcaatctgct ggtagagggt tgcaccctct tgcacgagca tcgcggcgat aagaatcaca
    48601 ggcaggaccg caaccagcag gcatacggtt agcgtaagca gtgccgctag gttgcgccgc
    48661 tcaccgaaat gggcggcgag tcgtttttgc aagggggcga agatgatcgc cagaatggcg
    48721 gcccagaata ctgcaccgta gaacggcagc agtatccatc cgaaggcgag cgtgacgaag
    48781 agcagaagtc ccaggaagac tttgcgttcg agcgtattgt tctgcatggc cgatccgata
    48841 gctgactatt ctccttagtc cgcggccacg gtcaggagtg ctctgattga acagcgttgg
    48901 cagctatcgg actgaattta cagggtcatc gcagcaatcc aaccgaaccc aagcagtggc
    48961 aggttgtaat gcaagaacgt gggtacgaca gtgtcccaga tgtgattgtg ctggccgtcg
    49021 gcattcagcc cagccgtagg accgagagta gagtccgacg ccggcgaacc accatcaccc
    49081 agcgcacccg ccgtaccaac aaggctgacg atcgccaggg ggctgaaccc gagctgaagc
    49141 ccaagcggaa cgaagatggc cgcgatgatc ggcactgtcg aaaatgacga gccgatgccc
    49201 atggtgacaa gcagcccgac gagcaacatc aacagtgcgc ctaccgcctt gctgtttccg
    49261 atccactcca cggacgcatc gacaagggct ttcacgtctc cggtttcccg catcacttcg
    49321 gcgaagcccg ccgcagcgat catgatgaaa ccgatcatcg ccatcatctt catgccttcg
    49381 gtgaacaggc catccgcttc gcgccagcgc actaccccgg acgtcgagaa gatgaggaaa
    49441 cctaccaacg cgcccatgat catcgagtcc aaccaaagct ggataacgaa cgcagccgca
    49501 atcgccacca aggcaaccat cagcgctagc ggcgaatact cggttttggc ttgagtcacg
    49561 gcctccacac gccctagctc ataggtccgt ggctttcgat agctaaagaa cgcaatcagc
    49621 aagccggtga ccattcctag agcgggcaag gccatcgcat gcgtaacctt tacgttcgaa
    49681 atgtccgcac cgcttttcgc cacgtttgcc agcaagatct cgttgagaaa gatattgcca
    49741 aagccaaccg ggagaaacat gtagggggta atcaagccga aggccagaac gcaggcgatc
    49801 agacggcgat cgatacgcaa cttcgacata acgtacagca atgggggaac cagaagcggg
    49861 ataaaagcga tatgaatcgg caagatattc tgcgaagaaa ctgcgacacc aaggagcagg
    49921 acgacaagca tccactttat gtgcccttcc gagcccgatc cctgcttacc gaccatagcc
    49981 agtgccttgt cagccaaggc atgcgcaagt ccgctctttg ctatcgccac cgcgaaggca
    50041 ccgagcagcg catatgagag ggctacagtc gctccaccac ccaggccttt gttgaaggca
    50101 gccagtgttc cttcgatacc gatgccgccg agcaagccac ctacgactgc gccgctaatc
    50161 agggctacca cgacatgcac ccttgccagg ctaagcaaaa gcattacggc gacggctgca
    50221 actaccgcat tcatatttca cctctgtagt acacacgaaa aaacgtggca ctctgcttca
    50281 acttgctcgc tttgtcaaaa cgccggcttt ccgcgagacg ggattcgatt ggcatgcgtg
    50341 caaagaggta gaatcgtggc ggacccaaag cagagcctta accgtggaaa ttttcaaaga
    50401 gttcactttc gaatcagcgc atcgcctccc cttcgtccct gaaggacata aatgcggaag
    50461 gctccacggc cactcgttta gggtggcgat atatatttcc ggagacgtcg acccgaagac
    50521 aggatggatt cgtgatttcg gcgagcttaa ggccctgttt cgccccattt atgatcttct
    50581 ggaccataac tatctcaacg acattcctgg tttggaaaac ccgaccagtg agaatcttgc
    50641 aaagtggatc tgggaagagc tcaaaccagt attacctgaa ctatcgcgga ttcggattca
    50701 cgaaacatgt actagcggct gtgaatatcg aggggactaa tcgacacgag tatttccaga
    50761 cgcaacaccg cgtgttatcg cttgtcggcc ctagcgggcc gatgatccaa aagccgaatc
    50821 acggccgcac gatgtggaac agacgtgctg ccctgggcgg agagatagtc agcggtgagc
    50881 aacccctgag caggggcgac ctggagcgct ctgattttcc cgttgcgcaa agacaaaccc
    50941 ccgaccagcg agtgcgggtc gggggtttga tataggtgct tgacgatgac c
//
LOCUS       sequence03             37391 bp    DNA     linear   BCT 03-FEB-2021
DEFINITION  Stutzerimonas balearica UBA3230 DNA, scaffold: sequence03.
ACCESSION   sequence03
VERSION     sequence03.1
KEYWORDS    .
SOURCE      Stutzerimonas balearica UBA3230
  ORGANISM  Stutzerimonas balearica UBA3230
            .
COMMENT     Annotated by DFAST (https://dfast.nig.ac.jp).
FEATURES             Location/Qualifiers
     source          1..37391
                     /mol_type="genomic DNA"
                     /organism="Stutzerimonas balearica"
                     /strain="UBA3230"
     CDS             391..2352
                     /product="hypothetical protein"
                     /inference="COORDINATES:ab initio
                     prediction:MetaGeneAnnotator"
                     /inference="similar to AA sequence:RefSeq:WP_003113374.1"
                     /transl_table=11
                     /codon_start=1
                     /translation="MKQDFKDFHAALAALDDDSVNPSHNPSLGQLADRGRRNLLKGGLG
                     LTAIAFLGGGLAACRSATGRESLLGFEGIPPKLDPAFDGVEVAPGYNARVFFSWGDAVL
                     ADAPQWQPDASDDWQAQLKQAGDNHDGMHFFPFPDDPNGHGLLAINHEYVNPPLHPDGM
                     QVVDGKRPLDEVRKEQAAHGVSIIEVKKDAEGRWQRVMPSAYNRRLTAMTPMAVSGPLA
                     GREALRTASDPSGQEILGTLNNCSSGFTPWGTYLVCEENWHNYFVNRDADDLAQRVSHK
                     RYGIAGQGPSKLYGWETADPRFDATPDPTQPYGGHVHEPNRFGWVVEVDPFDPRSKPVK
                     RTAFGRYCRECAVLSLGEDGRMAYYSGDDTKGEYIYKFVPDGRYVPGADQANRRLLDSG
                     TLYVARFDADGSGRWLALVHGQNGLTAANGFADQAQVLLNARAAADRAGATPMDRPEWV
                     AVHPRSREVYVTLTNNDERGGKQPTDKANPRPHNLHGQILRWQEAAGDPTATTFTWELF
                     LLAGERSGARDQAGQPLPANLIGTIDGDIFSSPDGLAFDADGRLWIETDYGDDEPAMQA
                     MGTNQLLCADPTTREVRRFLVGPRGCEITGITWSPDYRAMWINVQHPELSFPAGDGKTR
                     PRASTVLITKNDGGVIGT"
                     /locus_tag="LOCUS_01340"
                     /note="WP_003113374.1 hypothetical protein (Pseudomonas
                     aeruginosa PAO1) [pid:45.9%, q_cov:96.9%, s_cov:97.3%,
                     Eval:1.3e-151]"
                     /note="MGA_139"
     CDS             complement(2387..2665)
                     /product="peptidylprolyl isomerase"
                     /inference="COORDINATES:ab initio
                     prediction:MetaGeneAnnotator"
                     /inference="similar to AA sequence:UniProtKB:Q880W6"
                     /transl_table=11
                     /codon_start=1
                     /translation="MPKAMARHILVKTEAEAAQLKKRLANGEAFDVLARKYSTCPSGKK
                     GGDLGEVRPGQMVRSIDQVIFKKPLREVHGPVKSQFGYHLVQVFYRD"
                     /locus_tag="LOCUS_01350"
                     /gene="ppiC-2"
                     /EC_number="5.2.1.8"
                     /note="Q880W6 peptidylprolyl isomerase ([Pseudomonas
                     syringae] pv. tomato str. DC3000) [pid:82.2%, q_cov:97.8%,
                     s_cov:98.9%, Eval:3.5e-38]"
                     /note="MGA_140"
     CDS             2842..3972
                     /product="hypothetical protein"
                     /inference="COORDINATES:ab initio
                     prediction:MetaGeneAnnotator"
                     /transl_table=11
                     /codon_start=1
                     /translation="MPSKQPFRATALPVLVVMGVSGSGKTDTSHAVADALGLPHIEADN
                     FHPAENVARMRAGTPLSDADRVQWLHALIGEMQRTLESGSGFVLACSALKRSYRELLRS
                     AVSGLRFAHLAIDYDTAVQRVGARPGHFMPISLVDSQFATLESPEGEPGVLTVDASQPR
                     EVVLRQIVEWMQGAGLDELIETRVDLSSRPFDSATTAPPLTNEPIYRGAVAQQFDRLTD
                     WLMAALMAFMVIVVFSSVVLRYAFGTGWTGAEELSRLAFVWLVFVGVASSMRRGELMSF
                     AMLRDRFPHLLRRLVDSLSWLLVAGASCLAAWGGWNQMQFGWTINSPVVGYPLGLAMLP
                     VAASMVALAVLALLQLVNVWRRDQPSATAAANVTAD"
                     /locus_tag="LOCUS_01360"
                     /note="Q4ZR53 gluconokinase (Pseudomonas syringae pv.
                     syringae B728a) [pid:52.4%, q_cov:44.7%, s_cov:96.0%,
                     Eval:5.5e-39, partial hit]"
                     /note="MGA_141"
     CDS             4024..5301
                     /product="2,3-diketo-L-gulonate TRAP transporter large
                     permease protein YiaN"
                     /inference="COORDINATES:ab initio
                     prediction:MetaGeneAnnotator"
                     /inference="similar to AA sequence:UniProtKB:P37675"
                     /transl_table=11
                     /codon_start=1
                     /translation="MTVVVFLSSLLGFMTLGMPIAFALLLTGSVLMWYLDFWDVQLLAQ
                     TLQAGADSFPLLAVPFFILAGELMNAGGISRRIIAMAQAYFGHKRGGLGYVAIAASVLL
                     ASMSGSALADTAALATLLLPMMRERGYPLSSSSGLVAAGGIIAPIIPPSMPFVIYGVVT
                     GTSISQLFLAGMVPGLIMGMGLVVGWTLIARRIDEPKQEKASGAVRRRVLVDGAAALML
                     PVIIVGGLRGGLFTPTEAAVVAAVYALAVSTLLYRELTWAGLVEVLTRASRTTASVMFL
                     CAAATVSAYMITLAQLPDEIAAMLGPLAQDPRLLMVAIMLLMIAVGMVLDLTPTILILG
                     PVLAPIATKAGVDPVYFGVMFVLIGSIGLITPPVGTVLNVVGGIGRLRMETLVRGVMPF
                     FLVYLAIVGLLIAVPSLVTVPLAWLR"
                     /locus_tag="LOCUS_01370"
                     /gene="yiaN"
                     /note="P37675 2,3-diketo-L-gulonate TRAP transporter large
                     permease protein YiaN (Escherichia coli str. K-12 substr.
                     MG1655) [pid:51.9%, q_cov:99.8%, s_cov:99.8%,
                     Eval:4.9e-127]"
                     /note="MGA_142"
     CDS             5342..6358
                     /product="ABC transporter substrate-binding protein"
                     /inference="COORDINATES:ab initio
                     prediction:MetaGeneAnnotator"
                     /inference="similar to AA sequence:RefSeq:WP_015887001.1"
                     /transl_table=11
                     /codon_start=1
                     /translation="MKRLLIGTLTAALLGSTLGLGHAQAADDIRPRMIRFGYGLNEDSN
                     QGRAAKLLAEEIAKASGGKLKVRTFGSASLGSDDQMQNALIGGAQEMMVGSTATLVGIT
                     PEMAVWDTPFLFSDPHQADQVLDGPVGRQIMNKLEEKGLVGLVYWENGFRNVTNSTRPI
                     EKLEDFDGIKLRVMPNPVFIDTFKLMGANAVPLPFSELFTALEPEAVDGQENPYNTILS
                     SKFYEVQKFLSVTNHVYSPWIVTASKRWWDGLSQTEQEIIMAAAEKARDAEREDTRREA
                     SQALAALKEHGMQVNEVSPEQIRRMRERAQPAIQTVIDSVGQELFDQVRAEAEKAAR"
                     /locus_tag="LOCUS_01380"
                     /note="WP_015887001.1 ABC transporter substrate-binding
                     protein (Sinorhizobium fredii NGR234) [pid:43.2%,
                     q_cov:91.1%, s_cov:90.9%, Eval:2.8e-71]"
                     /note="MGA_143"
     CDS             6416..7435
                     /product="LacI family transcriptional regulator"
                     /inference="COORDINATES:ab initio
                     prediction:MetaGeneAnnotator"
                     /inference="similar to AA sequence:RefSeq:WP_003403775.1"
                     /transl_table=11
                     /codon_start=1
                     /translation="MTTRRRRSAERVTLSDVARRAGCSLMSASRALSQPERVSDALRER
                     VDEAVKALGYVPHPAARSLASSRSNLVAVIIPSLSNAVFVDTVEAIQRVLMPAGYEMMI
                     GVSHYRPEEDERLLRAYLAHQPAGLLITGFERSEAARAVLASYTAPMVTLMELSERPDD
                     YCVGFSQLQAGAAMTRTLLARGYRHVAFAAAQLDPRTLQRAEGYRQAMREAGRYEPTLE
                     LLTPQLSSIGLGAELLDRLLAQHPQIDAVFFNNDDLALGALFRAHQLGLEVPGRLAIAG
                     FNDLPAAAWMHPALSTVRTPRGEIGTLAAQMLLGLMRGQQPAERCIDVGFEVVMRDSA"
                     /locus_tag="LOCUS_01390"
                     /note="WP_003403775.1 LacI family transcriptional regulator
                     (Pseudomonas syringae pv. syringae B728a) [pid:51.3%,
                     q_cov:98.2%, s_cov:98.2%, Eval:3.6e-87]"
                     /note="MGA_144"
     CDS             complement(7463..8377)
                     /product="transcriptional regulator"
                     /inference="COORDINATES:ab initio
                     prediction:MetaGeneAnnotator"
                     /inference="similar to AA sequence:RefSeq:WP_003090000.1"
                     /transl_table=11
                     /codon_start=1
                     /translation="MNLNKVDLNLFIVFDAIYTEANLTRAGQIVGITQPAVSNALARLR
                     ETFNDPLFVRTAQGMVPTPMAQNIIGPVRNALQLLRVSVQESRTFSPAQANKTFRISMT
                     DLTEAVMLPPLFQRLRRLAPGVKIESMLAKRRETTKELAAGRLDFAMDAPLNTDPQVRH
                     VKLLEDRYICAMRRGHPLAKDKLTLEQYLSLSHIHISSRRSGLGLVDLALGKMGLQRKI
                     ALRSQHYLMATQVIEQTDMVVTVPERFARRHDLHQVDLPVDVAPLETHIYWHESTDQDP
                     ANRWMREQMIEIAQQVSAQEAQA"
                     /locus_tag="LOCUS_01400"
                     /note="WP_003090000.1 transcriptional regulator
                     (Pseudomonas aeruginosa PAO1) [pid:85.3%, q_cov:100.0%,
                     s_cov:98.7%, Eval:5.0e-146]"
                     /note="MGA_145"
     CDS             8517..9743
                     /product="acyl-CoA dehydrogenase"
                     /inference="COORDINATES:ab initio
                     prediction:MetaGeneAnnotator"
                     /inference="similar to AA sequence:RefSeq:WP_003089998.1"
                     /transl_table=11
                     /codon_start=1
                     /translation="MDFAYSPKVQALRERVQAFMDEHVYPSEKLFYQQVAEGDRWQPTA
                     IVEELKDKARAEGLWNLFLPESDYGAGLTNTEYAPLAEIMGSSLLGPEAFNCSAPDTGN
                     MEVLVRYGSEAQKKQWLEPLLRGEIRSAFGMTEPGVASSDATNMQARAVREGDEWVING
                     RKWWTSGACDPRCKVMIFMGLTNPDAPRHAQHSMILVPMDAPGVKVLRPLPVFGYDDAP
                     HGHAEVLLENVRVPYDNVILGEGRGFEIAQGRLGPGRIHHCMRSIGMAERALKLLCERS
                     VSRTAFGKPLARLGGNLDHIANSRIEINMARLLTLNAAYMMDTVGNKIAASEIAQIKVV
                     APNVALQVIDRAIQIHGGAGVSDDFPLAHWYAMQRTLRLADGPDEVHRAAIGKFELGRY
                     VPRELLRGH"
                     /locus_tag="LOCUS_01410"
                     /note="WP_003089998.1 acyl-CoA dehydrogenase (Pseudomonas
                     aeruginosa PAO1) [pid:87.4%, q_cov:99.5%, s_cov:99.3%,
                     Eval:8.5e-214]"
                     /note="MGA_146"
     CDS             complement(9808..11184)
                     /product="hypothetical protein"
                     /inference="COORDINATES:ab initio
                     prediction:MetaGeneAnnotator"
                     /inference="similar to AA sequence:RefSeq:WP_010895625.1"
                     /transl_table=11
                     /codon_start=1
                     /translation="MSPSRSEREIWSRVLSLVLLGSICYGLPWQVFAALPVPAEGVAVL
                     RIQGSNTVGAKLAPMLVSGFFEAQGLKDVAVSSTAVANEQRIDARDDQGHRLHATVAAH
                     GTGTGFTALAEGSTDLAAASRPIKASERQALAGLGDLSSAAAEQVIAIDGLAIVVHPDN
                     PVGALGTDEVARLFAGDISNWSELGGMDAPVRIHARDDRSGTYDTFKELVLGAHGKALT
                     PTARRYESNDELAAAVTRDRGAIGFVGLASIGKAKALGITDGDSQPMAPELTTVATEDY
                     PLSRRLFFYAAPNDQSPWTRAFIDFVHSEAGQRIVGRSGYVAQRIDAVRSQPQADMPAF
                     YRQLGEEAQRLTVNFRFDEGSAQLDNKALRDIERVAAYLHAQNKAIGSAALVGFGDPKS
                     DPSRAALLSKLRAMTVRRELIKHGVYVREINGLGAELPVASNEGTSGRVKNRRVEIWVY
                     "
                     /locus_tag="LOCUS_01420"
                     /note="WP_010895625.1 hypothetical protein (Pseudomonas
                     aeruginosa PAO1) [pid:57.5%, q_cov:98.9%, s_cov:97.8%,
                     Eval:2.1e-147]"
                     /note="MGA_147"
     CDS             complement(11284..12096)
                     /product="exonuclease III"
                     /inference="COORDINATES:ab initio
                     prediction:MetaGeneAnnotator"
                     /inference="similar to AA sequence:RefSeq:WP_003104469.1"
                     /transl_table=11
                     /codon_start=1
                     /translation="MKIVSFNINGLRARPHQLAALIEKHQPDVIGLQETKVSDEQFPQA
                     EIEALGYHVHFHGQKGHYGVALLSRQAPLEIHKGFPNDGEESQKRFIWGRFADRNGQAV
                     TVMNGYFPQGESRAHPVKFPAKTKFYADLQALLEERFSPEHPVAVMGDFNISPEDCDIG
                     IGEVNAKRWLRTGKCSFLPEEREWLCRLKAWGLTDSFRTLNPEVADRFSWFDYRSRGFE
                     DDPRRGLRIDLILTTAALHARVHDAGVDYDIRAMEKPSDHCPVWIDFS"
                     /locus_tag="LOCUS_01430"
                     /gene="xthA"
                     /EC_number="3.1.11.2"
                     /note="WP_003104469.1 exonuclease III (Pseudomonas
                     aeruginosa PAO1) [pid:78.5%, q_cov:100.0%, s_cov:100.0%,
                     Eval:5.0e-131]"
                     /note="MGA_148"
     CDS             12272..12910
                     /product="N-acetyltransferase"
                     /inference="COORDINATES:ab initio
                     prediction:MetaGeneAnnotator"
                     /inference="similar to AA sequence:RefSeq:WP_003345438.1"
                     /transl_table=11
                     /codon_start=1
                     /translation="MADVAEVRMLDSSYASEARSLLYHAYRHEPTFGYLFEAERPGFDQ
                     RVRATVRELVNQHFLQAQPAIGLLLEDRLIGVALIAPPQRRLEITESWAWRLRMLLSTG
                     LRCTRRYLDYHAVVLGALPPGRFHVLPLLAVHPRYQGRHYGEQLLEAVHNWCAEDATSS
                     GLVIDTGNARYLNFYARQGYEEIAQVAIGPVVEHVFFHPAPQHVVSAAS"
                     /locus_tag="LOCUS_01440"
                     /note="WP_003345438.1 N-acetyltransferase (Pseudomonas
                     syringae pv. syringae B728a) [pid:63.9%, q_cov:96.2%,
                     s_cov:93.3%, Eval:2.3e-76]"
                     /note="MGA_149"
     CDS             13057..14781
                     /product="outer membrane protein assembly factor"
                     /inference="COORDINATES:ab initio
                     prediction:MetaGeneAnnotator"
                     /inference="similar to AA sequence:RefSeq:WP_011104170.1"
                     /transl_table=11
                     /codon_start=1
                     /translation="MLKLTLRGVFAGLILSFASPLFAAELQVRVEPANGDVRRNVENYI
                     GDLGERNARELLRYSRVAREQATKALQALGFYRADIDIEVADGDEPRLIVRVVPGEPVR
                     LRDVQVRLQGPATRLPAFHTPDQLLRPGDVLNHGRYEEAKERFLTQASRYGYFDGRFTQ
                     QSLRIDPQLGVADVELVYDSGERYRLGRVQFQGDAPFDDDLLARMVPFEPGTPYDSALI
                     AELNRALQSSGYFDGTRVDANPTAAVERRIPVDVMLTTREPRTLGLGVGFSTDVGPRLR
                     FDWTRHWVNPQGHSYGAEAELSAPRQNVGLYYDVPLDPPLTDKLRYVAGYQYEELADTD
                     SLSRLLRLGPEWHSQLDSGWLRVVSLKWQREEYRLGDDSGLSTLLLPGIAYSYLRSDNR
                     IDPSEGYRLQFEIAAAKDGVLSDANLVHANAQARGLTTLGRRHRFLGRVQLGGNWTDEY
                     VNVPPSLRYFAGGDQSVRGYDYQSLSPTNSDGDRIGGRYQFAASVEYQFSLTERWRIAA
                     FADQGNAFNDLELPTLKQSVGVGVRWVSPVGPIRVDLAHPLDGDQGVRLHFSMGPEL"
                     /locus_tag="LOCUS_01450"
                     /note="WP_011104170.1 outer membrane protein assembly
                     factor ([Pseudomonas syringae] pv. tomato str. DC3000)
                     [pid:67.9%, q_cov:97.0%, s_cov:97.2%, Eval:4.0e-231]"
                     /note="MGA_150"
     CDS             14778..18455
                     /product="DUF490 domain-containing protein"
                     /inference="COORDINATES:ab initio
                     prediction:MetaGeneAnnotator"
                     /inference="similar to AA sequence:RefSeq:WP_011267710.1"
                     /transl_table=11
                     /codon_start=1
                     /translation="MKRAAKWVAAVLLVLVFGLVAAAGYLLGSESGSRRLLSWVPGLAV
                     EGFEGRLAGRWRAERLRWQGGDDRVQIETPRLDWSPGCLLRLTLCINELVTGDIEASFA
                     PSPQTEPSEPFSLPDLSLPLGLRVGLIEIGRVRLDGVEQLQQARLSADWRGDELVIEQL
                     SVKRDDLSAELSGQLQPAGDWPLSLQGEAALKLVEGSPWTLELNAEGALQQQLRLAVLS
                     HGYLQGRLTGTLQPLDDALPADVKLVVSDFSASDDLPANLRLERAELSAKGDLQAGYRV
                     QGDGQLVGDGKPVQFRLAGRADRSAATLQELVLDAGDEQRLSLQGNAQWSEALRGEARI
                     DWHEFPWQRLYPTEAPPVTLHRFTGELQYDDGSYLGHFDSALSGPAGPFTLASPVSGDL
                     EQIHLPQLELRAGQGEATGSLSVGFAQGIDWKTDLQLRALDPAYWVAELPGQLGGSLKS
                     AGAWRDERLEASAALDLQGRLRQQPATLRARLSGAGERWMLEDLLLQLGDNRVEGGGGW
                     GERLDGQLQLELRRLAQLWPGLSGQARGRLQLAGTAERPAGELRLDAEQIGYEDYRLRQ
                     LRLDGRLQNGERASLGLTASGVAAGDTALGEVTLEAGGTREQHNASLRVQGPLLDLDLA
                     LRGALEGEAWQGRLTSAVLEASGQRWRLRNPTGIRRTADGSVELAAHCWVSGEASLCGS
                     DQRLMPEPRLRYRLRDFQMGSLAELFPDDFAWQGELNADLSLDLPASGPNGTLRIDAGS
                     GVLRMREADTWHDFPYQALALNSRLLPQRIDSELRFDGGELGELTVEARIDPRGEAKPL
                     DGQFRLDGLSLAAARPFLPMVERIEGRLQGSGRLHGSLREPEVSGRLSLRGGELSGSAL
                     PTSFEDLQLDLAIDGQRMRFDGSWRSGESGQGQLDGTFGWQGQPDLALNVRGQRLPIVV
                     EPYAELEAAPDLKITLENSELMIRGQVKVPRGEITVRDLPPSTVTVSNDAVIVGEEAEQ
                     PATPVQVRMDVDVEVGQDRLRFAGFGLTADLAGYLHIGDDLDTRGELQLNNGRYRAYGQ
                     RLTIRRARLLFTGPLSQPYLDIEAIRRVEAHDVVAGLRITGSAQQPRVDVFAEPAMSQE
                     QALSYLILGRPLGSDSGDNNLLARAAIGLGLAGSSSLTSGLASRLGIEDFQLDTEGSGT
                     QTSVVASGQLTDRLTLRYGVGVFEPSNTIGLRYRLTKRLFLEAASGLASSLDLFYRRDF
                     "
                     /locus_tag="LOCUS_01460"
                     /note="WP_011267710.1 DUF490 domain-containing protein
                     (Pseudomonas syringae pv. syringae B728a) [pid:52.0%,
                     q_cov:97.7%, s_cov:97.6%, Eval:0.0e+00]"
                     /note="MGA_151"
     CDS             18820..20172
                     /product="sodium:alanine symporter"
                     /inference="COORDINATES:ab initio
                     prediction:MetaGeneAnnotator"
                     /inference="similar to AA sequence:RefSeq:WP_003113324.1"
                     /transl_table=11
                     /codon_start=1
                     /translation="MELLQNLVNSVNGLVWGPPMLVLILGTGLFLMFMLKFMPLARIGT
                     GFALMWRGRAKGDDETGEISPFQALMTSLAATVGTGNIAGVATAIFLGGPGALFWMWCT
                     ALVGMATKYCEVVLAVHYREKDDRGEHVGGPMYAIKNGLGSRWAWLGGAFAIFGGLAGF
                     GIGNMVQVNSMAHALETTFAIPLWLTGVLTMVIVGLVILGGIRRIGVVAASLVPFMCLA
                     YIIAAIVVLVVNAEAIPAAFNLIFTHAFTPIAATGGFAGAAVMAAIRFGVARGIFSNEA
                     GLGTAGIAQAAGTTTSSVRSGMIGMLGTFIDTIIVCSMTGLAIICTGVWTSGESGSALS
                     AAAFEAAMPGIGGIILTIALVVFAFTTILGWSYFGEKCWEFLVGTKAILPFRVIWVLAV
                     PFGAIAQLDFAWLLADTLNGLMAIPNLISLLLLSPVVVKLTREYFADSANR"
                     /locus_tag="LOCUS_01470"
                     /note="WP_003113324.1 sodium:alanine symporter (Pseudomonas
                     aeruginosa PAO1) [pid:69.9%, q_cov:98.9%, s_cov:99.1%,
                     Eval:5.9e-179]"
                     /note="MGA_152"
     CDS             20242..20742
                     /product="putative thiol peroxidase"
                     /inference="COORDINATES:ab initio
                     prediction:MetaGeneAnnotator"
                     /inference="similar to AA sequence:UniProtKB:P57668"
                     /transl_table=11
                     /codon_start=1
                     /translation="MSEVTLRGNPIQVVGDFPQPGQQAKPFRLVNGDLADIELSAYAGK
                     RKVLNIFPSVDTPTCATSVRKFNSQASSLQNTVVLCISADLPFAQKRFCGAEGLDNVVN
                     LSTMRGSEFLVDYGVAIANGPLAGIAARAVVVLDEQDKVLHSELVSEIGSEPNYDAAIA
                     SLS"
                     /locus_tag="LOCUS_01480"
                     /gene="tpx"
                     /EC_number="1.11.1.-"
                     /note="P57668 putative thiol peroxidase (Pseudomonas
                     aeruginosa PAO1) [pid:77.0%, q_cov:99.4%, s_cov:100.0%,
                     Eval:1.5e-67]"
                     /note="MGA_153"
     CDS             21003..22238
                     /product="hypothetical protein"
                     /inference="COORDINATES:ab initio
                     prediction:MetaGeneAnnotator"
                     /transl_table=11
                     /codon_start=1
                     /translation="MSNPSVKRIGVSGTGMIAHGFVRLIKQHYQDMEISRVLTRRPLGS
                     LTDFPLPHALTNSIDDLIDHSDLIVECSGDVFHGTAVIERAFEAGLPVVTVNAELQVTT
                     GSYLAGRGLLTEAEGDQPGSLAALHEDALQMGFEPVVYGNMKGYLNHDPSPEDMAYWAA
                     RQGISVDQTTSFTDGTKVQIEQVIVGNGLGATITRQGLEGLASTNLDDSASLLGMMAER
                     LGQPIVDYVVPSGYPAGGVFLVCRHDTEQAPAIEYFKLGRGPFYTLVRPFHLCSLEVGK
                     TVRRVLNGGGVLLNNSTTPTLGVAAIAKRAMRPGELIERGIGGFQFRGEAVRLADQPDY
                     VPIGLLRKTALKRAVEPGQLITFDDVDILPSRALDIVLQQRQALFGSGAGSSGEGWDAQ
                     AASPLGLVALGG"
                     /locus_tag="LOCUS_01490"
                     /note="WP_011337933.1 NAD(P)-dependent oxidoreductase
                     (Rhodobacter sphaeroides 2.4.1) [pid:33.5%, q_cov:77.9%,
                     s_cov:74.6%, Eval:4.9e-44, partial hit]"
                     /note="MGA_154"
     CDS             complement(22350..23588)
                     /product="ABC transporter substrate-binding protein"
                     /inference="COORDINATES:ab initio
                     prediction:MetaGeneAnnotator"
                     /inference="similar to AA sequence:RefSeq:WP_011086444.1"
                     /transl_table=11
                     /codon_start=1
                     /translation="MLRHVLIVLLLFTHSAWLLAAEPIRLGLNYPKTGNYKAEGLELRR
                     GALLAVDQINSQGGLLGRPLELMSLNSAARAEKARANVERFASEGVRMVFGGANSEEAI
                     AAGKRARELGLPFFPTLAYANEITGRDGHRYLFRESNSAWMSAKVLGQYLSWHMPNRRY
                     YYISLDDAWGNSMEQALREATRSRDRARHGYTRIAAHGARRDDYLGALQKAAASNADTL
                     VIVLLGQDLVQTMRLAHDLQLGRRMQIIVPNLTQSIVEQAGPLVMEHVIGTEAWTWQVP
                     ALEKSTEGQAFVERYIEAHQAYPGSTAASAYSIVRQWAAAVQRAGSLDGEAVIAALENH
                     HYELLKGEQYWRDFDHQNVQSIYAVRVRPRSEIMQDRFKQDYFTIIHRMDGEEAAPDLD
                     DWQQERGDDLTLQ"
                     /locus_tag="LOCUS_01500"
                     /note="WP_011086444.1 ABC transporter substrate-binding
                     protein (Bradyrhizobium diazoefficiens USDA 110)
                     [pid:25.0%, q_cov:88.8%, s_cov:83.6%, Eval:7.0e-22]"
                     /note="MGA_155"
     CDS             23866..25644
                     /product="alcohol dehydrogenase"
                     /inference="COORDINATES:ab initio
                     prediction:MetaGeneAnnotator"
                     /inference="similar to AA sequence:RefSeq:WP_012706388.1"
                     /transl_table=11
                     /codon_start=1
                     /translation="MKHTGLRKPLALTALSAAMALSSLSAWAVTDQDILNDTKTPGDIV
                     TNGLGLQGQRYSSLDALNTQNVSQLRPVWAFSLGGEKQRGQESQPMIKDGVMYVTGSYS
                     RVYAIDARTGKELWQYDARLPDGIMPCCDVINRGVALYDDLVIFGTLDAKLVALNKDTG
                     KVVWKKTVADYKAGYSITAAPLIVKGKLITGVSGGEFGVVGKIEAYNPKNGELLWTRPT
                     VEGHMGYVYKDGKKVEAGISGGEAGKSWPGDLWKTGGAATWLGGYYDPDTDSLLFGTGN
                     PSPWNSHLRPGDNLFSSSRLALNPEDGSIKWHFQTTPHDGWDFDGVNELISFDYKDGGK
                     TIKAAGTADRNGFFYVLDRTNGKFIRGFPFVDKITWAKGLDKNGRPLYVEENRPGNPGE
                     ADKGKSVFVAPSFLGGKNWMPMAYSQDTGLFYVPSNEWGMDIWNEGVAYKKGAAYLGAG
                     FTIHPLNEEYIGVLRAIDPKTGKEVWRYKNYAPLWGGVLATKGNLVFTGNPEGYLMAFD
                     AKTGKKVYEFNTGSGIVGSPVTWEMDGEQYVSVLSGWGGAVPLWGGEVAKRIKDLNQGG
                     MVWTFKLPKDATVAKR"
                     /locus_tag="LOCUS_01510"
                     /note="WP_012706388.1 alcohol dehydrogenase (Sinorhizobium
                     fredii NGR234) [pid:65.0%, q_cov:96.8%, s_cov:98.1%,
                     Eval:2.1e-235]"
                     /note="MGA_156"
     CDS             complement(25691..26719)
                     /product="membrane protein"
                     /inference="COORDINATES:ab initio
                     prediction:MetaGeneAnnotator"
                     /inference="similar to AA sequence:RefSeq:WP_011268326.1"
                     /transl_table=11
                     /codon_start=1
                     /translation="MTATPNEEHSQSTWRRRWPLVKKVLTYAFFLLVTVLLVSLARKLD
                     WGEVWHTLRNYNAQTLLLAGVAAAGSYVVYCFFDVLGKRYTGHDIPVRQVLPITFVCYA
                     FNLNLSAWVGGIALRYRLYSRLGLRPSQITRVFTLSLLTNWLGYMWLAGLIFVLGGITP
                     PSGWEIGMGALRVLGAALLLACLVYLGLCGYSKRREWSIRGHDIRLPSLRMALVQMVLG
                     AVNWGLMALVVYFMLSQKVAYPEVLGILMISSIAGVITHIPAGLGVIEAVFVAMLADEM
                     SRGAIVAGLIGYRVIYFLIPLLLATAVYVALEAGAKRLRGRNQGAQTDDGSAAGTSGAG
                     QR"
                     /locus_tag="LOCUS_01520"
                     /note="WP_011268326.1 membrane protein (Pseudomonas
                     syringae pv. syringae B728a) [pid:51.3%, q_cov:90.1%,
                     s_cov:92.8%, Eval:3.0e-89]"
                     /note="MGA_157"
     CDS             complement(26716..27957)
                     /product="cardiolipin synthase B"
                     /inference="COORDINATES:ab initio
                     prediction:MetaGeneAnnotator"
                     /inference="similar to AA sequence:UniProtKB:Q9I1W0"
                     /transl_table=11
                     /codon_start=1
                     /translation="MKFHWRDGNRLQLLENGEEFFPAVFESIANAKKEVLLETFILFED
                     KVGLELQQALIAAAERGASVDVTVDGFGSADLSPGFIEQMTRVGVRIHMFDPGKRLLGK
                     RLNVFRRLHRKIVVVDAEVAFIGGINFSADHLGDFGPEAKQDYAMRVEGPVVHDIHRFS
                     LRTIAPVQPRRWWQRRAREQANSYVGASRGEARALLVTRDNDEHKDDIEEHYLQAIRDA
                     RSRLLIANAYFFPGYRVLREIRNAARRGVRVRLILQGEPDMPIAKFGARMLYNYLMRDG
                     VEVHEYCRRPLHGKVALADYEWSTVGSSNLDPLSLSLNLEANLIIRDHAFNRHLHERLD
                     HLLQVDCRRIPLERIVRGYWWRAPLAFVIFHFLRHFPELVGLLPAHKPKLQTLQAQTSS
                     AEPATSPPLQRDQR"
                     /locus_tag="LOCUS_01530"
                     /gene="clsB"
                     /EC_number="2.7.8.-"
                     /note="Q9I1W0 cardiolipin synthase B (Pseudomonas
                     aeruginosa PAO1) [pid:59.8%, q_cov:96.4%, s_cov:96.8%,
                     Eval:6.8e-134]"
                     /note="MGA_158"
     CDS             complement(27954..28754)
                     /product="endonuclease/exonuclease/phosphatase"
                     /inference="COORDINATES:ab initio
                     prediction:MetaGeneAnnotator"
                     /inference="similar to AA sequence:RefSeq:WP_007245356.1"
                     /transl_table=11
                     /codon_start=1
                     /translation="MTLPKDHPIDSKHLDAHMASEVNALRVLTVNTHKGFTSFNRRFIL
                     PELREAVRAVSADVVFLQEVLGTHEKHALRFHNWPQTPQYEFLADSIWTDFAYGRNAVY
                     PDGDHGNALLSKFPIIRYENLDVSIAGPERRGLLHSVLQVPGHELHAICVHLGLRESHR
                     QRQLELLCDLLDSLPEGAPVVVAGDFNDWRLRATKALDRCAGLHEVFALNHGQLAKTFP
                     ARWPMLRLDRIYVRNATSHQPRILGNKPWTHLSDHLPLAVEIHL"
                     /locus_tag="LOCUS_01540"
                     /note="WP_007245356.1 endonuclease/exonuclease/phosphatase
                     ([Pseudomonas syringae] pv. tomato str. DC3000) [pid:70.2%,
                     q_cov:89.1%, s_cov:100.0%, Eval:1.6e-94]"
                     /note="MGA_159"
     CDS             complement(28751..29671)
                     /product="hypothetical protein"
                     /inference="COORDINATES:ab initio
                     prediction:MetaGeneAnnotator"
                     /inference="similar to AA sequence:RefSeq:WP_003113650.1"
                     /transl_table=11
                     /codon_start=1
                     /translation="MAAIHIGISGWRYAPWRGDFYPKGLTQKNELRFASRAVNSIEING
                     SFYALQRPERYAEWYEQTPDDFVFSVKAPRFITHVKRLRDIEGPLANFFASGLFALKDK
                     LGPLLWQFPPSFRFDPERFEAFLAKLPHDTEAALELAKHCEPRMEGRSLLSIDRKRRLR
                     HAVEIRHDSFVDPAFVALLRRYDVALVVADTAGKWPYREDLTSDFLYLRLHGAEQLYTS
                     GYSDAALERWGERIRAWTNGMQPEDAQLISDAAPPRRKARDLYCYFDNDVKVRAPYDAR
                     RLLQLLGLDKGLETTPGQLEEGAFE"
                     /locus_tag="LOCUS_01550"
                     /note="WP_003113650.1 hypothetical protein (Pseudomonas
                     aeruginosa PAO1) [pid:67.8%, q_cov:98.4%, s_cov:96.5%,
                     Eval:3.2e-116]"
                     /note="MGA_160"
     CDS             complement(29690..30946)
                     /product="glutathione-dependent formaldehyde dehydrogenase"
                     /inference="COORDINATES:ab initio
                     prediction:MetaGeneAnnotator"
                     /inference="similar to AA sequence:RefSeq:WP_003088939.1"
                     /transl_table=11
                     /codon_start=1
                     /translation="MKAVVYHDVGDIRLEDVPEPRIEAPTDAIVRITASAICGTDLHFV
                     RGTFSGMQPGTILGHEGVGIVEELGEDVRNLKVGDRVVIPSTIACGNCAYCRAGYFAQC
                     DVANPNGKSAGTAFYGGPSATGPFHGLQAEKARIPFANIGLVKLPPEISDDQAILLSDI
                     FPTGYFGAEMAEIESGDTVAVLGCGPVGQFAIASAKLLGAGRVFAIDQYEDRLRAARSQ
                     GAETIDFNREDPVETLKRLTGGIGVDRVIDAVGIDAEHGCCGHPERHTPRQGQWQPGDA
                     PSQALEWAVQCLAKAGTLSIIGVYPPDAMTFPIGMAMNRNLTINMGNCHHRKYIPRLIE
                     MVLARRIDPAKILTQVKPMNDAIAAFEAFDRRESGWIKVELQPQRQDSSGSGSEEQVMD
                     KAVADTFPASDPTSMQEPR"
                     /locus_tag="LOCUS_01560"
                     /note="WP_003088939.1 glutathione-dependent formaldehyde
                     dehydrogenase (Pseudomonas aeruginosa PAO1) [pid:74.0%,
                     q_cov:98.8%, s_cov:99.0%, Eval:4.0e-174]"
                     /note="MGA_161"
     CDS             complement(31278..32195)
                     /product="transcriptional regulator"
                     /inference="COORDINATES:ab initio
                     prediction:MetaGeneAnnotator"
                     /inference="similar to AA sequence:RefSeq:WP_011089293.1"
                     /transl_table=11
                     /codon_start=1
                     /translation="MLDRITGMRVFVRTASAGSLSAAARHLGMSPAMATKHVDALEARL
                     GVKLFHRSTRRLTLTEAGNDYLEACQRILPEIEETEARIASRRVEATGLLRMNVPLTFG
                     ARHIAPLLPTFSERHPAVAVELGLTDSQVDLIDGGWDMAVRIGRLGDSPLQARRLADCP
                     LLVCAAPAYLDRHGVPRKVADLTRHNCLGYTLSQAGHQHWLFGQDGDVRVTVQGNLVAN
                     NGPALVAAAVGGQGVIYQPQFIVAAALRRGELVALQLDQPTQALGGIHAVYPPDRRPPA
                     KVRVMIDYLVEAFAGPAPWDLQGR"
                     /locus_tag="LOCUS_01570"
                     /note="WP_011089293.1 transcriptional regulator
                     (Bradyrhizobium diazoefficiens USDA 110) [pid:57.6%,
                     q_cov:98.7%, s_cov:93.5%, Eval:2.0e-94]"
                     /note="MGA_162"
     CDS             32324..33115
                     /product="dioxygenase"
                     /inference="COORDINATES:ab initio
                     prediction:MetaGeneAnnotator"
                     /inference="similar to AA sequence:RefSeq:WP_011089202.1"
                     /transl_table=11
                     /codon_start=1
                     /translation="MPTLFVPHGAGPCFFMEWSPADAWTAMADFLRGIAATLPRTPEAI
                     VLISGHWLAPEFQVTGARQPDLIYDYYGFPAHTYALRYPAPGEPALAARLASLLSDAAL
                     PCAIDHERGFDHGVFIPLKLMFPQAQIPVVQLSLRQDLSPAAHLAAGRALAALREQDVL
                     IVGSGMSFHNMRGYGDPRFGPISERFDAWLTETVEAPADERDARLRDWQQAPEARLCHP
                     PRAEEHLIPLLVAAGAAGESRGRRVFSDRVMETALSAYRFG"
                     /locus_tag="LOCUS_01580"
                     /note="WP_011089202.1 dioxygenase (Bradyrhizobium
                     diazoefficiens USDA 110) [pid:47.5%, q_cov:99.6%,
                     s_cov:97.4%, Eval:4.9e-67]"
                     /note="MGA_163"
     CDS             33145..33450
                     /product="hypothetical protein"
                     /inference="COORDINATES:ab initio
                     prediction:MetaGeneAnnotator"
                     /inference="similar to AA sequence:RefSeq:WP_003093387.1"
                     /transl_table=11
                     /codon_start=1
                     /translation="MHLSFAHIACANPGRLINRLCKHWGHKFPVELDDALGRIELPIGE
                     CRLRDAGERLEAQLQAADAAALARLQQVVADHLERMASGEALTIVWQPGESGRATA"
                     /locus_tag="LOCUS_01590"
                     /note="WP_003093387.1 hypothetical protein (Pseudomonas
                     aeruginosa PAO1) [pid:43.8%, q_cov:95.0%, s_cov:100.0%,
                     Eval:1.0e-16]"
                     /note="MGA_164"
     CDS             33447..33968
                     /product="cytochrome b"
                     /inference="COORDINATES:ab initio
                     prediction:MetaGeneAnnotator"
                     /inference="similar to AA sequence:RefSeq:WP_000011132.1"
                     /transl_table=11
                     /codon_start=1
                     /translation="MILDSAKRYGLVSRVLHGAMGLLILWQLLKFFDRIAEGEHWVGQT
                     LVPWHLSIGALLLLLAVLRTGWALSQLPSRPRHDPATAWLVKAGHLALYLAMLALPVTG
                     VLYMLGNGYGLEVFGMPLAAKGDEIAWMAALGSLHSPLAWLLLLLLVGHIGAALYHRLV
                     KRDDILQRMF"
                     /locus_tag="LOCUS_01600"
                     /note="WP_000011132.1 cytochrome b (Escherichia coli O83:H1
                     str. NRG 857C) [pid:29.7%, q_cov:97.7%, s_cov:92.6%,
                     Eval:3.2e-10]"
                     /note="MGA_165"
     CDS             complement(33977..34846)
                     /product="hypothetical protein"
                     /inference="COORDINATES:ab initio
                     prediction:MetaGeneAnnotator"
                     /inference="similar to AA sequence:RefSeq:WP_003096656.1"
                     /transl_table=11
                     /codon_start=1
                     /translation="MQTTRILLFPLLLVLGTLAAPASASAAEAARPIEVSKTRPATVRL
                     LINRAGSGKAMDVRNELDVPIEATLRLSRLVNVAGVRGGVIRKQVPPRSQLRIATLSKR
                     QSGYPLMYRHSFSYGLIFSPDPARRLGNAAVGGHAYALPWRGGPFRISQGAGGDYSHNT
                     PKGRYAVDVAMPVGTPIVAARAGTVLKARDGQGGRFPDPAGNYVRILHDDGTHSAYLHL
                     QRGSVVVRSGARVDKGELLGKSGNTGRSTGPHLHFVVQKKIGAGLVSIPFRFAQPVESL
                     SNVALNGD"
                     /locus_tag="LOCUS_01610"
                     /note="WP_003096656.1 hypothetical protein (Pseudomonas
                     aeruginosa PAO1) [pid:52.9%, q_cov:84.4%, s_cov:78.9%,
                     Eval:3.7e-66]"
                     /note="MGA_166"
     CDS             complement(35024..37180)
                     /product="glycogen operon protein GlgX homolog"
                     /inference="COORDINATES:ab initio
                     prediction:MetaGeneAnnotator"
                     /inference="similar to AA sequence:UniProtKB:Q4ZS41"
                     /transl_table=11
                     /codon_start=1
                     /translation="MSKKKPHAPHVMTPSRIREGLPFPLGATWDGLGVNFAIFSAHATK
                     VELCLFDDKGETEIERIELPEYTDEIWHGYLPDAHPGQIYGYRVYGPYEPDAGHRFNPN
                     KLLIDPYAKQLVGELRWSEALFGYTIGHKDADLSFDERDSAPFVPKSKIIDPAFTWGRD
                     HPVQVPWDKTIIYETHVRGYTMRHPAVPDDLRGTFAGFKTPEVIDYIRKLGVSSIEFLP
                     IHGFVQDQHLLEKGMTNYWGYNSIAFFAPHPKYLASGKISEFKEMVAHLHNADLEVILD
                     VVYNHTAEGNELGPTLSMRGIDNATYYRLMPDDKRYYINDSGTGNTLDMSHPCVLQMVT
                     DSLRYWATEMHVDGFRFDLATILGREHDGFDERHSFLVACRQDPVLAKTKLIAEPWDCG
                     PGGYQVGGFPPGWAEWNDQFRDTVRAFWKGDDGKLADFASRLTGSGDLYNQRGRRPFSS
                     VNFVTAHDGFTLKDLVSYNHKHNEANDEDNRDGSDNNLSWNHGVEGPSDDPEIITLRYR
                     QMRNLLATLLFSQGTPMIVAGDEFARTQHGNNNAYCQDSEIGWVNWDISEDSYGLLGFA
                     RKLIRLRQRFPMLRRGRFLVGAYNEELGVKDVTWLAPNAEEMTIEQWEDAHNRCMGMLL
                     DGRAQPTGIRRAGSDATLLLIVNAHHDLVNFTLPDVPQGIYWNRLIDTNNPTARPERFD
                     FGDEYAVTGRSLLLLELYKVPEEA"
                     /locus_tag="LOCUS_01620"
                     /EC_number="3.2.1.-"
                     /note="Q4ZS41 glycogen operon protein GlgX homolog
                     (Pseudomonas syringae pv. syringae B728a) [pid:80.2%,
                     q_cov:98.2%, s_cov:97.1%, Eval:0.0e+00]"
                     /note="MGA_167"
ORIGIN
        1 aggcccaggc ccaagcgcgt gccgaggccg agcgccaggc cgcggcagcc gccgccgagc
       61 gtgcgcggcg ggacgccgaa gcgctggcca gccggaggta tctgccgatc gaaaagaagg
      121 cgccggccta tccggcacgg gccctcgacc gaggcctgga aggcagctgc acggtcgcct
      181 acgccgtcaa cgcgcagggc aggatcgaac acccccgggc cctcgatgac tgccacccgc
      241 tgttcgtgca gccgtcgctg accgcagccc gcagctttcg ctatcgcccg cgcatcatcg
      301 acggccgtgc cgtcgcggtg cccgaagtca gaaacacctt tcattaccgc atccagtgat
      361 gcgcccgact caacgagcag acgagccccg atgaaacagg acttcaagga tttccacgcc
      421 gcgctcgcgg cgctcgacga cgattccgtc aaccccagcc acaatccgag ccttggccaa
      481 ctggccgacc gtggtcggcg caacctgctc aagggtggtc taggcctgac tgcgatcgcc
      541 ttcctcggcg gcggcctcgc agcctgtcgc agcgcgaccg ggcgcgagtc gttgctgggc
      601 ttcgagggca tcccgccgaa gctcgaccct gccttcgacg gggttgaggt ggcccccggc
      661 tataacgcgc gggtgttttt ctcctggggc gatgcggtgc ttgccgacgc cccgcagtgg
      721 caacccgatg ccagcgatga ctggcaggcc cagctcaagc aggccggtga caatcatgac
      781 ggcatgcact ttttcccgtt tcccgacgac cccaacggcc atggcctgct ggcgatcaac
      841 cacgaatacg tcaacccgcc gctgcatccc gacggcatgc aggtggttga cggcaaacga
      901 ccgctggatg aggtgcgcaa ggagcaggcc gcccatggcg tcagcatcat cgaggtgaag
      961 aaggatgccg agggtcgttg gcagcgcgtc atgccgtctg cctacaaccg gcgcctcacc
     1021 gccatgacgc cgatggccgt gagtgggccg ctggccggcc gcgaagcgct tagaaccgcg
     1081 tccgatccaa gcgggcaaga gatcctggga acgttgaaca actgctcgag cggctttacg
     1141 ccgtggggca cctacctggt ttgcgaggag aactggcaca actacttcgt caatcgcgac
     1201 gccgacgatc tggcgcagcg tgtctcgcac aagcgctatg gaatcgccgg ccaggggccg
     1261 agcaagctct atggttggga aaccgccgat ccccgcttcg atgccacccc ggacccgacc
     1321 cagccctacg gcgggcatgt acatgaaccg aaccgctttg gctgggtcgt cgaagtcgat
     1381 ccgttcgacc cgcgcagcaa gccggtcaag cgcaccgcct tcggccgcta ctgccgcgaa
     1441 tgtgcagtgc tgtcgcttgg cgaggatggc cgcatggcgt actactccgg cgatgacacc
     1501 aagggcgagt acatctacaa gttcgtaccc gacggtcgct acgtccccgg cgccgaccag
     1561 gccaaccgcc gcctgctcga cagcggcacc ctgtacgtcg cgcgcttcga tgctgatggc
     1621 agcggccgct ggctggcgct ggtgcatggg cagaacggcc tgaccgccgc caatggtttc
     1681 gccgaccagg cccaggtgct gctcaatgcc cgggccgcgg ccgacagggc tggagcgacg
     1741 ccgatggacc gccccgaatg ggtcgccgtg cacccgcgca gccgcgaggt ctacgtgacc
     1801 ctgaccaaca acgacgagcg gggcggcaag cagccgaccg acaaggccaa cccccggccg
     1861 cacaacctgc acggccagat cctgcgctgg caggaggctg cgggggaccc gacggcgaca
     1921 acctttacct gggagctgtt cctgctggcc ggtgaacggt ccggcgctcg ggaccaggcg
     1981 ggccagccgc taccggcgaa cctgatcggc accatcgatg gcgatatctt ctcctcgccg
     2041 gacggtttgg cattcgacgc cgacgggcgc ctgtggatcg agacggacta cggtgacgac
     2101 gagccggcca tgcaggcgat ggggaccaac cagttgctct gcgccgaccc gaccacccgc
     2161 gaggtccggc gctttctggt cggcccgcgc ggctgcgaga tcaccggcat cacctggagc
     2221 cccgactacc gcgccatgtg gatcaacgtg cagcaccctg aactgagctt cccggccggc
     2281 gacggcaaga cacgcccacg cgcttcgacg gtgctcatca ccaagaatga cggcggcgtg
     2341 atcggtacct gaagccgcca gcggcggctc gcgggggccg ccgctgtcag tcgcggtaga
     2401 acacctgcac caggtggtaa ccgaactggc tcttgaccgg accatgcacc tcgcgcagcg
     2461 gcttcttgaa gatcacctga tcgatgctgc gcaccatctg ccccgggcgc acctcgccga
     2521 ggtcgccgcc tttcttcccg gacgggcagg tcgaatactt gcgcgccagc acgtcgaacg
     2581 cctcgccatt ggccaggcgc tttttcagtt gcgcggcttc ggcttcggtc ttgaccagaa
     2641 tatggcgggc catggctttg ggcatgtcgc gatcctcgtg cattgagggg cgcgattgta
     2701 gtcgccctgg cgcggttgtc gattgcgccg ccgctgcgct ttgcggagcg tcctgccagg
     2761 ctcgacgaac ggtagttctg tgttcggcgc tggtagcgct aacatcaggc ccgacaaaca
     2821 caacaacaac ggatttcccg catgccttca aagcagcctt tccgggctac cgcattgcca
     2881 gtcctggtcg tcatgggcgt gagcggttcg ggcaagaccg ataccagcca cgccgtcgcc
     2941 gacgcgctcg gcctgccgca catcgaggcg gacaactttc accctgcgga aaacgtcgcg
     3001 cgcatgcgtg ccggcacgcc gctgtccgat gccgaccgcg tgcaatggct gcacgccctg
     3061 atcggcgaga tgcagcgcac gctcgagagc ggcagtggct tcgtgctggc ctgctcggcg
     3121 ctcaagcgca gttaccgcga gctcttgcgc agcgccgttt cggggctgcg cttcgcccat
     3181 ctggccatcg attacgacac cgcggtgcag cgcgtcggtg cacgcccggg gcatttcatg
     3241 ccgatctccc tggtcgatag ccagttcgcc acgctggaat caccggaggg cgaacccggc
     3301 gtattgaccg tggatgccag ccagccccgc gaagtcgttc tgcgccagat cgtcgaatgg
     3361 atgcagggcg ccggtctgga tgagctgatc gaaacccggg tcgatctttc ttcgcgcccg
     3421 tttgatagcg ctaccacggc gccgccgctg accaacgagc cgatctaccg cggcgcggtc
     3481 gcccagcagt tcgaccgcct gaccgattgg ctgatggctg cgctgatggc cttcatggtc
     3541 atcgtggtgt tttccagcgt ggtgctgcgc tacgccttcg gcaccggctg gaccggcgcc
     3601 gaggagctgt cgcggctggc gttcgtctgg ctggttttcg tcggcgttgc gtcgagcatg
     3661 cgtcgcggcg agctgatgag cttcgcaatg ttgcgcgatc gcttcccgca tctgctgcgc
     3721 cggctggtcg actcgctgag ctggctgctg gtggcgggcg cgagttgcct ggcggcctgg
     3781 ggcggctgga accagatgca gttcggctgg accatcaaca gcccggtggt cggctacccg
     3841 ctggggctgg cgatgttgcc ggtggccgcc agcatggtcg cgctggctgt actggcgttg
     3901 ctgcaactgg tgaatgtctg gcggcgcgac cagccatcgg ccactgccgc tgcgaatgtc
     3961 accgcggact gaagcgacgc cgcgctcaaa acaatacggg cactgcccaa ccgaggacct
     4021 ctcatgaccg tcgtcgtctt tctttcatcg ctgctgggct tcatgacgct cggcatgccc
     4081 atcgccttcg cgctgctgct gaccggctcg gtgctgatgt ggtacctgga tttctgggac
     4141 gtgcagctgc tcgcgcagac cctccaggcc ggcgccgaca gcttcccgct gctggccgtg
     4201 ccgttcttca tcctcgccgg cgagctgatg aacgccggcg gcatctcgcg gcgcatcatc
     4261 gccatggcgc aggcctattt cggccacaag cgcggtggcc tgggttacgt ggcgattgcc
     4321 gcctcggtgc ttctggccag catgtccggc tcagccctgg ccgataccgc cgcgctggcc
     4381 acgctgctgc tgccgatgat gcgcgagcgc ggctatccgc tgagctcgtc ctcggggctg
     4441 gtggcggcgg gcgggatcat cgcgccaatc atcccgccat cgatgccgtt cgtgatctat
     4501 ggcgtggtga ccggcacctc gatcagccag ctgtttctcg ccggcatggt gccggggctg
     4561 atcatgggca tgggcctggt ggtcggctgg acgctgatcg cccggcgcat cgacgaaccg
     4621 aaacaggaaa aggccagcgg cgccgtgcgc cggcgcgtgc tggtcgatgg ggcggcggcg
     4681 ctgatgttac cggtgatcat cgtcggcggc ctgcgcggtg ggctgttcac cccaaccgaa
     4741 gccgccgtgg tcgccgcggt ctacgcgctg gcggtctcga ccctgctgta tcgcgagctg
     4801 acctgggccg ggctggtcga ggtgctcacc cgcgccagtc gcaccacggc ctcggtgatg
     4861 tttctctgcg ccgcggcgac ggtgtcggcg tacatgatca ccctggcgca gctacccgac
     4921 gagatcgcgg cgatgctcgg cccgctggcg caggacccca ggctgctgat ggtcgccatc
     4981 atgctgctga tgatcgccgt cggcatggtc ttggacctga ccccgaccat cctcatcctc
     5041 ggtccggtgc tggcgccgat cgcgaccaag gccggagtcg acccggtgta cttcggcgtg
     5101 atgttcgtac tgatcggttc catcgggctg atcaccccgc cggtaggtac cgtgctcaac
     5161 gtggtcggcg gtatcggccg gttgcgcatg gaaaccctgg tgcgcggcgt gatgccgttc
     5221 tttctcgtct acctggcgat cgtcgggctg ctcatcgccg tgccctcgct cgtcaccgtg
     5281 cccctggcct ggctgcgcta gggggctcgt cccaccgcca acaacaagaa ggtaccacct
     5341 catgaaacga ctcctcatcg gcaccctgac agccgcactg cttggcagca cgcttgggct
     5401 tggccatgca caggcggccg acgacatccg cccgcggatg atccgcttcg gctacggcct
     5461 caacgaagac agcaaccagg gcagggcggc caagctgctt gccgaggaaa tagccaaggc
     5521 ctcgggcggc aagctgaagg tgcgcacctt tggttcggcc agtctgggct cggacgacca
     5581 gatgcagaac gcgctgatcg gtggtgcgca ggaaatgatg gtcggctcga cggcgacgtt
     5641 ggtcggcatc acgccggaaa tggcggtgtg ggacacgccg tttctcttca gcgatccaca
     5701 ccaggccgat caggtgctgg atggcccggt gggccggcag atcatgaaca agctcgagga
     5761 gaagggcctg gtcgggctgg tctactggga gaacggcttt cgcaacgtga ccaacagcac
     5821 ccggccgatc gagaaactcg aggacttcga cggcatcaag ctgcgcgtga tgcccaaccc
     5881 ggtgttcatc gacaccttca agctgatggg cgccaatgca gtaccgctgc cgttctccga
     5941 gctgttcacc gcgttggaac cggaggcggt cgacggccag gaaaacccct acaacaccat
     6001 cctgtcctcc aagttctatg aagtgcagaa gttcctcagc gtgaccaatc atgtctacag
     6061 cccctggatc gtcaccgcgt ccaagcgctg gtgggacggc ctttcgcaaa ccgagcagga
     6121 gatcatcatg gccgccgccg agaaggcgcg cgacgccgag cgtgaggaca cccggcgcga
     6181 ggccagccag gcactggcgg cgctgaaaga gcacggcatg caggtcaacg aggtcagccc
     6241 ggagcagatc cggcgcatgc gcgaacgggc gcagccggcg atccagacgg tgatcgactc
     6301 cgttggccag gagctgttcg accaggtccg cgccgaggcg gaaaaggccg cgcgctaggc
     6361 gcgaccggcc cccgcccgct gctagaatcc gccgctttca acccatggaa cgcgcatgac
     6421 cacacgccgt cgccgctctg ccgagcgggt caccctgtcc gatgtcgcac gccgcgccgg
     6481 gtgctcgctg atgtccgcgt cgcgcgcctt gtcgcagccg gaaagggtgt cagacgcgct
     6541 gcgcgagcgc gtcgacgagg ccgtcaaggc gctcggctat gtgccgcatc cggcggcgcg
     6601 cagcctggcc agctcacgct ccaatctggt cgcggtgatc atcccttcgc tgtccaacgc
     6661 agtgttcgtc gatacggtcg aggccattca gcgggtactg atgccggcgg gctacgagat
     6721 gatgatcggc gtcagccact atcggcccga ggaggacgaa cgcctgctgc gtgcctacct
     6781 ggctcatcag ccggccggcc tgctgatcac cggcttcgaa cgcagtgagg ccgcccgtgc
     6841 ggtgctggcc agctacaccg cgccgatggt cacgctgatg gagctgagcg agcggccgga
     6901 cgactactgc gtgggcttct cgcaattgca ggccggtgcg gccatgaccc gcacgctgct
     6961 cgcgcgcggc taccgtcatg tcgctttcgc cgcggcgcag ctggacccgc gcaccttgca
     7021 gcgcgccgaa ggctatcgcc aggccatgcg cgaggccggc cgctatgagc cgaccctgga
     7081 gctgctgacg ccgcaactgt cgtccatcgg tctgggtgcc gagctgctgg atcgccttct
     7141 ggcgcagcat ccgcagatcg acgcggtgtt cttcaacaac gacgacctcg ccctcggtgc
     7201 gctgtttcgc gcccatcagc tggggctcga agtgccgggg cggttggcga ttgccggttt
     7261 caacgatctg ccggcggcgg cctggatgca cccggcgctg agtaccgtgc gcacgccgcg
     7321 cggcgagatc ggcacgctgg cggcacagat gctgctcggc ctgatgcgcg gtcagcagcc
     7381 tgccgagcgt tgcatcgacg tgggcttcga agtggtcatg cgcgacagcg cctgagccgg
     7441 acagacgacg ccggctgccc cctcaggcct gggcttcctg agcgctgacc tgctgggcga
     7501 tctcgatcat ctgctcgcgc atccagcggt tggccgggtc ctggtcggta ctctcgtgcc
     7561 agtagatgtg ggtctccagc ggtgcgacgt cgaccggcag gtcgacctga tgcagatcgt
     7621 gccgacgggc gaagcgttcc ggcacggtca ccaccatgtc ggtctgttcg atcacctggg
     7681 ttgccatcag gtaatgctgc gagcgcaggg cgatcttgcg ttgcaggccc atcttgccca
     7741 gtgccaggtc gaccaggccg aggccgctgc gacggctgga aatgtggatg tgcgacagcg
     7801 acaggtactg ctcgagcgtc agcttgtcct tggccagcgg gtggccgcgg cgcatggcgc
     7861 agatgtagcg atcttccagc agcttgacgt ggcgcacctg cgggtcggtg ttgagcggcg
     7921 cgtccatggc gaaatccagg cggccggcgg ccagttcctt ggtcgtctcg cggcgcttgg
     7981 ccagcatgct ctcgatcttc acgcccgggg ccaggcggcg caggcgctgg aacaacggtg
     8041 gcagcatgac cgcctcggtg aggtcggtca tgctgatgcg aaaggtcttg ttcgcctgcg
     8101 ccgggctgaa cgttcggctt tcctgcaccg agacgcgcaa cagctgcagc gcgttacgca
     8161 ccgggccgat gatgttctgc gccatcggcg ttggcaccat gccttgtgcg gtgcgcacga
     8221 acagggggtc attgaaggtt tcgcgcaggc gggccagggc gttggacacc gccggctggg
     8281 tgatgccgac gatctgcccg gcgcgggtca ggttggcttc ggtgtagatt gcatcgaaga
     8341 cgatgaagag gttcaggtcg accttgttca ggttcattgt tgtggctctc cggcatgaac
     8401 gggcgcgtcg atcatatatg ggttatgaat gttaatacac gggcaaaata gcttcgataa
     8461 atccaggggc gtcctctagc attctcatca caacaacccc gcataaggta gttcccatgg
     8521 atttcgccta ttcccccaag gtccaagcgc tgcgcgagcg cgtgcaagcc ttcatggacg
     8581 agcacgtcta tccatccgaa aagctgttct atcagcaagt cgccgaaggt gatcgctggc
     8641 agccgacggc catcgtcgag gaactcaagg acaaggcgcg ggcagagggg ctgtggaacc
     8701 tgtttctgcc cgagtccgat tacggcgcgg ggctgaccaa caccgaatac gcgccgctgg
     8761 ccgagatcat gggcagctcg ctgctgggcc cggaggcctt caactgctcg gcgccggata
     8821 ccggcaacat ggaagtgctg gtgcgctacg gctccgaggc gcagaagaag cagtggctcg
     8881 agccgctgct acgcggcgag atccgctcgg cattcggcat gaccgagccg ggtgtggcct
     8941 cctcggacgc caccaacatg caggcccgcg cggtgcgtga aggcgatgag tgggtgatca
     9001 acgggcgcaa gtggtggact tccggtgcct gcgatccgcg ctgcaaggtg atgatcttca
     9061 tgggcctgac caatccggac gcgccgcgcc atgcccagca ctcgatgatc ctcgtgccga
     9121 tggatgcgcc gggggtgaaa gtactgcgac cgctgccggt gttcggctac gacgatgcgc
     9181 cccatgggca tgccgaagtg ctgctggaaa acgtccgggt gccttacgac aacgtcatcc
     9241 tcggcgaagg ccgcggcttc gagatcgccc aggggcgcct cgggccaggc cgcattcacc
     9301 actgcatgcg ctcgatcggc atggccgagc gtgcgctcaa gctgctctgc gaacgttccg
     9361 tgagccgtac tgcctttggc aagccactgg cgcgcctggg cggcaacctc gaccacatcg
     9421 ccaacagccg tatcgagatc aacatggcgc ggctgctgac cctcaacgcg gcctacatga
     9481 tggataccgt gggtaacaag atcgcggcca gcgagatcgc gcagatcaag gtcgtggcgc
     9541 cgaacgtggc cctgcaggtg atcgaccggg ccatccagat ccatggtggt gcgggcgtct
     9601 ccgacgactt cccgctggcg cactggtatg cgatgcagcg cacgctgcgc ctggccgatg
     9661 gaccggacga ggtgcatcgc gcggcaatcg gcaagttcga acttggacgc tatgtgccgc
     9721 gcgagctgct gcgcgggcat tgagtctgcc agccggttga ggaaaaggcc gcactagcgg
     9781 cctttttcga tcgggcaccg ttcccgctca atacacccag atctcgaccc gccggttctt
     9841 cacccggccg ctggttcctt cgttggaagc caccggaagt tcggctccca agccattgat
     9901 ttctctgaca tagacgccgt gcttgatcag ctcgcggcga accgtcatgg cgcgcagctt
     9961 ggagagcagg gcggcgcggc tcgggtcgct cttcgggtca ccgaaaccga ccaacgcggc
    10021 gctgccgatc gccttgttct gcgcatgcag gtaggcggcg acccgctcga tgtcgcgcag
    10081 tgccttgttg tccagctgcg cactgccttc atcgaagcgg aaattgaccg tcagccgttg
    10141 ggcctcttcg ccgagctggc ggtaaaaggc gggcatgtcg gcctgcggct ggctgcgcac
    10201 cgcgtcgatg cgctgggcga cataaccgga acgcccgacg atgcgctggc cggcctcgct
    10261 gtgcacgaag tcgatgaagg cccgggtcca gggcgattgg tcgtttggcg cggcgtagaa
    10321 gaacaaccgg cgcgacagcg gatagtcctc ggtggccacg gtcgtgagct cgggtgccat
    10381 cggctgcgaa tcaccgtcgg tgatgcccag cgccttggcc ttgccgatgg aggccaggcc
    10441 gacgaagccg atggcgccgc gatcacgcgt taccgcggcg gccagttcgt cattggattc
    10501 ataacgtcgt gccgtcgggg tcagtgcctt gccgtgggcg cccaggacca gttccttgaa
    10561 ggtgtcatag gtgccggagc ggtcgtcgcg ggcgtgaatg cgcaccgggg cgtccatgcc
    10621 gcccagctcg ctccagttgc tgatatcgcc agcgaacagg cgcgcgacct catccgtgcc
    10681 aagcgcgccg acagggttgt ccggatgcac gacaatggcc agcccgtcga tggcgatgac
    10741 ctgttcggcg gcggcgctgc tgaggtcgcc cagcccggcg agagcctggc gctcgctggc
    10801 cttgatcggg cgtgacgcgg ctgccaggtc cgtactgccc tcggccaggg ctgtgaagcc
    10861 ggtgccggtc ccgtgcgcgg cgaccgtcgc atgcaggcgg tgcccctggt cgtccctggc
    10921 gtcgatgcgc tgctcgttgg cgaccgccgt gctgctgact gccacgtcct tgaggccctg
    10981 ggcctcgaag aagccgctca ccagcatcgg cgcgagcttg gcaccgaccg tgttggagcc
    11041 ctggatgcgc agcaccgcaa cgccctcggc cggcaccggc agcgcggcga acacctgcca
    11101 gggcaggccg tagcagatcg atcccaacag gaccaaggac agaacgcgcg accagatttc
    11161 gcgctcggat cgactgggtg acatctcgcg actcctttct cagatggccg cgagattaag
    11221 acgatacggt gacgaaacga tgacagcgaa ggctctgcga cgagcctttc agggcggctg
    11281 gggtcagctg aaatcgatcc acaccgggca gtggtcggac ggcttttcca tcgcccggat
    11341 gtcgtagtcg accccggcat cgtgcacccg cgcgtgcagc gcggcggtgg tcaggatcag
    11401 gtcgatgcgc agcccgcggc gcggatcgtc ctcgaacccg cggctgcggt agtcgaacca
    11461 gctgaagcgg tcggcgacct cgggattgag cgtgcggaag ctgtcggtca ggccccacgc
    11521 cttgagccgg cagagccact cgcgctcctc gggcagaaag ctgcacttgc ccgtgcgcag
    11581 ccaacgcttg gcgttgacct cgccgatgcc gatgtcgcag tcctcgggcg agatattgaa
    11641 gtcgcccatc accgctaccg gatgctccgg gctgaagcgt tcctccagca gcgcctgcag
    11701 gtcggcgtag aacttggtct tggcgggaaa cttcaccggg tgcgcgcggc tttcgccttg
    11761 cgggaaatag ccgttcatca cggtcacggc ctgtccgttg cgatcggcga agcgccccca
    11821 gatgaagcgc ttctgcgact cctcgccgtc gttagggaag cctttgtgga tctccagcgg
    11881 cgcctggcgc gagagcaggg cgacaccgta gtgacccttc tgcccgtgga agtggacgtg
    11941 ataacccagg gcctcgatct ccgcctgcgg aaactgctcg tcggagacct tggtttcctg
    12001 caggccgatc acgtcgggct ggtgcttttc gatcagcgcg gcaagctgat gcgggcgggc
    12061 gcgcagcccg ttgatgttga aagagacgat tttcatcaaa agctgtccga cagaaacgaa
    12121 cggcgattct agggcgacca cgccgctcag gcgagcccgg gcggctcgcg tccgccggtg
    12181 ctatcgtgct gaaaggcccg gccagtaggg gttgccggcc gtccttggtg ccctctctga
    12241 gggcgatgct gaccgaaaga ggagagtggc catggccgat gtcgccgaag tgcgcatgct
    12301 cgacagcagc tacgcgagcg aggcgcgatc cctgctgtat cacgcctatc ggcatgagcc
    12361 gacgttcggc tacctgttcg aggccgagcg gccgggtttc gaccagcgtg tgcgcgccac
    12421 ggtgcgcgag ttggtcaacc agcatttcct ccaggcccag ccggcgatcg gcctgctgct
    12481 ggaagatcgt ctgatcggcg tggcgctgat cgcaccgccg cagcggcgcc tggagatcac
    12541 cgaaagctgg gcctggcgcc tgcgcatgtt gctcagcacc gggctgcgct gcacccgccg
    12601 ctacctcgac tatcacgccg tggtgctcgg cgccttgccg ccggggcgct tccacgtatt
    12661 gccattgctc gccgtgcacc cgcgctacca ggggcgccac tacggcgagc agctgctgga
    12721 agccgtccac aactggtgtg ccgaagacgc gacctccagc ggcctggtga tcgacaccgg
    12781 caacgcccgt tacctgaact tctatgcccg tcagggctac gaggaaatcg cccaggtggc
    12841 catagggccg gtggtcgagc acgtgttttt ccatccggcg ccgcagcatg tcgtttccgc
    12901 tgcgagctga gggggaattg cgcgtcgttt cgcctgtccg aaccagggcc gtcgccgtcg
    12961 aagcccccga tgttgccagc cgtttccgaa ccccgccgtg cctgcccgcg ccgaccctgc
    13021 ccggggcccg ccatagccgt gctagcatgc cgcgccatgc ttaagctgac cctgcgcggc
    13081 gtatttgccg gtctgatcct gtcgtttgct tcgccgttgt tcgccgccga gctgcaggtg
    13141 cgtgtcgagc cggccaacgg tgatgttcgg cgcaacgtcg agaattacat tggcgatctg
    13201 ggtgaacgca acgcacgcga gctgctgcgc tacagccgcg tcgcccgcga gcaggcgacc
    13261 aaggccctgc aggcgctcgg cttctatcgc gccgacatcg atatcgaagt ggccgatggc
    13321 gacgagccac gtctgatcgt gcgcgtcgtc ccgggcgagc cggtgcgttt gcgcgacgtg
    13381 caggttcggc tgcagggccc ggcgaccagg ctgccagcgt tccacactcc cgaccagttg
    13441 ctgcgccccg gtgatgtgct caaccacggg cgttatgaag aggccaagga gcgctttctc
    13501 acccaggcct cgcgctacgg ttatttcgac ggtcgtttca cccagcagag cctgcgcatc
    13561 gacccgcagc tgggggtggc cgacgtggag ctggtgtacg acagcggtga gcgctatcgg
    13621 ctggggcgtg ttcagtttca gggcgacgcc ccgttcgatg acgatctgct cgcgcgcatg
    13681 gtcccgttcg agccgggtac gccctacgac tcggcgctga tcgccgagct caatcgggcc
    13741 ttgcaatcga gcggttactt cgacggcaca cgtgtcgatg ccaacccgac tgccgctgtc
    13801 gaacggcgca ttccggttga cgtcatgctg accacgcgcg agccgcgcac gctcgggctt
    13861 ggcgtggggt tttccaccga cgtcgggccg cgcctgcgct tcgactggac ccggcactgg
    13921 gtcaatcccc agggacacag ctatggcgcc gaagccgagc tgtcggcgcc gcggcagaac
    13981 gtcggcttgt actacgacgt gccgctcgac ccgccgctga ccgacaagct gcgctacgtc
    14041 gccggttacc agtatgagga gctggccgac accgacagcc tcagccgcct gctgcggctt
    14101 ggccctgaat ggcacagtca gctggacagc ggctggctgc gcgtggtctc gctcaagtgg
    14161 cagcgtgagg agtaccggct gggcgacgat tcggggctga gcaccttgct gctgcccggc
    14221 attgcctaca gctacctgcg aagcgacaac cgcatcgacc ccagcgaagg ctaccggctg
    14281 cagttcgaga ttgccgcagc gaaggacggc gtgctctcgg acgccaacct cgtacatgcc
    14341 aacgcccagg cccgcgggtt gaccacgctc ggtcggcggc atcgctttct tggtcgcgtg
    14401 cagctcggcg gcaattggac cgacgaatac gtcaacgtgc caccctcgtt gcgctacttc
    14461 gccggcggcg accagagcgt gcgcggctac gactaccaga gcctgtcacc gaccaactcc
    14521 gacggtgacc gcatcggcgg ccgctaccag ttcgccgcga gcgtggaata ccagttttcg
    14581 ctcaccgagc gctggcgtat cgcagcgttc gccgatcagg gcaatgcctt caatgatctg
    14641 gagctgccga cgctcaagca gagcgtcggc gtgggcgtgc gctgggtatc gccggtcggc
    14701 ccgattcgcg ttgacctcgc gcacccgctc gacggcgacc agggtgtgcg cctgcacttc
    14761 tcgatggggc ccgagctttg aagcgtgcag ccaagtgggt ggcggcggtc ctgttggtgc
    14821 tggtgttcgg cctggtggct gcggctggct acttgctcgg tagcgagagc ggcagccggc
    14881 gcctgctgag ctgggttccg gggctggcgg tggaaggctt cgagggtcgg ctcgccggcc
    14941 gctggcgggc cgagcgcctg cgctggcagg gaggtgatga tcgtgtgcag atcgagacgc
    15001 cccggctgga ctggtctccg ggctgcctgc tgcgcctgac gctgtgcatc aacgagctgg
    15061 tcaccgggga catcgaggcg agttttgcgc cctcgccgca gaccgagccg agcgagccat
    15121 tcagccttcc ggatctgtcg ttgccactgg gcctgcgcgt cggcctgatc gagatcgggc
    15181 gggtgcgtct cgacggcgtg gagcagctgc aacaggcgcg tctgagtgcc gactggcgcg
    15241 gcgacgagct ggtgatcgag cagctgtcgg taaagcgcga cgacctgtcg gcagagctgt
    15301 ccggccagct gcagcccgcc ggtgactggc cgttgagcct gcagggcgag gcagcgctga
    15361 agctggtcga agggtcaccc tggacgctcg aactgaacgc cgagggcgca ttgcagcagc
    15421 agctcaggct ggcggtactc agccatggct atctgcaggg gcggctgacc ggcacgctgc
    15481 agccactcga cgatgcactg ccggccgacg tgaagctggt ggtcagcgac ttcagcgcga
    15541 gtgacgactt gcctgcgaac ctgcgtctgg aacgtgccga gctcagcgcc aagggcgatt
    15601 tgcaggcggg ttatcgggtg cagggcgacg gccagctcgt cggcgacggc aagccggtgc
    15661 agttccggct cgccgggcgg gccgaccgca gtgccgcaac gctccaggag ctggtgctgg
    15721 acgccggtga cgagcagcgg ctcagcctgc agggcaatgc acagtggagc gaggcgctgc
    15781 gcggcgaagc caggatcgac tggcacgagt tcccctggca gcggctctac ccgacagagg
    15841 cgccgccggt cacgttgcac aggttcaccg gcgaactgca gtacgacgac ggcagctacc
    15901 tgggccattt cgactccgcg ctgagcggcc cggccgggcc ctttacgctc gcgagcccgg
    15961 tcagcggcga tctggagcag atccatctgc cgcagctgga gctgcgcgcg ggacagggcg
    16021 aggcgaccgg cagcctgagt gtcggctttg cccagggcat cgactggaag accgatctgc
    16081 agctgcgcgc actcgacccc gcctactggg tagccgagtt gccaggccag ctcggcggca
    16141 gcctcaagag cgcgggggcg tggcgggacg agcgcctgga ggcgagtgct gcgctcgact
    16201 tgcaggggcg cctgcggcag cagccggcca ctttgcgcgc acggctttcc ggcgccggcg
    16261 agcgctggat gctggaggac ctgctgctgc agctggggga caaccgtgtc gagggtggag
    16321 gaggctgggg cgagcggctc gacgggcagt tgcaactcga gctgcgacgc ctggcgcagc
    16381 tatggccggg tttgagtggg caggcccggg gacggctgca actggccggc accgcagagc
    16441 ggccggctgg cgagttgcgg ctggacgccg agcagattgg ctatgaggac taccggctgc
    16501 gtcagttgcg ccttgacggg cgcctgcaga acggcgagcg ggcatcgctt ggcctgacgg
    16561 ccagtggcgt tgccgcgggc gataccgcgc tcggtgaagt gacgctcgag gcaggcggca
    16621 cgcgcgagca gcacaacgcg agcctgcgcg tgcaggggcc cctgctggat ctggacctgg
    16681 cgctgcgcgg cgctttggag ggcgaggcct ggcaggggcg tctgacttcg gccgtgctcg
    16741 aagccagcgg tcagcgctgg cgcttgcgca accccaccgg catccggcgc accgctgacg
    16801 ggagcgtcga gctggccgcg cattgctggg tatcgggcga ggccagcctg tgtggcagcg
    16861 accagcgcct gatgcccgag ccgcggctgc gctatcgctt gcgcgacttc cagatgggca
    16921 gcctggccga gctgttcccg gacgacttcg cctggcaggg cgaactgaat gccgacctga
    16981 gcctggacct gccagccagt gggcccaacg gcacgttgcg catcgacgcg ggcagcggcg
    17041 tgctgcgcat gcgcgaagcc gacacctggc acgatttccc ctaccaggcg ctggcattga
    17101 acagccgcct gttgccccag cgcatcgaca gcgaactgcg cttcgatggc ggcgaactgg
    17161 gcgagctgac cgtcgaggcc cgcatcgatc cgcgtggcga agccaagccg ctcgacggcc
    17221 agttccgcct cgacggcctc agcctcgcgg cggcgcgacc gtttctgcca atggtcgagc
    17281 gcatcgaggg gcgtttgcag ggcagtgggc ggctgcatgg cagcctccgt gagcccgagg
    17341 tcagcggccg cctgagcctg cggggcggtg agctatccgg tagcgcgttg ccgaccagct
    17401 tcgaggatct gcagctggat ctggccatcg acggccagcg catgcgtttc gatggcagct
    17461 ggcgcagcgg cgagagcggg caggggcagc tggacggcac gttcggctgg caagggcagc
    17521 ctgatctcgc gctgaacgta cgcgggcagc gcttaccgat cgtcgtcgaa ccttacgccg
    17581 agctcgaggc agcgccggac ctgaaaatca cgctggagaa ttcggagctg atgatccgcg
    17641 gccaggtgaa ggtgccgcgc ggtgaaatca cggtgcgcga tctgccgccc tcgaccgtga
    17701 ccgtgtccaa cgatgcagtg atcgtcggcg aagaagccga gcagcctgcg acgccggtgc
    17761 aggtgcgaat ggacgtcgac gtcgaagtcg gccaggatcg tctgcgcttt gccggattcg
    17821 gcctcactgc cgacctcgcg ggctatctgc acatcggcga tgacctcgat acgcggggtg
    17881 aactgcagct caacaatggc cgctaccgcg cctatgggca gcgcctgacc attcgccgtg
    17941 cgcgcctgct gttcaccggg ccgctgtcgc agccgtacct ggacatcgaa gcgatccgcc
    18001 gcgtcgaagc gcacgacgtg gtcgccgggc tgcgtatcac cggcagcgcc cagcaaccgc
    18061 gcgtcgacgt cttcgccgag ccggcgatga gtcaggagca ggcgctttcc tacctgatcc
    18121 tcggtcggcc gctgggtagc gacagcggcg acaacaacct gctcgcgcgc gcggcgatcg
    18181 ggctcggcct ggccggcagc tcgtcgctca ccagcggcct ggccagccgc ctgggaatag
    18241 aggacttcca actggacacc gagggcagtg gcactcagac cagcgtcgtc gccagcggcc
    18301 agctgaccga ccggctgacc ctgcgctacg gcgtcggcgt gttcgagccg tcgaatacca
    18361 ttggcctgcg ctatcgattg accaagcgtc tgttcctcga ggccgccagc gggctggcca
    18421 gctcgctgga cctgttctac cgccgcgatt tctgagcccg ctgcaacgtc gtgaggattg
    18481 gctacgctga acgagcccgt cagggcgttg gtgcgtagcg accgtcgaag gccaggcagt
    18541 agttcggcat aagtggcgta aatcgccgac gccagccggg aaaagcggtg gtagcatccg
    18601 gcgacacgcc tgtgtggaga tcccgcccgg gcgtctagca cgtgtcttgc aaggtgcagc
    18661 cgtcgttgcg gtcatcccgc agcgcagaca cgaaccgtca tcacccgggc cgcggaaagg
    18721 ggctgcgtta ccccgcagtg aaccgttcca aggtctcgta tggagatacg ggcccataac
    18781 acgcgagcga acctcgccca agaagaacag gtgccacgaa tggaattgct gcaaaacctc
    18841 gtcaatagcg tcaacggcct cgtctggggc ccgccaatgc tggtgctgat tctcggtacc
    18901 ggtcttttcc tgatgttcat gctcaagttc atgccgctcg cccgcatcgg gaccggtttt
    18961 gcgctgatgt ggcgcggccg tgccaaaggt gatgacgaaa ccggtgagat cagcccgttc
    19021 caggccctga tgacctcgct ggcggcaacc gtggggaccg gcaacatcgc cggtgtggcc
    19081 accgccatct tcctcggcgg cccaggggcg ctgttctgga tgtggtgcac cgcgctggtc
    19141 ggcatggcca ccaaatactg cgaggtcgtg ctggccgtgc attaccgcga gaaagacgat
    19201 cgcggcgagc atgtcggcgg ccccatgtat gccatcaaga atggcctggg ttcgcgctgg
    19261 gcctggctcg gcggggcgtt cgcgatcttc ggcgggctgg ccggcttcgg catcggcaac
    19321 atggtgcagg tcaacagcat ggcccatgcc ctggaaacca ccttcgcgat cccgctgtgg
    19381 ctcaccggcg tgctgaccat ggtcatcgtc ggcctggtga tcctcggcgg tatccgccgc
    19441 atcggcgtgg tcgccgcgtc cctcgtgccg ttcatgtgcc tggcctacat catcgcggcg
    19501 atcgtcgtgc tggtggtcaa cgccgaggcc attcccgctg ccttcaacct gatcttcacc
    19561 catgccttca cgccgatcgc cgcgaccggt ggcttcgccg gcgcagccgt gatggcagcg
    19621 atccgcttcg gtgtcgcccg cggcatcttc tccaacgagg cggggctggg gaccgccggt
    19681 atcgcccagg ccgccggcac caccaccagc tcggttcgct cggggatgat cggcatgctc
    19741 gggaccttca tcgacaccat catcgtctgc tcgatgaccg gtctggcgat catctgcacc
    19801 ggcgtgtgga ccagcggtga aagtggttcg gcgctgtccg ccgcagcctt cgaggcagcc
    19861 atgccgggca tcggcgggat catcctgacc atcgctctgg tggtctttgc ctttaccacc
    19921 atccttggct ggagttattt cggcgagaag tgctgggagt tcctggtcgg caccaaggcc
    19981 atcctgccgt ttcgcgtgat ctgggtactt gccgtaccgt ttggcgccat cgcccagctg
    20041 gatttcgcct ggctgctggc ggataccttg aacggcctga tggcgatccc caacctgatc
    20101 tcgctgctgc tgctcagccc ggtggtggtc aaactgaccc gagaatactt tgccgacagc
    20161 gccaatcgct gaagtcaaac aaggccgtgg gcgatacgcc cgcggccgct cgcaagccct
    20221 gcatgcacat aaggagttcc catgagtgaa gttaccctgc gcggcaaccc gatccaggtg
    20281 gtcggcgact tcccgcagcc cggccagcag gccaagcctt tccgcctggt caatggcgac
    20341 ctggcagaca tcgagctgtc ggcctatgcc ggcaagcgca aggtgctgaa catcttcccg
    20401 agcgtcgata caccgacctg cgccacttcg gtgcgcaagt tcaacagcca ggccagttcg
    20461 ctgcagaaca ccgtggtgct gtgtatctcc gccgacctgc cgttcgccca gaagcgtttc
    20521 tgtggggccg aagggctgga taacgtggtc aacctgtcga ccatgcgcgg cagcgaattc
    20581 ctggtcgact acggcgtggc gatcgccaac ggcccgctgg caggaatcgc tgcccgtgcc
    20641 gtggtagtgc tcgatgagca ggacaaggtg ctgcacagcg agctggtcag cgagatcggt
    20701 tccgagccga actacgacgc ggcgatcgct tcgctgagct gatcgagcgg cgatacaaac
    20761 cagcgaacgg cgcctcttgg cgccgtttcg tttttgacga cgagaaatgg acacaccgtt
    20821 cgtcgaacct cgcgcccttc aattagcgcg agtgcccaaa ggccactagt ttcacactgc
    20881 tggccccgca cttcgggctg gcctcacgac cgcgatgtca cttggcaatt aatttgccag
    20941 ctgccgaatt tttttcgcac tgccgcggtc ataaagccga tgcccaagaa tggattcact
    21001 ttatgtctaa ccccagcgtt aaaagaatcg gtgtgtccgg gaccggcatg atcgctcatg
    21061 gcttcgtgcg gctgatcaag cagcactatc aggacatgga gatcagtcgc gtgctcacgc
    21121 gtcggccact cggctccctt accgatttcc ctcttcctca cgccctcact aattccatcg
    21181 acgacctgat cgaccacagc gacctgatcg tcgaatgcag cggcgacgtg ttccatggca
    21241 cagcggtcat cgagcgggcc ttcgaggccg gcttgccggt ggtgacggtc aatgccgaac
    21301 tgcaggtgac caccggttcc tacctggccg ggcgtggtct gctcaccgag gcggaaggcg
    21361 accagccggg ctcgcttgca gcactgcatg aagacgccct gcaaatgggc ttcgagccgg
    21421 tggtgtacgg caacatgaag ggctacctga accacgaccc gtctccggaa gacatggcct
    21481 actgggcggc ccgacaaggc atcagcgtcg atcagaccac ttcgttcacc gacggcacca
    21541 aggtgcagat cgagcaggtg atcgtcggca acggtctcgg cgcgaccatc acccgccagg
    21601 ggctggaggg cttggcgtcg accaatctgg acgacagcgc cagcctgctc ggaatgatgg
    21661 ctgaacgcct tggccagccg atcgtcgatt acgtggtgcc gtccggctat cccgccggtg
    21721 gcgtgttcct tgtctgtcgc cacgacaccg agcaggcgcc cgcgatcgag tacttcaagc
    21781 tcggccgcgg cccgttctat acgttggtcc ggccgttcca cctctgctcg ctggaggttg
    21841 gcaagaccgt acgtcgcgtg ctcaatggcg gcggcgtgct gttgaacaac tcgaccacgc
    21901 cgaccctcgg cgtcgccgcg atcgccaagc gcgcaatgcg gccgggtgag ctgatcgagc
    21961 gcggtatcgg cggcttccag ttccgcggcg aggccgtccg gcttgccgat cagccggact
    22021 acgtaccgat cggcctgctg cgcaagaccg cgctcaagcg cgccgtcgag ccgggccagt
    22081 tgatcacctt cgacgacgtc gacatcctgc caagccgtgc gctggatatc gtgctgcagc
    22141 agcgccaggc gctgttcggc tccggcgccg gtagcagtgg cgagggctgg gatgcacagg
    22201 cggccagccc gctgggcctg gttgcgctcg gcggctgacg gacaggtagc tgggcatcgt
    22261 gcgccacgca tggcgtgaca aggcaaaagc cccggttcga ccggggcttt tgctattcag
    22321 cgccaatggc gtctgcgtcg aatcgggatt tactgcaggg tgaggtcatc gccgcgctcc
    22381 tgctgccaat cgtcgagatc cggcgcggct tcttcgccgt ccatgcggtg aatgatcgtg
    22441 aaatagtcct gcttgaagcg gtcctgcatg atttcgctac gcggcctcac gcgcaccgcg
    22501 tagatgctct gcacgttctg gtggtcgaag tcgcgccaat actgctcgcc cttgagcaac
    22561 tcgtaatggt ggttctccag cgccgcgatc actgcttcgc cgtcgagcga tccggcgcgc
    22621 tgcaccgcgg ccgcccattg cctgacgatc gagtacgccg aagccgccgt gctgccaggg
    22681 taggcctggt gcgcttcgat gtagcgctcg acgaaggcct ggccttcggt gcttttttcc
    22741 agcgccggga cctgccaggt ccaggcttcc gtgccgatca cgtgctccat gaccaggggg
    22801 ccggcctgct cgacgatgct ctgggtcagg ttgggcacga tgatctgcat gcgccggccg
    22861 agctgcaggt cgtgcgccag gcgcatggtc tgcaccaggt cctggcccag aagcacgatg
    22921 accagcgtat cggcgttgct ggcggcggcc ttttgcagcg cgccgagata gtcgtcgcgg
    22981 cgagcaccgt gggcggcgat ccgggtgtag ccgtgacggg cgcggtcgcg gctgcgggtc
    23041 gcctcgcgca gggcctgctc catgctgttg ccccaggcgt cgtccaggct gatgtagtaa
    23101 tagcggcggt tgggcatgtg ccagctcagg tactggccca gtaccttggc actcatccag
    23161 gcgctgttcg actcgcgaaa caggtagcgg tggccatccc ggccagtgat ctcgttggca
    23221 taggcgagcg tggggaagaa gggcaggccg agttcgcgcg cgcgcttgcc ggcggcgatc
    23281 gcttcctcgc tgttggcccc gccgaacacc atcctcacac cttcgctggc gaagcgttcg
    23341 acattggccc gtgccttttc cgcacgcgcg gcggaattga ggctcatcag ctccagcggc
    23401 cggcccaaca ggccgccttg gctattgatc tggtctacgg cgagcaaggc accgcggcgc
    23461 agttcgaggc cttcggcctt gtagttgccg gtcttggggt agttcaggcc gaggcggatc
    23521 ggttcggcgg ccagcagcca ggccgaatgg gtgaacaaca gcagcacgat cagaacgtga
    23581 cggagcatgg ctcgtttcct tatgagcggg ccgtccgttg taagagccag gcctggccag
    23641 cgaaatactc ttatcaggcc aaaaccctgc gacttccgtg ctggcccggt gtcatcgccc
    23701 gccctgcagg ccccgatttt cgggcctggc aggcgggtat tgctaccaag ggactagtta
    23761 aatcggtact gcgggcaatt gttggcaaga cgggtcgaac caagaatttc gaccagaccg
    23821 ggagaatttc ccggcgacaa caatgaaccc gcagaggtag ccgcaatgaa gcacaccggt
    23881 cttcgcaagc cccttgccct gactgcactg tctgccgcaa tggcactgtc cagcctgtcg
    23941 gcctgggcag ttaccgatca ggacatcctc aacgacacca agaccccggg cgacatcgtc
    24001 accaacggcc tgggcctgca gggccagcgt tacagcagcc tcgatgcact gaacacccag
    24061 aacgtcagcc agcttcgccc agtctgggcc ttctccctgg gcggcgagaa gcagcgcggc
    24121 caggaatccc agccgatgat caaggacggg gtgatgtacg tcaccggttc ctattcgcgg
    24181 gtctacgcca tcgatgcgcg caccggcaag gaactgtggc agtacgacgc gcgcctgccc
    24241 gacggcatca tgccgtgctg tgacgtgatc aaccgcggtg tcgcgctgta cgacgatctg
    24301 gtgatcttcg gcaccctcga cgccaagctg gtcgcactga acaaggacac cggcaaggtc
[truncated: 5,788,068 more chars]
