# Supplementary material for: Comparative genomics of Stutzerimonas balearica (Pseudomonas balearica): diversity, habitats, and biodegradation of aromatic compounds
Source: Front Microbiol. 2023 May 15;14:1159176. doi: 10.3389/fmicb.2023.1159176 (PMC10234333; doi:10.3389/fmicb.2023.1159176)
Supplement: SUPPLEMENTARY TABLE 4 — Genomic features of the genome sequences of S. balearica. Sheet S1: Pan-genes of S. balearica. Sheet S2: Genes encoding enzymes for catabolism of aromatic compounds detected in one or more genome sequences of S. balearica. Sheet S3: Genes for catabolism of aromatic compounds not detected in the genome sequences of S. balearica. Sheet S4: Antibiotic resistance genes detected, using Resistance Gene Identifier (RGI) and the Comprehensive Antibiotic Resistance Database (CARD). Sheet S5: Biocide and metal resistance genes predicted by BacMet. Sheet S6: Virulence determinants detected, using VFanalyzer and the VFDB. Sheet S7: CRISPR-Cas systems predicted by CRISPRone. Sheet S8: Prophages predicted by PHASTER. Sheet S9: Integrative and conjugative elements (ICEs) and integrative and mobilizable elements (IMEs) predicted by ICEfinder. Sheet S10: genes associated with natural transformation capacity. Sheet S11: Regulatory genes predicted, using P2RP. [file Data_Sheet_2.zip]

Archive with 1 entries (1 files):
- Supplementary File 2.gbk
